# Supplementary material for: Generation and Proteome Profiling of PBMC-Originated, iPSC-Derived Corneal Endothelial Cells
Source: Invest Ophthalmol Vis Sci. 2018 May;59(6):2437–44. doi: 10.1167/iovs.17-22927 (PMC5957521; doi:10.1167/iovs.17-22927)
Supplement: Supplement 1 [file iovs-59-05-08_s01.xlsx]

## Sheet: Supplementary Table 1
Gene Symbol	Protein name	Protein accession	Precursor Ion Intensity	MS/MS Count (PSM)	Copy number per cell	Protein concentration in the cell [nM]	Peptides	Unique peptides
VIM	Vimentin	P08670	2438200000000	2992	3.88239e+07	20263.4	63	54
ACTG1	Actin, cytoplasmic 2	P63261	2367400000000	2915	6.40841e+07	33447.5	33	2
KRT18	Keratin, type I cytoskeletal 18	P05783	1331200000000	2670	2.66924e+07	13931.6	41	28
FN1	Fibronectin	P02751-15	2329300000000	2448	1.201e+07	6268.42	106	0
EEF1A1	Elongation factor 1-alpha 1	P68104	1509800000000	1835	3.7154e+07	19391.8	27	16
TUBA1B	Tubulin alpha-1B chain	P68363	824610000000	1740	2.02924e+07	10591.3	30	0
MYH9	Myosin-9	P35579	1729700000000	1545	8.91846e+06	4654.82	120	38
FLNA	Filamin-A	P21333-2	2047200000000	1523	8.08999e+06	4222.42	134	123
DYNC1H1	Cytoplasmic dynein 1 heavy chain 1	Q14204	1349500000000	1378	2.81001e+06	1466.63	233	233
TUBB4B	Tubulin beta-4B chain	P68371	1393300000000	1369	3.59198e+07	18747.7	31	1
PKM	Pyruvate kinase PKM	P14618	1201100000000	1304	1.97049e+07	10284.6	39	5
HSPG2	Basement membrane-specific heparan sulfate proteoglycan core protein	P98160	974440000000	1228	2.57341e+06	1343.15	156	156
HSPD1	60 kDa heat shock protein, mitochondrial	P10809	710870000000	1170	1.20268e+07	6277.14	39	39
PRKDC	DNA-dependent protein kinase catalytic subunit	P78527	1355900000000	1147	3.27709e+06	1710.41	201	201
GAPDH	Glyceraldehyde-3-phosphate dehydrogenase	P04406-2	728980000000	1125	2.63107e+07	13732.4	20	2
CLTC	Clathrin heavy chain 1	Q00610-2	1014800000000	1061	6.03737e+06	3151.09	99	81
ENO1	Alpha-enolase	P06733	460500000000	1015	1.13322e+07	5914.65	23	20
FLNC	Filamin-C	Q14315	1215800000000	988	4.33039e+06	2260.17	137	126
KRT19	Keratin, type I cytoskeletal 19	P08727	699650000000	971	1.22188e+07	6377.36	40	2
SPTAN1	Spectrin alpha chain, non-erythrocytic 1	Q13813-2	1089800000000	953	4.12591e+06	2153.44	151	1
HNRNPA1	Heterogeneous nuclear ribonucleoprotein A1	P09651	499270000000	931	1.42262e+07	7425.12	17	4
HSP90B1	Endoplasmin	P14625	859350000000	921	1.13474e+07	5922.54	39	34
MYH10	Myosin-10	P35580	1354600000000	915	7.12004e+06	3716.17	126	1
ACTA2	Actin, aortic smooth muscle	P62736	538710000000	903	1.45826e+07	7611.09	29	2
PLEC	Plectin	Q15149	813100000000	873	1.50754e+06	786.834	236	5
HIST1H4A	Histone H4	P62805	1438400000000	866	1.29789e+08	67740.8	21	21
HSP90AB1	Heat shock protein HSP 90-beta	P08238	959860000000	854	1.48473e+07	7749.29	40	25
EEF2	Elongation factor 2	P13639	652700000000	837	7.85253e+06	4098.48	56	56
ALDOA	Fructose-bisphosphate aldolase A	P04075	571960000000	819	1.34631e+07	7026.83	28	24
AHNAK	Neuroblast differentiation-associated protein AHNAK	Q09666	1437500000000	786	2.06431e+06	1077.43	237	236
VCP	Transitional endoplasmic reticulum ATPase	P55072	919960000000	738	1.05969e+07	5530.86	64	64
HSPA5	78 kDa glucose-regulated protein	P11021	728340000000	737	1.31438e+07	6860.17	33	32
HNRNPK	Heterogeneous nuclear ribonucleoprotein K	P61978-2	444670000000	730	1.00308e+07	5235.38	29	2
FBN2	Fibrillin-2	P35556	735860000000	729	2.80553e+06	1464.3	94	45
TKT	Transketolase	P29401	390420000000	705	8.12956e+06	4243.07	34	34
FLNB	Filamin-B	O75369-2	718720000000	701	2.64698e+06	1381.54	133	0
TLN1	Talin-1	Q9Y490	800950000000	695	3.16514e+06	1651.99	105	96
ACTN4	Alpha-actinin-4	O43707	909050000000	684	8.94816e+06	4670.32	65	42
GANAB	Neutral alpha-glucosidase AB	Q14697-2	701630000000	684	8.082e+06	4218.25	56	56
MACF1	Microtubule-actin cross-linking factor 1, isoforms 1/2/3/5	Q9UPN3	470800000000	662	587294	306.527	272	1
SPTBN1	Spectrin beta chain, non-erythrocytic 1	Q01082	987170000000	660	3.76368e+06	1964.38	133	16
CALR	Calreticulin	P27797	739760000000	644	1.82044e+07	9501.45	26	26
CCT2	T-complex protein 1 subunit beta	P78371	344150000000	643	5.82246e+06	3038.92	29	29
ILF3	Interleukin enhancer-binding factor 3	Q12906	376440000000	631	4.73954e+06	2473.71	41	2
XRCC5	X-ray repair cross-complementing protein 5	P13010	476030000000	630	6.60813e+06	3448.99	47	47
FASN	Fatty acid synthase	P49327	878310000000	630	3.74415e+06	1954.19	115	115
ATP5B	ATP synthase subunit beta, mitochondrial	P06576	746820000000	617	1.3942e+07	7276.79	26	26
DHX9	ATP-dependent RNA helicase A	Q08211	449200000000	616	3.86018e+06	2014.75	51	51
ANXA1	Annexin A1	P04083	565970000000	603	1.53205e+07	7996.23	28	28
SYNE2	Nesprin-2	Q8WXH0	288960000000	579	388187	202.607	261	260
HSPA8	Heat shock cognate 71 kDa protein	P11142	842690000000	570	1.34183e+07	7003.43	32	24
VDAC1	Voltage-dependent anion-selective channel protein 1	P21796	414710000000	569	1.3207e+07	6893.14	23	23
ILF2	Interleukin enhancer-binding factor 2	Q12905	362700000000	559	1.03348e+07	5394.06	25	25
MAP1B	Microtubule-associated protein 1B	P46821	698760000000	555	3.53552e+06	1845.3	94	92
NASP	Nuclear autoantigenic sperm protein	P49321	156220000000	553	1.87946e+06	980.948	46	46
ANXA2	Annexin A2	P07355	500210000000	552	1.17742e+07	6145.35	30	30
TGM2	Protein-glutamine gamma-glutamyltransferase 2	P21980	480740000000	549	7.4362e+06	3881.18	39	39
FBN1	Fibrillin-1	P35555	675310000000	548	2.35874e+06	1231.1	99	96
SNRNP200	U5 small nuclear ribonucleoprotein 200 kDa helicase	O75643	535650000000	547	2.377e+06	1240.63	113	113
XRCC6	X-ray repair cross-complementing protein 6	P12956	488570000000	542	8.26581e+06	4314.18	37	37
LAMA5	Laminin subunit alpha-5	O15230	350760000000	540	1.00475e+06	524.409	124	122
HNRNPM	Heterogeneous nuclear ribonucleoprotein M	P52272	604670000000	531	6.96513e+06	3635.32	33	33
HUWE1	E3 ubiquitin-protein ligase HUWE1	Q7Z6Z7	360910000000	529	1.023e+06	533.934	141	1
AKAP12	A-kinase anchor protein 12	Q02952	380070000000	520	2.42077e+06	1263.47	83	83
HNRNPH1	Heterogeneous nuclear ribonucleoprotein H	P31943	306610000000	519	9.22194e+06	4813.22	17	12
ALDH1A1	Retinal dehydrogenase 1	P00352	653730000000	514	1.31082e+07	6841.58	32	29
HYOU1	Hypoxia up-regulated protein 1	Q9Y4L1	408500000000	513	4.25302e+06	2219.78	39	39
HNRNPA2B1	Heterogeneous nuclear ribonucleoproteins A2/B1	P22626	323000000000	505	8.74342e+06	4563.46	24	24
HNRNPL	Heterogeneous nuclear ribonucleoprotein L	P14866	347970000000	497	7.84945e+06	4096.87	23	22
ATP2A2	Sarcoplasmic/endoplasmic reticulum calcium ATPase 2	P16615-5	270650000000	497	3.18536e+06	1662.54	38	38
HNRNPA3	Heterogeneous nuclear ribonucleoprotein A3	P51991-2	311880000000	492	9.38045e+06	4895.95	18	1
UBA1	Ubiquitin-like modifier-activating enzyme 1	P22314	616000000000	492	6.06354e+06	3164.75	52	52
TNC	Tenascin	P24821	343370000000	490	1.72126e+06	898.381	68	3
UBR4	E3 ubiquitin-protein ligase UBR4	Q5T4S7-3	251100000000	489	533108	278.246	168	2
COL6A3	Collagen alpha-3(VI) chain	P12111-2	376150000000	476	1.21216e+06	632.665	105	105
ACTN1	Alpha-actinin-1	P12814-3	635370000000	475	6.37003e+06	3324.72	59	3
PDIA3	Protein disulfide-isomerase A3	P30101	530520000000	474	9.90404e+06	5169.23	32	31
GSTP1	Glutathione S-transferase P	P09211	426350000000	473	2.09837e+07	10952	15	15
LRP1	Prolow-density lipoprotein receptor-related protein 1	Q07954	393220000000	467	902053	470.81	138	137
AGRN	Agrin	O00468-6	424200000000	465	2.49627e+06	1302.88	67	1
LDHB	L-lactate dehydrogenase B chain	P07195	447410000000	453	1.42484e+07	7436.67	17	16
HNRNPC	Heterogeneous nuclear ribonucleoproteins C1/C2	P07910-2	226440000000	450	6.81066e+06	3554.7	16	4
SERPINH1	Serpin H1	P50454	507090000000	449	1.19362e+07	6229.87	23	23
NUMA1	Nuclear mitotic apparatus protein 1	Q14980	454460000000	440	2.05033e+06	1070.13	95	0
TPI1	Triosephosphate isomerase	P60174-1	394650000000	438	1.25682e+07	6559.72	22	22
KPNB1	Importin subunit beta-1	Q14974	326600000000	437	4.20994e+06	2197.3	49	49
HSP90AA1	Heat shock protein HSP 90-alpha	P07900	772970000000	433	1.19565e+07	6240.46	38	27
CHD4	Chromodomain-helicase-DNA-binding protein 4	Q14839	381160000000	432	2.24299e+06	1170.69	81	61
ATP5A1	ATP synthase subunit alpha, mitochondrial	P25705	574800000000	430	9.72468e+06	5075.61	25	25
CCT7	T-complex protein 1 subunit eta	Q99832	243750000000	430	4.12385e+06	2152.37	34	34
VDAC2	Voltage-dependent anion-selective channel protein 2	P45880	341910000000	429	1.15691e+07	6038.29	17	17
H2AFV	Histone H2A.V	Q71UI9	741970000000	418	8.03387e+07	41931.3	6	4
HNRNPU	Heterogeneous nuclear ribonucleoprotein U	Q00839-2	504150000000	418	7.79831e+06	4070.18	29	29
FSCN1	Fascin	Q16658	331710000000	418	6.41371e+06	3347.51	32	32
YWHAE	14-3-3 protein epsilon	P62258	689320000000	414	2.19523e+07	11457.6	19	16
CALU	Calumenin	O43852	262020000000	411	8.8659e+06	4627.39	20	5
EPRS	Bifunctional glutamate/proline--tRNA ligase	P07814	318540000000	407	2.10309e+06	1097.67	74	74
CAD	CAD protein	P27708	225620000000	399	1.16331e+06	607.17	95	94
HIST2H2BF	Histone H2B type 2-F	Q5QNW6-2	844740000000	397	5.71665e+07	29837	12	3
PRDX6	Peroxiredoxin-6	P30041	343870000000	396	1.24111e+07	6477.76	22	22
PRPF8	Pre-mRNA-processing-splicing factor 8	Q6P2Q9	498620000000	396	2.12557e+06	1109.4	103	103
GCN1	eIF-2-alpha kinase activator GCN1	Q92616	341790000000	395	1.12146e+06	585.325	119	119
LMNB1	Lamin-B1	P20700	477760000000	394	7.18482e+06	3749.98	43	40
TRIM28	Transcription intermediary factor 1-beta	Q13263	424030000000	394	6.55899e+06	3423.34	34	34
CCT6A	T-complex protein 1 subunit zeta	P40227	168570000000	390	3.51007e+06	1832.01	23	18
CAPN2	Calpain-2 catalytic subunit	P17655	189120000000	390	2.92535e+06	1526.83	38	38
PHB	Prohibitin	P35232	327830000000	387	9.86018e+06	5146.33	19	19
PTBP1	Polypyrimidine tract-binding protein 1	P26599	258470000000	386	6.66345e+06	3477.86	19	17
SF3B1	Splicing factor 3B subunit 1	O75533	307430000000	385	2.6845e+06	1401.12	54	54
SF3B3	Splicing factor 3B subunit 3	Q15393	246900000000	385	2.47535e+06	1291.96	44	44
LAMA1	Laminin subunit alpha-1	P25391	384440000000	385	1.32568e+06	691.912	97	96
IQGAP1	Ras GTPase-activating-like protein IQGAP1	P46940	350730000000	382	2.23389e+06	1165.94	83	81
RPN1	Dolichyl-diphosphooligosaccharide--protein glycosyltransferase subunit 1	P04843	442260000000	380	6.4712e+06	3377.52	30	30
IPO5	Importin-5	O00410	361880000000	380	3.32063e+06	1733.14	53	4
VCL	Vinculin	P18206-2	574120000000	378	4.14429e+06	2163.03	58	58
CAND1	Cullin-associated NEDD8-dissociated protein 1	Q86VP6	455790000000	373	3.7963e+06	1981.4	62	62
HTRA1	Serine protease HTRA1	Q92743	181140000000	372	4.90335e+06	2559.21	23	23
CCT4	T-complex protein 1 subunit delta	P50991	275540000000	371	4.52042e+06	2359.35	32	32
MDN1	Midasin	Q9NU22	123710000000	365	230155	120.125	168	168
TUBB2A	Tubulin beta-2A chain	Q13885	258640000000	364	6.66784e+06	3480.15	30	2
SLC25A6	ADP/ATP translocase 3	P12236	195130000000	364	5.28205e+06	2756.87	17	6
UTRN	Utrophin	P46939	194690000000	364	595496	310.808	115	114
DPYSL2	Dihydropyrimidinase-related protein 2	Q16555	424980000000	362	7.4219e+06	3873.72	31	26
PARP1	Poly [ADP-ribose] polymerase 1	P09874	456020000000	362	4.65818e+06	2431.25	53	53
MYOF	Myoferlin	Q9NZM1-6	262540000000	360	1.12806e+06	588.771	100	99
LAMC1	Laminin subunit gamma-1	P11047	447030000000	359	3.10278e+06	1619.44	60	59
TUBB	Tubulin beta chain	P07437	189480000000	356	4.88487e+06	2549.56	28	5
TJP1	Tight junction protein ZO-1	Q07157	242510000000	356	1.39672e+06	728.993	81	4
CKAP4	Cytoskeleton-associated protein 4	Q07065	413060000000	354	5.59064e+06	2917.93	33	32
HADHA	Trifunctional enzyme subunit alpha, mitochondrial	P40939	379700000000	351	5.01378e+06	2616.85	31	31
FREM2	FRAS1-related extracellular matrix protein 2	Q5SZK8	244090000000	350	898962	469.196	101	101
PSMD1	26S proteasome non-ATPase regulatory subunit 1	Q99460	284560000000	349	3.20953e+06	1675.15	47	47
RANBP2	E3 SUMO-protein ligase RanBP2	P49792	211730000000	349	603306	314.884	114	82
PDIA4	Protein disulfide-isomerase A4	P13667	444370000000	348	6.33096e+06	3304.33	39	38
LAMB1	Laminin subunit beta-1	P07942	427470000000	348	2.89284e+06	1509.86	55	55
PXDN	Peroxidasin homolog	Q92626	423140000000	347	3.05444e+06	1594.21	63	63
HDLBP	Vigilin	Q00341	235850000000	344	1.90577e+06	994.679	51	51
TP53BP1	TP53-binding protein 1	Q12888	226750000000	344	1.34901e+06	704.089	79	79
P4HB	Protein disulfide-isomerase	P07237	544720000000	343	8.1918e+06	4275.56	29	29
RPN2	Dolichyl-diphosphooligosaccharide--protein glycosyltransferase subunit 2	P04844	273850000000	342	5.70227e+06	2976.19	27	27
VDAC3	Voltage-dependent anion-selective channel protein 3	Q9Y277	126760000000	342	4.90188e+06	2558.44	13	1
TPR	Nucleoprotein TPR	P12270	453210000000	339	2.27187e+06	1185.76	79	79
YWHAZ	14-3-3 protein zeta/delta	P63104	255170000000	338	9.86757e+06	5150.19	17	14
PCBP1	Poly(rC)-binding protein 1	Q15365	285420000000	336	9.08958e+06	4744.14	17	13
KTN1	Kinectin	Q86UP2	309290000000	335	1.9934e+06	1040.42	55	54
EPPK1	Epiplakin	P58107	250910000000	334	493962	257.814	115	111
HIST1H3A	Histone H3.1	P68431	147760000000	330	1.59991e+07	8350.43	14	2
CCT8	T-complex protein 1 subunit theta	P50990	368740000000	328	5.39544e+06	2816.05	32	32
PGAM1	Phosphoglycerate mutase 1	P18669	258580000000	327	1.07686e+07	5620.48	17	10
ATIC	Bifunctional purine biosynthesis protein PURH	P31939	254040000000	326	3.61932e+06	1889.04	32	32
LRPPRC	Leucine-rich PPR motif-containing protein, mitochondrial	P42704	400490000000	326	2.40912e+06	1257.39	70	69
TGFBI	Transforming growth factor-beta-induced protein ig-h3	Q15582	197530000000	325	3.44969e+06	1800.5	25	25
NID2	Nidogen-2	Q14112-2	527050000000	324	4.60223e+06	2402.05	50	2
HNRNPR	Heterogeneous nuclear ribonucleoprotein R	O43390	315280000000	321	5.02026e+06	2620.23	27	2
AP2B1	AP-2 complex subunit beta	P63010	356140000000	321	4.19152e+06	2187.68	52	34
ATP1A1	Sodium/potassium-transporting ATPase subunit alpha-1	P05023-3	323510000000	321	3.98055e+06	2077.58	36	23
DDX39B	Spliceosome RNA helicase DDX39B	Q13838	379140000000	320	9.77437e+06	5101.55	23	13
NPM1	Nucleophosmin	P06748	129020000000	318	4.98928e+06	2604.06	17	17
DST	Dystonin	Q03001	76547000000	318	94832.1	49.4958	198	52
CFL1	Cofilin-1	P23528	303990000000	317	1.64577e+07	8589.76	12	8
COL12A1	Collagen alpha-1(XII) chain	Q99715	240560000000	317	845690	441.392	99	99
H2AFY	Core histone macro-H2A.1	O75367-3	264020000000	315	7.94096e+06	4144.63	22	3
COPA	Coatomer subunit alpha	P53621	374620000000	313	2.85655e+06	1490.92	60	60
HNRNPF	Heterogeneous nuclear ribonucleoprotein F	P52597	144050000000	312	4.87418e+06	2543.99	16	14
HNRNPA0	Heterogeneous nuclear ribonucleoprotein A0	Q13151	184370000000	311	7.12969e+06	3721.21	10	10
XPO1	Exportin-1	O14980	320310000000	309	3.27192e+06	1707.72	52	52
DBN1	Drebrin	Q16643	143110000000	309	2.86956e+06	1497.71	24	24
EIF4A2	Eukaryotic initiation factor 4A-II	Q14240	250080000000	308	5.64126e+06	2944.35	27	2
COPB1	Coatomer subunit beta	P53618	211850000000	308	2.34067e+06	1221.67	49	49
RACK1	Receptor of activated protein C kinase 1	P63244	318790000000	306	8.62945e+06	4503.98	18	18
ANXA5	Annexin A5	P08758	371060000000	304	9.13125e+06	4765.88	26	26
DHX15	Pre-mRNA-splicing factor ATP-dependent RNA helicase DHX15	O43143	296910000000	304	4.01859e+06	2097.43	40	39
DSP	Desmoplakin	P15924	265830000000	304	877544	458.017	106	106
HADHB	Trifunctional enzyme subunit beta, mitochondrial	P55084-2	162150000000	300	3.81678e+06	1992.1	23	23
NONO	Non-POU domain-containing octamer-binding protein	Q15233	284690000000	299	7.33942e+06	3830.67	21	20
SND1	Staphylococcal nuclease domain-containing protein 1	Q7KZF4	327690000000	298	3.28532e+06	1714.71	45	45
EEF1G	Elongation factor 1-gamma	P26641	447540000000	295	1.00955e+07	5269.17	22	22
WDR1	WD repeat-containing protein 1	O75083	293670000000	292	4.96842e+06	2593.17	24	24
GOLGB1	Golgin subfamily B member 1	Q14789-2	174710000000	291	492635	257.121	128	2
SYNE1	Nesprin-1	Q8NF91	119780000000	291	131005	68.3756	169	74
CKB	Creatine kinase B-type	P12277	278210000000	289	8.85997e+06	4624.3	19	19
SFPQ	Splicing factor, proline- and glutamine-rich	P23246	190320000000	289	3.32377e+06	1734.78	22	21
SACS	Sacsin	Q9NZJ4	93505000000	289	193216	100.845	161	161
TCP1	T-complex protein 1 subunit alpha	P17987	297440000000	287	5.0322e+06	2626.46	29	29
P4HA1	Prolyl 4-hydroxylase subunit alpha-1	P13674	246460000000	285	4.76537e+06	2487.2	21	21
UGGT1	UDP-glucose:glycoprotein glucosyltransferase 1	Q9NYU2-2	267860000000	285	1.90811e+06	995.901	68	65
HSPA4	Heat shock 70 kDa protein 4	P34932	379770000000	280	4.03143e+06	2104.13	50	48
PSMA5	Proteasome subunit alpha type-5	P28066	114300000000	278	5.62551e+06	2936.13	12	12
CTNNA1	Catenin alpha-1	P35221	409720000000	278	4.71952e+06	2463.26	41	32
FKBP10	Peptidyl-prolyl cis-trans isomerase FKBP10	Q96AY3	193860000000	277	2.99867e+06	1565.1	24	13
GDI2	Rab GDP dissociation inhibitor beta	P50395	476370000000	276	9.21075e+06	4807.38	34	24
EFTUD2	116 kDa U5 small nuclear ribonucleoprotein component	Q15029-2	324920000000	276	3.31901e+06	1732.3	50	50
TOP2B	DNA topoisomerase 2-beta	Q02880-2	296990000000	276	1.84812e+06	964.594	67	59
ITGAV	Integrin alpha-V	P06756-3	136770000000	276	1.25501e+06	655.029	43	43
EIF3A	Eukaryotic translation initiation factor 3 subunit A	Q14152	229500000000	274	2.10591e+06	1099.14	49	49
PDIA6	Protein disulfide-isomerase A6	Q15084-3	371140000000	272	1.05753e+07	5519.58	21	21
HSPA1B	Heat shock 70 kDa protein 1B	P0DMV9	360970000000	271	5.74779e+06	2999.95	27	16
AKAP9	A-kinase anchor protein 9	Q99996-2	97463000000	271	220775	115.23	134	134
MATR3	Matrin-3	P43243	351640000000	270	5.00983e+06	2614.79	33	18
DPYSL3	Dihydropyrimidinase-related protein 3	Q14195-2	337000000000	267	4.93102e+06	2573.65	32	27
VAT1	Synaptic vesicle membrane protein VAT-1 homolog	Q99536	269580000000	266	9.12171e+06	4760.9	21	21
DDX1	ATP-dependent RNA helicase DDX1	Q92499	244950000000	266	3.31532e+06	1730.37	34	34
RTN4	Reticulon-4	Q9NQC3	207180000000	266	2.28908e+06	1194.74	40	23
ITGB1	Integrin beta-1	P05556	137070000000	266	2.06133e+06	1075.87	22	22
PLXNB2	Plexin-B2	O15031	181720000000	266	1.0248e+06	534.876	64	63
PRDX2	Peroxiredoxin-2	P32119	403820000000	264	1.68172e+07	8777.41	16	15
CCT5	T-complex protein 1 subunit epsilon	P48643	395490000000	263	6.48829e+06	3386.44	34	34
CANX	Calnexin	P27824	338540000000	263	5.72755e+06	2989.38	29	29
NES	Nestin	P48681	415330000000	263	2.47093e+06	1289.66	63	63
COPG1	Coatomer subunit gamma-1	Q9Y678	195140000000	263	2.11293e+06	1102.8	44	41
ESYT1	Extended synaptotagmin-1	Q9BSJ8-2	203300000000	262	2.15812e+06	1126.39	43	43
NUP205	Nuclear pore complex protein Nup205	Q92621	169290000000	261	898545	468.979	72	72
DYNC2H1	Cytoplasmic dynein 2 heavy chain 1	Q8NCM8	70551000000	261	158487	82.7195	133	133
NCL	Nucleolin	P19338	382150000000	260	5.74698e+06	2999.53	19	19
MTHFD1	C-1-tetrahydrofolate synthase, cytoplasmic	P11586	162470000000	260	1.65961e+06	866.202	41	41
CKAP5	Cytoskeleton-associated protein 5	Q14008	218180000000	259	1.0937e+06	570.838	80	80
IARS	Isoleucine--tRNA ligase, cytoplasmic	P41252	309780000000	258	2.70502e+06	1411.83	53	53
SPTBN2	Spectrin beta chain, non-erythrocytic 2	O15020	135870000000	258	570220	297.616	101	92
LARS	Leucine--tRNA ligase, cytoplasmic	Q9P2J5	215180000000	257	1.82025e+06	950.044	51	51
PGK1	Phosphoglycerate kinase 1	P00558	403410000000	256	8.08894e+06	4221.87	22	17
PA2G4	Proliferation-associated protein 2G4	Q9UQ80	155910000000	256	3.6699e+06	1915.44	19	19
NOMO1	Nodal modulator 1	Q15155	129200000000	256	1.09293e+06	570.433	47	4
LDHA	L-lactate dehydrogenase A chain	P00338	517690000000	255	1.47511e+07	7699.06	19	18
HSPA9	Stress-70 protein, mitochondrial	P38646	243770000000	255	3.473e+06	1812.67	29	29
JUP	Junction plakoglobin	P14923	212770000000	255	2.45087e+06	1279.19	34	30
DCTN1	Dynactin subunit 1	Q14203-3	241000000000	255	2.13893e+06	1116.37	57	57
CNOT1	CCR4-NOT transcription complex subunit 1	A5YKK6	122120000000	255	512514	267.497	89	2
MSN	Moesin	P26038	283940000000	254	4.52123e+06	2359.77	38	24
TPM1	Tropomyosin alpha-1 chain	P09493-4	384860000000	251	1.30224e+07	6796.8	25	0
MPDZ	Multiple PDZ domain protein	O75970	97158000000	251	547918	285.976	72	2
PGD	6-phosphogluconate dehydrogenase, decarboxylating	P52209-2	429060000000	250	9.29152e+06	4849.53	25	25
VARS	Valine--tRNA ligase	P26640	208690000000	247	1.79337e+06	936.015	55	55
RNF213	E3 ubiquitin-protein ligase RNF213	Q63HN8	62301000000	247	121327	63.3245	152	152
RPS3A	40S ribosomal protein S3a	P61247	111580000000	246	3.55342e+06	1854.64	17	17
SSB	Lupus La protein	P05455	177880000000	245	4.37737e+06	2284.68	22	22
CAP1	Adenylyl cyclase-associated protein 1	Q01518	188500000000	245	3.6447e+06	1902.28	24	1
TLN2	Talin-2	Q9Y4G6	149990000000	245	588426	307.118	95	86
RPL5	60S ribosomal protein L5	P46777	178730000000	243	8.06352e+06	4208.6	14	14
TUFM	Elongation factor Tu, mitochondrial	P49411	266110000000	243	4.80229e+06	2506.47	23	23
VPS13C	Vacuolar protein sorting-associated protein 13C	Q709C8-3	89140000000	242	241297	125.94	113	113
CNN3	Calponin-3	Q15417	303980000000	241	1.02857e+07	5368.42	17	3
HSD17B10	3-hydroxyacyl-CoA dehydrogenase type-2	Q99714	170700000000	240	6.60107e+06	3445.3	15	15
CTSB	Cathepsin B	P07858	135390000000	240	3.85782e+06	2013.51	13	13
PFAS	Phosphoribosylformylglycinamidine synthase	O15067	133980000000	240	1.1891e+06	620.629	49	49
PHGDH	D-3-phosphoglycerate dehydrogenase	O43175	250880000000	239	5.43294e+06	2835.62	23	23
PPIA	Peptidyl-prolyl cis-trans isomerase A	P62937	458430000000	238	2.48188e+07	12953.7	9	9
ARF1	ADP-ribosylation factor 1	P84077	135580000000	237	7.34014e+06	3831.05	12	3
PMEL	Melanocyte protein PMEL	P40967-4	194680000000	237	7.02649e+06	3667.35	16	16
ANXA6	Annexin A6	P08133	367740000000	237	4.52477e+06	2361.62	44	44
MAP4	Microtubule-associated protein 4	P27816	240560000000	235	1.94382e+06	1014.54	39	16
ERICH5	Glutamate-rich protein 5	Q6P6B1	218070000000	234	4.72242e+06	2464.78	22	22
ASCC3	Activating signal cointegrator 1 complex subunit 3	Q8N3C0	95782000000	234	418187	218.265	87	87
PPP2R1A	Serine/threonine-protein phosphatase 2A 65 kDa regulatory subunit A alpha isoform	P30153	242620000000	233	4.10474e+06	2142.39	29	21
COL18A1	Collagen alpha-1(XVIII) chain	P39060-2	382970000000	233	3.39894e+06	1774.01	32	32
TRRAP	Transformation/transcription domain-associated protein	Q9Y4A5-2	64678000000	233	157022	81.9546	127	127
EIF4G1	Eukaryotic translation initiation factor 4 gamma 1	Q04637-3	131030000000	232	999128	521.476	49	1
FAT1	Protocadherin Fat 1	Q14517	70691000000	232	189462	98.8859	88	88
IDH2	Isocitrate dehydrogenase [NADP], mitochondrial	P48735	365320000000	231	8.24083e+06	4301.14	23	22
KIF5B	Kinesin-1 heavy chain	P33176	173330000000	230	1.56398e+06	816.29	47	38
NPEPPS	Puromycin-sensitive aminopeptidase	P55786	392290000000	229	4.24762e+06	2216.97	51	51
DDX17	Probable ATP-dependent RNA helicase DDX17	Q92841	346030000000	228	5.06315e+06	2642.61	33	27
CSE1L	Exportin-2	P55060	344620000000	228	3.45506e+06	1803.3	40	40
PREP	Prolyl endopeptidase	P48147	154680000000	228	1.78174e+06	929.947	37	37
MYO6	Unconventional myosin-VI	Q9UM54-6	171680000000	228	1.42993e+06	746.325	59	59
NUP155	Nuclear pore complex protein Nup155	O75694	161440000000	227	1.50693e+06	786.511	52	52
TTN	Titin	Q8WZ42-2	27248000000	226	7892.85	4.11953	220	217
PSMD2	26S proteasome non-ATPase regulatory subunit 2	Q13200	248310000000	225	2.63592e+06	1375.77	45	45
HIST2H2AC	Histone H2A type 2-C	Q16777	111220000000	224	1.20426e+07	6285.43	5	2
PFKL	ATP-dependent 6-phosphofructokinase, liver type	P17858	173560000000	224	2.68467e+06	1401.21	29	25
ARID1A	AT-rich interactive domain-containing protein 1A	O14497	67476000000	223	429773	224.312	53	50
DDOST	Dolichyl-diphosphooligosaccharide--protein glycosyltransferase 48 kDa subunit	P39656	217510000000	222	5.11988e+06	2672.23	17	17
PLOD1	Procollagen-lysine,2-oxoglutarate 5-dioxygenase 1	Q02809	200700000000	222	2.46947e+06	1288.89	34	34
IPO7	Importin-7	O95373	180880000000	221	2.27735e+06	1188.62	46	45
USP9X	Probable ubiquitin carboxyl-terminal hydrolase FAF-X	Q93008-1	121880000000	221	523685	273.328	82	52
COPB2	Coatomer subunit beta'	P35606	175760000000	220	1.79536e+06	937.057	39	39
TAGLN	Transgelin	Q01995	284410000000	219	9.62351e+06	5022.81	18	17
ADH5	Alcohol dehydrogenase class-3	P11766	155700000000	219	4.2147e+06	2199.79	16	16
DDB1	DNA damage-binding protein 1	Q16531	252760000000	219	2.35933e+06	1231.41	48	48
SUPT16H	FACT complex subunit SPT16	Q9Y5B9	199010000000	219	1.95894e+06	1022.43	43	43
GNB1	Guanine nucleotide-binding protein G(I)/G(S)/G(T) subunit beta-1	P62873	155130000000	218	5.59903e+06	2922.31	14	8
PRMT1	Protein arginine N-methyltransferase 1	Q99873-4	186760000000	218	4.59589e+06	2398.74	24	2
DDX3X	ATP-dependent RNA helicase DDX3X	O00571	309590000000	218	4.19021e+06	2187	32	10
TENM3	Teneurin-3	Q9P273	126800000000	218	528061	275.612	81	79
AKAP13	A-kinase anchor protein 13	Q12802-4	115700000000	218	497132	259.468	86	86
SMARCA4	Transcription activator BRG1	P51532	133230000000	216	1.04535e+06	545.6	54	2
ANP32E	Acidic leucine-rich nuclear phosphoprotein 32 family member E	Q9BTT0	67501000000	215	4.56803e+06	2384.2	10	3
PFKP	ATP-dependent 6-phosphofructokinase, platelet type	Q01813	233850000000	215	3.83647e+06	2002.37	28	25
FH	Fumarate hydratase, mitochondrial	P07954-2	167280000000	215	3.77347e+06	1969.49	15	15
RARS	Arginine--tRNA ligase, cytoplasmic	P54136	182190000000	215	2.52911e+06	1320.02	36	36
CTNNB1	Catenin beta-1	P35222	225420000000	214	2.90571e+06	1516.58	31	27
MYH14	Myosin-14	Q7Z406-6	147210000000	214	759026	396.159	92	80
CCT3	T-complex protein 1 subunit gamma	P49368	345650000000	213	6.03648e+06	3150.62	31	31
GNAI2	Guanine nucleotide-binding protein G(i) subunit alpha-2	P04899	158470000000	213	4.76632e+06	2487.69	21	0
RELN	Reelin	P78509-3	100220000000	212	404910	211.335	82	82
SF3B2	Splicing factor 3B subunit 2	Q13435	240150000000	211	2.88921e+06	1507.97	41	41
PYGB	Glycogen phosphorylase, brain form	P11216	243120000000	211	2.63244e+06	1373.95	42	33
GPI	Glucose-6-phosphate isomerase	P06744	236580000000	210	4.57434e+06	2387.49	20	14
ATP6V1B2	V-type proton ATPase subunit B, brain isoform	P21281	101230000000	209	2.19219e+06	1144.17	23	23
CCAR2	Cell cycle and apoptosis regulator protein 2	Q8N163-2	272390000000	208	2.83594e+06	1480.16	41	41
NBEA	Neurobeachin	Q8NFP9	68804000000	206	248331	129.612	90	70
MYL12B	Myosin regulatory light chain 12B	O14950	184330000000	205	1.10882e+07	5787.29	16	8
AP2A1	AP-2 complex subunit alpha-1	O95782-2	228140000000	205	2.28726e+06	1193.79	49	38
AHCY	Adenosylhomocysteinase	P23526	185150000000	204	4.77324e+06	2491.3	22	22
ACLY	ATP-citrate synthase	P53396-2	172900000000	204	1.53452e+06	800.916	48	48
PLS3	Plastin-3	P13797	256840000000	203	3.56539e+06	1860.89	37	29
LGALS1	Galectin-1	P09382	96591000000	202	5.81036e+06	3032.61	8	8
IMMT	MICOS complex subunit MIC60	Q16891-4	210940000000	202	2.59546e+06	1354.65	34	2
MTOR	Serine/threonine-protein kinase mTOR	P42345	71260000000	202	294498	153.708	88	88
PPP1CB	Serine/threonine-protein phosphatase PP1-beta catalytic subunit	P62140	216170000000	201	6.88423e+06	3593.09	26	14
SDHA	Succinate dehydrogenase [ubiquinone] flavoprotein subunit, mitochondrial	P31040	103900000000	200	1.70455e+06	889.659	24	24
EDC4	Enhancer of mRNA-decapping protein 4	Q6P2E9	141160000000	200	1.17573e+06	613.649	52	52
SLC2A1	Solute carrier family 2, facilitated glucose transporter member 1	P11166	262540000000	199	1.01526e+07	5298.94	12	12
RPS2	40S ribosomal protein S2	P15880	77475000000	199	2.33022e+06	1216.22	14	14
RRBP1	Ribosome-binding protein 1	Q9P2E9	284130000000	199	1.60234e+06	836.311	42	2
DNAJC13	DnaJ homolog subfamily C member 13	O75165	82488000000	199	391737	204.46	88	88
CALD1	Caldesmon	Q05682-5	283960000000	198	6.40552e+06	3343.24	23	2
PRPF19	Pre-mRNA-processing factor 19	Q9UMS4	182480000000	198	4.7044e+06	2455.37	20	20
CTNND1	Catenin delta-1	O60716-5	267270000000	197	2.89393e+06	1510.43	42	42
GLG1	Golgi apparatus protein 1	Q92896	212640000000	197	1.82731e+06	953.732	45	45
ARPC2	Actin-related protein 2/3 complex subunit 2	O15144	104660000000	196	2.83308e+06	1478.67	25	25
VPS35	Vacuolar protein sorting-associated protein 35	Q96QK1	200750000000	195	2.52753e+06	1319.19	29	29
RTCB	tRNA-splicing ligase RtcB homolog	Q9Y3I0	152790000000	194	3.44661e+06	1798.89	21	21
GSN	Gelsolin	P06396-2	157620000000	194	2.50981e+06	1309.95	22	2
GTF2I	General transcription factor II-I	P78347-4	153780000000	194	1.66509e+06	869.064	44	42
PFN1	Profilin-1	P07737	128520000000	193	7.73102e+06	4035.06	8	4
SLC3A2	4F2 cell-surface antigen heavy chain	P08195	335370000000	193	6.26087e+06	3267.74	29	1
UQCRC1	Cytochrome b-c1 complex subunit 1, mitochondrial	P31930	208880000000	193	4.71188e+06	2459.28	19	19
EEF1D	Elongation factor 1-delta	P29692-2	136860000000	193	2.55498e+06	1333.52	23	3
MYO5A	Unconventional myosin-Va	Q9Y4I1-3	137130000000	193	742405	387.484	61	2
LMNA	Prelamin-A/C	P02545	218200000000	192	2.88124e+06	1503.81	38	1
TUBA1A	Tubulin alpha-1A chain	Q71U36	101150000000	192	2.48915e+06	1299.17	30	1
SNRPD3	Small nuclear ribonucleoprotein Sm D3	P62318-2	208730000000	191	1.61434e+07	8425.75	5	5
RRM1	Ribonucleoside-diphosphate reductase large subunit	P23921	108370000000	191	1.30378e+06	680.485	34	34
BIRC6	Baculoviral IAP repeat-containing protein 6	Q9NR09	43740000000	191	114953	59.9975	98	97
ACTR2	Actin-related protein 2	P61160	122280000000	190	5.09238e+06	2657.87	16	16
DOCK7	Dedicator of cytokinesis protein 7	Q96N67	111900000000	190	540905	282.315	73	68
LMNB2	Lamin-B2	Q03252	271340000000	189	3.97028e+06	2072.21	41	38
ABCF1	ATP-binding cassette sub-family F member 1	Q8NE71-2	99609000000	189	1.45749e+06	760.709	30	30
AFDN	Afadin	P55196	171160000000	189	996387	520.045	63	1
CTSD	Cathepsin D	P07339	197380000000	188	5.62417e+06	2935.43	17	17
RAI14	Ankycorbin	Q9P0K7-3	100570000000	187	922837	481.657	37	37
AKR1B1	Aldose reductase	P15121	150230000000	186	4.28067e+06	2234.21	22	22
PRDX1	Peroxiredoxin-1	Q06830	291420000000	185	1.05181e+07	5489.72	16	13
PRKCSH	Glucosidase 2 subunit beta	P14314-2	315620000000	185	8.1368e+06	4246.85	24	24
AEBP1	Adipocyte enhancer-binding protein 1	Q8IUX7	187030000000	185	2.15438e+06	1124.44	33	32
RCC2	Protein RCC2	Q9P258	105490000000	185	2.03968e+06	1064.57	24	24
AARS	Alanine--tRNA ligase, cytoplasmic	P49588	139780000000	185	1.45529e+06	759.562	38	38
RPS3	40S ribosomal protein S3	P23396	296910000000	184	8.46018e+06	4415.63	24	24
ACTR3	Actin-related protein 3	P61158	165460000000	184	4.07173e+06	2125.16	24	21
XRN2	5'-3' exoribonuclease 2	Q9H0D6	110170000000	184	1.2426e+06	648.551	48	48
SCRN1	Secernin-1	Q12765	89096000000	183	2.53871e+06	1325.03	21	21
IGF2R	Cation-independent mannose-6-phosphate receptor	P11717	112010000000	183	470084	245.352	70	70
ATM	Serine-protein kinase ATM	Q13315	70581000000	183	230191	120.144	95	95
ALCAM	CD166 antigen	Q13740-2	218170000000	182	3.93715e+06	2054.92	22	22
TXNDC5	Thioredoxin domain-containing protein 5	Q8NBS9	119100000000	182	2.57917e+06	1346.15	16	16
HSPH1	Heat shock protein 105 kDa	Q92598	205080000000	182	2.31308e+06	1207.27	39	37
CDC42BPB	Serine/threonine-protein kinase MRCK beta	Q9Y5S2	81555000000	182	507504	264.882	68	63
RPL9	60S ribosomal protein L9	P32969	133330000000	181	8.02036e+06	4186.08	10	10
P3H1	Prolyl 3-hydroxylase 1	Q32P28	128570000000	181	2.1752e+06	1135.3	31	31
ATP6V1A	V-type proton ATPase catalytic subunit A	P38606	111160000000	181	1.77002e+06	923.829	32	32
SEC31A	Protein transport protein Sec31A	O94979-3	147690000000	181	1.66578e+06	869.424	37	37
COPG2	Coatomer subunit gamma-2	Q9UBF2	86773000000	181	978705	510.817	44	41
RPSA	40S ribosomal protein SA	P08865	245940000000	180	1.02422e+07	5345.74	17	17
SRP68	Signal recognition particle subunit SRP68	Q9UHB9	92377000000	179	1.47094e+06	767.727	30	30
PSMA2	Proteasome subunit alpha type-2	P25787	94297000000	178	3.92702e+06	2049.63	10	10
PSMC4	26S proteasome regulatory subunit 6B	P43686	138420000000	178	2.88227e+06	1504.34	36	36
GTF3C1	General transcription factor 3C polypeptide 1	Q12789	82498000000	178	395252	206.294	66	66
APEX1	DNA-(apurinic or apyrimidinic site) lyase	P27695	192350000000	177	7.43828e+06	3882.27	19	19
IGF2BP1	Insulin-like growth factor 2 mRNA-binding protein 1	Q9NZI8	167550000000	177	3.02365e+06	1578.14	17	15
HK1	Hexokinase-1	P19367-3	258980000000	177	2.69632e+06	1407.29	44	1
GBF1	Golgi-specific brefeldin A-resistance guanine nucleotide exchange factor 1	Q92538-3	130740000000	177	752990	393.009	61	0
NUP214	Nuclear pore complex protein Nup214	P35658-2	97182000000	177	665989	347.601	54	1
MYL6	Myosin light polypeptide 6	P60660-2	197400000000	176	1.0687e+07	5577.88	8	1
SYNCRIP	Heterogeneous nuclear ribonucleoprotein Q	O60506	158010000000	176	2.67327e+06	1395.26	24	3
TNPO1	Transportin-1	Q92973-2	161170000000	176	2.0292e+06	1059.1	36	29
NCBP1	Nuclear cap-binding protein subunit 1	Q09161	107350000000	176	1.66051e+06	866.674	31	31
POR	NADPH--cytochrome P450 reductase	P16435	83227000000	176	1.21779e+06	635.601	33	33
EIF4A1	Eukaryotic initiation factor 4A-I	P60842	222420000000	175	5.01731e+06	2618.69	26	14
PSMA6	Proteasome subunit alpha type-6	P60900	123420000000	175	3.93048e+06	2051.44	16	16
RPL3	60S ribosomal protein L3	P39023	135350000000	175	3.85668e+06	2012.92	14	14
GNB2	Guanine nucleotide-binding protein G(I)/G(S)/G(T) subunit beta-2	P62879	77763000000	175	2.80666e+06	1464.89	14	2
EIF3E	Eukaryotic translation initiation factor 3 subunit E	P60228	116110000000	175	2.24502e+06	1171.75	24	24
SMARCC1	SWI/SNF complex subunit SMARCC1	Q92922	193810000000	175	1.97974e+06	1033.29	41	31
EZR	Ezrin	P15311	110190000000	175	1.86424e+06	973.003	33	23
SF3A1	Splicing factor 3A subunit 1	Q15459	140790000000	175	1.85907e+06	970.308	28	28
UGP2	UTP--glucose-1-phosphate uridylyltransferase	Q16851-2	85694000000	175	1.71828e+06	896.827	25	2
USP7	Ubiquitin carboxyl-terminal hydrolase 7	Q93009	135260000000	175	1.10952e+06	579.092	55	55
NUP98	Nuclear pore complex protein Nup98-Nup96	P52948-5	121660000000	175	866648	452.331	54	54
RPLP0	60S acidic ribosomal protein P0	P05388	308190000000	174	1.19179e+07	6220.31	15	15
SHMT2	Serine hydroxymethyltransferase, mitochondrial	P34897-3	210810000000	174	4.07607e+06	2127.43	23	23
MARS	Methionine--tRNA ligase, cytoplasmic	P56192	252570000000	174	3.25567e+06	1699.24	39	39
HSD17B4	Peroxisomal multifunctional enzyme type 2	P51659	191210000000	174	2.40741e+06	1256.5	31	31
HNRNPH2	Heterogeneous nuclear ribonucleoprotein H2	P55795	48772000000	174	1.55321e+06	810.669	14	10
COL14A1	Collagen alpha-1(XIV) chain	Q05707	138650000000	174	883099	460.917	53	53
MRC2	C-type mannose receptor 2	Q9UBG0	99134000000	174	851904	444.635	43	43
HCFC1	Host cell factor 1	P51610	108330000000	174	751905	392.442	45	1
RPS10	40S ribosomal protein S10	P46783	206580000000	173	1.398e+07	7296.59	8	7
RBM8A	RNA-binding protein 8A	Q9Y5S9-2	47728000000	173	3.22992e+06	1685.8	9	9
HEATR1	HEAT repeat-containing protein 1	Q9H583	63351000000	173	293141	152.999	68	68
ZFHX4	Zinc finger homeobox protein 4	Q86UP3-2	56047000000	173	187304	97.7595	79	69
CAPNS1	Calpain small subunit 1	P04632	90326000000	172	4.44558e+06	2320.29	15	15
RAP1B	Ras-related protein Rap-1b	P61224	75888000000	172	4.10848e+06	2144.35	9	4
SEC23A	Protein transport protein Sec23A	Q15436	182930000000	172	2.60621e+06	1360.26	29	26
RBBP4	Histone-binding protein RBBP4	Q09028-3	192830000000	171	5.79977e+06	3027.08	19	2
CNDP2	Cytosolic non-specific dipeptidase	Q96KP4	245330000000	171	4.91921e+06	2567.49	27	27
QARS	Glutamine--tRNA ligase	P47897	222160000000	171	2.67277e+06	1395	44	44
ALDH18A1	Delta-1-pyrroline-5-carboxylate synthase	P54886	127150000000	171	1.49647e+06	781.053	35	35
FARP1	FERM, RhoGEF and pleckstrin domain-containing protein 1	Q9Y4F1	90988000000	171	965879	504.122	37	37
ECM29	Proteasome-associated protein ECM29 homolog	Q5VYK3	97293000000	171	560354	292.466	63	63
SMCHD1	Structural maintenance of chromosomes flexible hinge domain-containing protein 1	A6NHR9	101040000000	171	484087	252.66	68	68
SRSF1	Serine/arginine-rich splicing factor 1	Q07955	151860000000	170	6.32424e+06	3300.82	16	15
COL4A2	Collagen alpha-2(IV) chain	P08572	118630000000	170	713609	372.455	18	18
POLR2A	DNA-directed RNA polymerase II subunit RPB1	P24928	96964000000	170	535665	279.58	61	61
SUPT6H	Transcription elongation factor SPT6	Q7KZ85	65864000000	170	440222	229.766	64	45
MDH2	Malate dehydrogenase, mitochondrial	P40926	364600000000	169	9.39953e+06	4905.91	16	16
RPL17	60S ribosomal protein L17	P18621	138130000000	169	8.3091e+06	4336.78	7	7
RAN	GTP-binding nuclear protein Ran	P62826	161220000000	169	7.93478e+06	4141.41	9	9
PHB2	Prohibitin-2	Q99623	196800000000	169	4.84296e+06	2527.69	14	14
CDV3	Protein CDV3 homolog	Q9UKY7	104380000000	169	4.34693e+06	2268.8	9	9
HNRNPAB	Heterogeneous nuclear ribonucleoprotein A/B	Q99729-3	136410000000	168	5.68082e+06	2965	9	9
ESD	S-formylglutathione hydrolase	P10768	108040000000	168	4.17797e+06	2180.61	15	15
DDX6	Probable ATP-dependent RNA helicase DDX6	P26196	207580000000	168	4.01362e+06	2094.83	31	31
EPB41L2	Band 4.1-like protein 2	O43491	111410000000	168	1.07707e+06	562.157	48	9
NBAS	Neuroblastoma-amplified sequence	A2RRP1	99018000000	168	470238	245.432	72	72
HMCN1	Hemicentin-1	Q96RW7	42124000000	168	83843.5	43.7605	99	99
ACADVL	Very long-chain specific acyl-CoA dehydrogenase, mitochondrial	P49748-2	204440000000	167	2.69954e+06	1408.98	35	35
PPL	Periplakin	O60437	100490000000	167	481452	251.285	71	71
RAB5C	Ras-related protein Rab-5C	P51148	82886000000	166	4.07941e+06	2129.17	10	7
RCN1	Reticulocalbin-1	Q15293	217420000000	165	7.35679e+06	3839.74	17	17
TMED10	Transmembrane emp24 domain-containing protein 10	P49755	73931000000	165	3.33545e+06	1740.87	11	11
USP5	Ubiquitin carboxyl-terminal hydrolase 5	P45974-2	180310000000	165	2.44044e+06	1273.74	34	32
PSMD11	26S proteasome non-ATPase regulatory subunit 11	O00231	212250000000	164	4.25591e+06	2221.29	22	22
PSMC2	26S proteasome regulatory subunit 7	P35998	164730000000	164	3.1851e+06	1662.4	24	24
SLC25A3	Phosphate carrier protein, mitochondrial	Q00325-2	99704000000	164	2.84098e+06	1482.79	14	14
EIF4A3	Eukaryotic initiation factor 4A-III	P38919	103440000000	164	2.43483e+06	1270.82	25	23
ADAR	Double-stranded RNA-specific adenosine deaminase	P55265	151440000000	164	1.15476e+06	602.704	37	3
CLGN	Calmegin	O14967	37600000000	164	581605	303.558	18	18
PRDX3	Thioredoxin-dependent peroxide reductase, mitochondrial	P30048-2	109500000000	163	4.23443e+06	2210.08	10	10
TPP1	Tripeptidyl-peptidase 1	O14773	125720000000	163	2.83597e+06	1480.18	13	13
DYNC1I2	Cytoplasmic dynein 1 intermediate chain 2	Q13409-2	89655000000	163	2.02242e+06	1055.57	23	23
NID1	Nidogen-1	P14543	145200000000	163	1.35534e+06	707.392	41	40
IPO4	Importin-4	Q8TEX9	105090000000	163	1.03444e+06	539.909	41	41
SCRIB	Protein scribble homolog	Q14160-3	120240000000	163	803660	419.455	53	1
LAMB2	Laminin subunit beta-2	P55268	124430000000	163	694483	362.473	55	54
HECTD1	E3 ubiquitin-protein ligase HECTD1	Q9ULT8	49602000000	163	201909	105.383	74	74
HNRNPD	Heterogeneous nuclear ribonucleoprotein D0	Q14103-3	280670000000	162	1.08537e+07	5664.87	12	11
CYB5R3	NADH-cytochrome b5 reductase 3	P00387-2	234210000000	162	9.75373e+06	5090.77	16	16
HNRNPH3	Heterogeneous nuclear ribonucleoprotein H3	P31942-2	159860000000	162	5.40914e+06	2823.2	12	12
HNRNPUL1	Heterogeneous nuclear ribonucleoprotein U-like protein 1	Q9BUJ2-2	142370000000	162	2.14104e+06	1117.47	31	31
EIF3H	Eukaryotic translation initiation factor 3 subunit H	O15372	70029000000	162	1.89564e+06	989.395	14	14
PDCD6IP	Programmed cell death 6-interacting protein	Q8WUM4	127390000000	162	1.4075e+06	734.617	38	38
PSIP1	PC4 and SFRS1-interacting protein	O75475	66127000000	162	1.27858e+06	667.333	17	6
NUP133	Nuclear pore complex protein Nup133	Q8WUM0	129730000000	162	1.19041e+06	621.313	39	39
ACACA	Acetyl-CoA carboxylase 1	Q13085	72619000000	162	312024	162.855	86	75
UBR5	E3 ubiquitin-protein ligase UBR5	O95071-2	56465000000	162	229846	119.964	75	75
USP34	Ubiquitin carboxyl-terminal hydrolase 34	Q70CQ2	30205000000	162	86521.8	45.1584	89	89
UBA2	SUMO-activating enzyme subunit 2	Q9UBT2	153420000000	161	2.76866e+06	1445.05	32	32
2017-09-09	Septin-9	Q9UHD8-7	125450000000	161	1.69793e+06	886.202	28	28
EMILIN2	EMILIN-2	Q9BXX0	123790000000	161	1.15549e+06	603.086	31	31
LRP2	Low-density lipoprotein receptor-related protein 2	P98164	50914000000	161	122508	63.9406	86	86
PABPC1	Polyadenylate-binding protein 1	P11940	321130000000	160	4.82933e+06	2520.58	24	15
ERP29	Endoplasmic reticulum resident protein 29	P30040	104190000000	160	4.02909e+06	2102.91	12	12
RPL11	60S ribosomal protein L11	P62913-2	51401000000	160	2.78279e+06	1452.42	10	10
NDUFS2	NADH dehydrogenase [ubiquinone] iron-sulfur protein 2, mitochondrial	O75306	64631000000	160	1.39962e+06	730.504	23	23
DHX30	Putative ATP-dependent RNA helicase DHX30	Q7L2E3	93023000000	160	662652	345.859	59	3
BPTF	Nucleosome-remodeling factor subunit BPTF	Q12830	52543000000	160	197543	103.104	70	70
PLIN2	Perilipin-2	Q99541	238100000000	159	4.95786e+06	2587.66	20	20
DDX5	Probable ATP-dependent RNA helicase DDX5	P17844	247910000000	159	4.06714e+06	2122.77	30	24
PSMC1	26S proteasome regulatory subunit 4	P62191	121070000000	159	2.62183e+06	1368.42	20	20
TOP1	DNA topoisomerase 1	P11387	156520000000	159	2.22995e+06	1163.88	31	28
GMPS	GMP synthase [glutamine-hydrolyzing]	P49915	111520000000	159	1.43751e+06	750.283	31	31
DICER1	Endoribonuclease Dicer	Q9UPY3	85037000000	159	418527	218.442	68	68
SERPINB9	Serpin B9	P50453	250170000000	158	5.88865e+06	3073.47	22	20
PCYOX1	Prenylcysteine oxidase 1	Q9UHG3	139400000000	158	3.01878e+06	1575.59	25	3
OGDH	2-oxoglutarate dehydrogenase, mitochondrial	Q02218	182180000000	158	2.09851e+06	1095.28	48	39
FAF2	FAS-associated factor 2	Q96CS3	78662000000	158	1.77444e+06	926.138	21	21
NUP210	Nuclear pore membrane glycoprotein 210	Q8TEM1	114060000000	158	771884	402.87	48	48
RPS27A	Ubiquitin-40S ribosomal protein S27a	P62979	253740000000	157	2.28953e+07	11949.8	9	3
2017-09-02	Septin-2	Q15019	219190000000	157	5.6508e+06	2949.33	18	17
ECH1	Delta(3,5)-Delta(2,4)-dienoyl-CoA isomerase, mitochondrial	Q13011	70378000000	157	2.11677e+06	1104.81	11	11
UPF1	Regulator of nonsense transcripts 1	Q92900	144070000000	157	1.34479e+06	701.887	57	57
DPP3	Dipeptidyl peptidase 3	Q9NY33	72276000000	157	1.00332e+06	523.662	28	28
HINT1	Histidine triad nucleotide-binding protein 1	P49773	128410000000	156	8.68995e+06	4535.56	7	7
NDUFS1	NADH-ubiquinone oxidoreductase 75 kDa subunit, mitochondrial	P28331-4	243760000000	156	3.38381e+06	1766.12	36	36
NUP160	Nuclear pore complex protein Nup160	Q12769	105020000000	156	932075	486.479	49	49
LTBP1	Latent-transforming growth factor beta-binding protein 1	Q14766	99615000000	156	649763	339.132	42	42
MAP1A	Microtubule-associated protein 1A	P78559	52230000000	156	243765	127.228	70	68
RPL4	60S ribosomal protein L4	P36578	381260000000	155	1.29006e+07	6733.22	22	22
MCM4	DNA replication licensing factor MCM4	P33991	102350000000	155	1.23136e+06	642.683	37	37
UBA6	Ubiquitin-like modifier-activating enzyme 6	A0AVT1	114740000000	155	1.10927e+06	578.96	46	46
ITIH5	Inter-alpha-trypsin inhibitor heavy chain H5	Q86UX2	86379000000	155	916952	478.586	37	37
LRBA	Lipopolysaccharide-responsive and beige-like anchor protein	P50851-2	47603000000	155	182778	95.3975	78	72
SF3A3	Splicing factor 3A subunit 3	Q12874	105710000000	154	2.2892e+06	1194.81	26	26
ADD1	Alpha-adducin	P35611-3	114740000000	154	2.07063e+06	1080.73	29	3
MOGS	Mannosyl-oligosaccharide glucosidase	Q13724	163190000000	154	2.00793e+06	1048	36	36
TBCD	Tubulin-specific chaperone D	Q9BTW9	74768000000	154	642516	335.349	40	40
TNKS1BP1	182 kDa tankyrase-1-binding protein	Q9C0C2	72634000000	154	436924	228.044	57	57
NAP1L1	Nucleosome assembly protein 1-like 1	P55209-2	123820000000	153	4.78819e+06	2499.11	13	4
CDC42	Cell division control protein 42 homolog	P60953	64143000000	153	3.85847e+06	2013.86	10	3
RPS5	40S ribosomal protein S5	P46782	50610000000	153	2.73996e+06	1430.07	8	8
UCHL1	Ubiquitin carboxyl-terminal hydrolase isozyme L1	P09936	149210000000	152	8.07805e+06	4216.19	12	12
PSMA1	Proteasome subunit alpha type-1	P25786	168060000000	152	5.05476e+06	2638.24	16	16
ALDH7A1	Alpha-aminoadipic semialdehyde dehydrogenase	P49419-2	216740000000	152	4.88918e+06	2551.82	29	29
CTSC	Dipeptidyl peptidase 1	P53634	172010000000	152	4.23292e+06	2209.29	16	16
ENO2	Gamma-enolase	P09104	104600000000	152	2.83146e+06	1477.83	20	15
MCM5	DNA replication licensing factor MCM5	P33992	115610000000	152	1.45558e+06	759.712	36	36
PNN	Pinin	Q9H307	84064000000	152	1.33857e+06	698.639	26	26
MYO18A	Unconventional myosin-XVIIIa	Q92614-4	70013000000	152	368002	192.072	72	72
PTPRF	Receptor-type tyrosine-protein phosphatase F	P10586-2	60617000000	152	318615	166.295	66	60
FRAS1	Extracellular matrix protein FRAS1	Q86XX4-2	39405000000	152	123314	64.3616	76	76
ISYNA1	Inositol-3-phosphate synthase 1	Q9NPH2	165010000000	151	4.25402e+06	2220.31	18	1
RUVBL1	RuvB-like 1	Q9Y265	176650000000	151	4.15809e+06	2170.24	25	25
ZYX	Zyxin	Q15942	149480000000	151	3.37194e+06	1759.92	16	16
IDH1	Isocitrate dehydrogenase [NADP] cytoplasmic	O75874	160280000000	151	3.33745e+06	1741.92	18	17
SLC25A13	Calcium-binding mitochondrial carrier protein Aralar2	Q9UJS0	203680000000	151	3.06305e+06	1598.7	34	28
NOP58	Nucleolar protein 58	Q9Y2X3	115800000000	151	2.50771e+06	1308.85	25	25
AP2A2	AP-2 complex subunit alpha-2	O94973	127230000000	151	1.37762e+06	719.021	46	1
SYMPK	Symplekin	Q92797	78991000000	151	602321	314.37	44	44
MYO9B	Unconventional myosin-IXb	Q13459	57900000000	151	270227	141.04	58	57
TUBB6	Tubulin beta-6 chain	Q9BUF5	249300000000	150	6.42705e+06	3354.48	30	16
FBL	rRNA 2'-O-methyltransferase fibrillarin	P22087	149580000000	150	4.04904e+06	2113.32	18	15
PSMC5	26S proteasome regulatory subunit 8	P62195	160170000000	150	3.61309e+06	1885.78	21	20
TTC37	Tetratricopeptide repeat protein 37	Q6PGP7	84915000000	150	553879	289.087	49	49
ALDH1A3	Aldehyde dehydrogenase family 1 member A3	P47895	140030000000	149	2.70752e+06	1413.14	31	28
FKBP4	Peptidyl-prolyl cis-trans isomerase FKBP4	Q02790	90185000000	149	1.575e+06	822.043	26	26
NCKAP1	Nck-associated protein 1	Q9Y2A7	135610000000	149	1.14715e+06	598.733	36	36
BAZ1B	Tyrosine-protein kinase BAZ1B	Q9UIG0-2	85227000000	149	599232	312.758	47	47
NUTF2	Nuclear transport factor 2	P61970	88793000000	148	6.86735e+06	3584.28	7	7
PCBP2	Poly(rC)-binding protein 2	Q15366	110600000000	148	3.32653e+06	1736.22	16	0
LPP	Lipoma-preferred partner	Q93052	113760000000	148	2.28105e+06	1190.55	31	31
HTT	Huntingtin	P42858	48507000000	148	175074	91.3766	77	77
RPL12	60S ribosomal protein L12	P30050	208450000000	147	1.25391e+07	6544.57	8	8
PAICS	Multifunctional protein ADE2	P22234	185000000000	147	5.00784e+06	2613.75	23	23
RAB1B	Ras-related protein Rab-1B	Q9H0U4	87755000000	147	3.1673e+06	1653.11	11	5
TMPO	Lamina-associated polypeptide 2, isoform alpha	P42166	204470000000	147	2.99183e+06	1561.53	28	20
ATP2B1	Plasma membrane calcium-transporting ATPase 1	P20020-6	184240000000	147	1.84714e+06	964.078	38	24
ATP13A1	Manganese-transporting ATPase 13A1	Q9HD20	99476000000	147	928536	484.632	47	47
MDC1	Mediator of DNA damage checkpoint protein 1	Q14676	50727000000	147	295301	154.127	52	52
ATRX	Transcriptional regulator ATRX	P46100	53711000000	147	248534	129.718	67	45
TTC28	Tetratricopeptide repeat protein 28	Q96AY4	51127000000	147	206564	107.812	68	68
TRIO	Triple functional domain protein	O75962	52873000000	147	188321	98.2906	81	74
TXNRD1	Thioredoxin reductase 1, cytoplasmic	Q16881-4	147260000000	146	2.84731e+06	1486.1	21	20
PTK7	Inactive tyrosine-protein kinase 7	Q13308	181710000000	146	1.75671e+06	916.88	36	36
DSG2	Desmoglein-2	Q14126	78090000000	146	845540	441.314	35	35
PHIP	PH-interacting protein	Q8WWQ0	76697000000	146	477274	249.104	60	56
YWHAQ	14-3-3 protein theta	P27348	119800000000	145	4.63273e+06	2417.97	15	12
PSMB3	Proteasome subunit beta type-3	P49720	65129000000	145	3.91778e+06	2044.81	12	12
MAPRE1	Microtubule-associated protein RP/EB family member 1	Q15691	97975000000	145	3.53617e+06	1845.64	18	16
ACTR1A	Alpha-centractin	P61163	118790000000	145	3.21557e+06	1678.31	17	10
GAA	Lysosomal alpha-glucosidase	P10253	97949000000	145	1.3597e+06	709.671	22	22
SMARCA5	SWI/SNF-related matrix-associated actin-dependent regulator of chromatin subfamily A member 5	O60264	140780000000	145	1.33713e+06	697.891	40	30
COL4A1	Collagen alpha-1(IV) chain	P02462-2	130110000000	145	1.174e+06	612.747	7	6
DDX42	ATP-dependent RNA helicase DDX42	Q86XP3	63655000000	145	749175	391.018	34	34
PDCD11	Protein RRP5 homolog	Q14690	86519000000	145	482890	252.035	61	61
RNH1	Ribonuclease inhibitor	P13489	158110000000	144	3.17033e+06	1654.69	19	19
DARS	Aspartate--tRNA ligase, cytoplasmic	P14868	171140000000	144	2.43824e+06	1272.59	33	33
MCM7	DNA replication licensing factor MCM7	P33993	113780000000	144	1.62103e+06	846.066	39	39
IARS2	Isoleucine--tRNA ligase, mitochondrial	Q9NSE4	112360000000	144	1.41466e+06	738.355	35	35
PLOD3	Procollagen-lysine,2-oxoglutarate 5-dioxygenase 3	O60568	107360000000	144	1.32099e+06	689.464	35	35
CUL1	Cullin-1	Q13616	83960000000	144	967126	504.773	31	31
POGZ	Pogo transposable element with ZNF domain	Q7Z3K3-7	79968000000	144	721562	376.606	40	1
MYBBP1A	Myb-binding protein 1A	Q9BQG0	83005000000	144	641970	335.064	49	49
PDS5A	Sister chromatid cohesion protein PDS5 homolog A	Q29RF7	88695000000	144	615621	321.312	45	42
GOLGA4	Golgin subfamily A member 4	Q13439-5	65071000000	144	257143	134.211	76	2
USP24	Ubiquitin carboxyl-terminal hydrolase 24	Q9UPU5	42394000000	144	163940	85.5654	74	74
HMGB1	High mobility group protein B1	P09429	131320000000	143	1.18492e+07	6184.45	13	10
DAZAP1	DAZ-associated protein 1	Q96EP5-2	58787000000	143	3.53629e+06	1845.7	11	11
CRMP1	Dihydropyrimidinase-related protein 1	Q14194	131490000000	143	2.09374e+06	1092.79	28	24
EMILIN3	EMILIN-3	Q9NT22	149180000000	143	1.79476e+06	936.742	31	31
GFPT1	Glutamine--fructose-6-phosphate aminotransferase [isomerizing] 1	Q06210-2	92966000000	143	1.19835e+06	625.456	31	26
YLPM1	YLP motif-containing protein 1	P49750-4	70068000000	143	436023	227.574	47	10
AHCTF1	Protein ELYS	Q8WYP5	71278000000	143	344545	179.829	68	68
DMXL1	DmX-like protein 1	Q9Y485	43644000000	143	162954	85.0508	90	90
FAM98B	Protein FAM98B	Q52LJ0-2	100010000000	142	2.5783e+06	1345.69	20	17
PAFAH1B1	Platelet-activating factor acetylhydrolase IB subunit alpha	P43034	91561000000	142	2.15522e+06	1124.88	22	22
DLD	Dihydrolipoyl dehydrogenase, mitochondrial	P09622	84642000000	142	1.90934e+06	996.544	18	18
FARSB	Phenylalanine--tRNA ligase beta subunit	Q9NSD9	118610000000	142	1.83469e+06	957.58	29	29
LSS	Lanosterol synthase	P48449	93790000000	142	1.30197e+06	679.538	33	33
XPO5	Exportin-5	Q9HAV4	79968000000	142	676464	353.068	39	39
AGL	Glycogen debranching enzyme	P35573	76613000000	142	441248	230.301	61	61
FUBP1	Far upstream element-binding protein 1	Q96AE4-2	206190000000	141	3.4884e+06	1820.7	24	3
APMAP	Adipocyte plasma membrane-associated protein	Q9HDC9	114920000000	141	2.48865e+06	1298.91	25	25
FXR1	Fragile X mental retardation syndrome-related protein 1	P51114	107920000000	141	1.94755e+06	1016.49	32	2
GPD2	Glycerol-3-phosphate dehydrogenase, mitochondrial	P43304	93840000000	141	1.12897e+06	589.247	34	34
USO1	General vesicular transport factor p115	O60763	109650000000	140	1.34916e+06	704.17	43	43
SDK2	Protein sidekick-2	Q58EX2-3	48774000000	140	227635	118.81	63	63
EHD1	EH domain-containing protein 1	Q9H4M9	121850000000	139	2.128e+06	1110.67	30	18
NOP56	Nucleolar protein 56	O00567	104630000000	139	1.82727e+06	953.71	23	23
SLIT2	Slit homolog 2 protein	O94813	159230000000	139	1.21416e+06	633.707	48	47
MOV10	Putative helicase MOV-10	Q9HCE1	113880000000	139	1.10095e+06	574.621	42	42
MPRIP	Myosin phosphatase Rho-interacting protein	Q6WCQ1	77104000000	139	684314	357.165	49	48
RRP12	RRP12-like protein	Q5JTH9	73863000000	139	596844	311.511	42	42
DIDO1	Death-inducer obliterator 1	Q9BTC0	50454000000	139	235476	122.902	54	54
PSAP	Prosaposin	P07602	181720000000	138	3.17358e+06	1656.39	21	1
FLOT1	Flotillin-1	O75955	143720000000	138	2.88179e+06	1504.1	25	25
NSDHL	Sterol-4-alpha-carboxylate 3-dehydrogenase, decarboxylating	Q15738	112140000000	138	2.42845e+06	1267.48	19	19
RPA1	Replication protein A 70 kDa DNA-binding subunit	P27694	63059000000	138	1.13798e+06	593.947	26	26
HECTD4	Probable E3 ubiquitin-protein ligase HECTD4	Q9Y4D8-4	28633000000	138	85173.4	44.4547	82	70
EIF5A	Eukaryotic translation initiation factor 5A-1	P63241	106270000000	137	7.19166e+06	3753.55	11	7
RAB11B	Ras-related protein Rab-11B	Q15907	115170000000	137	4.15678e+06	2169.55	12	2
IMPDH2	Inosine-5'-monophosphate dehydrogenase 2	P12268	161640000000	137	3.80478e+06	1985.83	23	23
DNM2	Dynamin-2	P50570	107910000000	137	1.21711e+06	635.246	41	2
EEA1	Early endosome antigen 1	Q15075	153210000000	137	1.01154e+06	527.953	51	51
SMC1A	Structural maintenance of chromosomes protein 1A	Q14683	116720000000	137	877650	458.073	50	50
SKIV2L2	Superkiller viralicidic activity 2-like 2	P42285	69227000000	137	635232	331.547	44	44
THOC2	THO complex subunit 2	Q8NI27	75618000000	137	538667	281.147	39	39
KIF1A	Kinesin-like protein KIF1A	Q12756	53354000000	137	317420	165.671	62	50
C14orf166	UPF0568 protein C14orf166	Q9Y224	148220000000	136	5.01528e+06	2617.63	13	13
PLD3	Phospholipase D3	Q8IV08	154150000000	136	4.39237e+06	2292.51	17	17
UGDH	UDP-glucose 6-dehydrogenase	O60701	154100000000	136	2.97957e+06	1555.13	29	29
PAK2	Serine/threonine-protein kinase PAK 2	Q13177	106360000000	136	2.13267e+06	1113.11	22	15
EIF4G2	Eukaryotic translation initiation factor 4 gamma 2	P78344	193740000000	136	2.01709e+06	1052.78	37	3
SEC24C	Protein transport protein Sec24C	P53992	104220000000	136	1.37618e+06	718.272	34	32
EPB41L3	Band 4.1-like protein 3	Q9Y2J2-2	88412000000	136	976841	509.844	42	3
INTS1	Integrator complex subunit 1	Q8N201	58980000000	136	266092	138.882	70	70
FRYL	Protein furry homolog-like	O94915	34947000000	136	136114	71.0423	76	64
VPS13A	Vacuolar protein sorting-associated protein 13A	Q96RL7	29857000000	136	101662	53.0604	73	73
SPARC	SPARC	P09486	194240000000	135	7.51137e+06	3920.42	12	12
RCN2	Reticulocalbin-2	Q14257-2	202850000000	135	6.86378e+06	3582.42	19	19
CLIC4	Chloride intracellular channel protein 4	Q9Y696	123630000000	135	4.46212e+06	2328.92	19	18
PFKM	ATP-dependent 6-phosphofructokinase, muscle type	P08237	183100000000	135	2.83223e+06	1478.23	26	24
KARS	Lysine--tRNA ligase	Q15046	134560000000	135	2.20755e+06	1152.19	27	27
COL6A1	Collagen alpha-1(VI) chain	P12109	158820000000	135	1.56333e+06	815.951	28	28
NUP107	Nuclear pore complex protein Nup107	P57740	95357000000	135	956021	498.977	39	39
KDM3B	Lysine-specific demethylase 3B	Q7LBC6	80511000000	135	512796	267.644	56	54
RHOA	Transforming protein RhoA	P61586	143530000000	134	9.71318e+06	5069.61	11	3
PLIN3	Perilipin-3	O60664-4	219030000000	134	4.56078e+06	2380.41	17	17
API5	Apoptosis inhibitor 5	Q9BZZ5	103830000000	134	2.16201e+06	1128.42	22	1
ADNP	Activity-dependent neuroprotector homeobox protein	Q9H2P0	85338000000	134	733349	382.757	38	38
CSDE1	Cold shock domain-containing protein E1	O75534	63173000000	134	727683	379.8	34	34
FNDC3A	Fibronectin type-III domain-containing protein 3A	Q9Y2H6-2	74419000000	134	694647	362.558	43	43
CEP170	Centrosomal protein of 170 kDa	Q5SW79	55821000000	134	351405	183.409	55	3
RPS17	40S ribosomal protein S17	P08708	111510000000	133	1.2074e+07	6301.81	7	7
U2AF2	Splicing factor U2AF 65 kDa subunit	P26368-2	181390000000	133	6.13765e+06	3203.43	15	15
DPYSL5	Dihydropyrimidinase-related protein 5	Q9BPU6	177510000000	133	3.10006e+06	1618.02	27	27
RCC1	Regulator of chromosome condensation	P18754	78731000000	133	2.50729e+06	1308.64	18	18
ACAA2	3-ketoacyl-CoA thiolase, mitochondrial	P42765	85652000000	133	2.20814e+06	1152.5	19	19
GART	Trifunctional purine biosynthetic protein adenosine-3	P22102	100400000000	133	1.08711e+06	567.395	39	39
DDX46	Probable ATP-dependent RNA helicase DDX46	Q7L014	85742000000	133	859624	448.664	39	39
PNPLA6	Neuropathy target esterase	Q8IY17-5	91057000000	133	758418	395.842	38	36
PRDX5	Peroxiredoxin-5, mitochondrial	P30044-2	208030000000	132	1.25139e+07	6531.38	12	12
RPS23	40S ribosomal protein S23	P62266	72919000000	132	6.57958e+06	3434.09	4	4
HDAC2	Histone deacetylase 2	Q92769	135060000000	132	3.32363e+06	1734.71	19	15
BCAM	Basal cell adhesion molecule	P50895	152230000000	132	2.57548e+06	1344.23	24	24
IPO9	Importin-9	Q96P70	136790000000	132	1.72224e+06	898.892	30	30
PRPF31	U4/U6 small nuclear ribonucleoprotein Prp31	Q8WWY3	57392000000	132	1.41233e+06	737.141	16	16
CYFIP1	Cytoplasmic FMR1-interacting protein 1	Q7L576	138050000000	132	1.14982e+06	600.129	52	13
RDX	Radixin	P35241	60129000000	132	1.0501e+06	548.08	32	1
MMRN1	Multimerin-1	Q13201	92286000000	132	648864	338.662	37	37
U2SURP	U2 snRNP-associated SURP motif-containing protein	O15042-2	49749000000	132	641274	334.701	26	26
FLII	Protein flightless-1 homolog	Q13045	72637000000	132	604997	315.767	45	2
SKIV2L	Helicase SKI2W	Q15477	62303000000	132	518924	270.843	48	48
SEC16A	Protein transport protein Sec16A	O15027-5	67360000000	132	424045	221.322	51	51
CLIC1	Chloride intracellular channel protein 1	O00299	168500000000	131	6.08159e+06	3174.17	18	18
H2AFY2	Core histone macro-H2A.2	Q9P0M6	210540000000	131	5.99915e+06	3131.14	17	15
H3F3A	Histone H3.3	P84243	48561000000	131	5.25807e+06	2744.35	13	1
KHSRP	Far upstream element-binding protein 2	Q92945	263740000000	131	4.07959e+06	2129.27	29	27
TUBB3	Tubulin beta-3 chain	Q13509	150310000000	131	3.87505e+06	2022.51	24	2
PSMD3	26S proteasome non-ATPase regulatory subunit 3	O43242	171020000000	131	2.72318e+06	1421.31	28	28
PSMD12	26S proteasome non-ATPase regulatory subunit 12	O00232	117780000000	131	2.55059e+06	1331.23	22	22
PSMB6	Proteasome subunit beta type-6	P28072	30233000000	131	1.36398e+06	711.905	10	10
VCAN	Versican core protein	P13611-5	99603000000	131	390753	203.946	38	38
TRIP12	E3 ubiquitin-protein ligase TRIP12	Q14669-2	71621000000	131	376454	196.483	53	2
SMC4	Structural maintenance of chromosomes protein 4	Q9NTJ3	47877000000	131	355069	185.322	42	42
PSMC3	26S proteasome regulatory subunit 6A	P17980	165280000000	130	3.19574e+06	1667.95	24	24
ILVBL	Acetolactate synthase-like protein	A1L0T0	111980000000	130	2.24536e+06	1171.92	23	23
PTGR1	Prostaglandin reductase 1	Q14914	57017000000	130	2.20488e+06	1150.8	13	1
TOMM70	Mitochondrial import receptor subunit TOM70	O94826	86396000000	130	1.41739e+06	739.778	27	27
SMC3	Structural maintenance of chromosomes protein 3	Q9UQE7	125610000000	130	1.03036e+06	537.777	42	42
XPOT	Exportin-T	O43592	78780000000	130	927186	483.927	33	33
SMARCC2	SWI/SNF complex subunit SMARCC2	Q8TAQ2-2	84196000000	130	828776	432.564	39	2
NAA15	N-alpha-acetyltransferase 15, NatA auxiliary subunit	Q9BXJ9	57055000000	130	594017	310.036	31	28
PLCG1	1-phosphatidylinositol 4,5-bisphosphate phosphodiesterase gamma-1	P19174	68236000000	130	551375	287.78	42	42
PCM1	Pericentriolar material 1 protein	Q15154	42824000000	130	260499	135.962	51	2
FUS	RNA-binding protein FUS	P35637-2	152830000000	129	5.91002e+06	3084.63	12	10
NUCB1	Nucleobindin-1	Q02818	108490000000	129	2.09768e+06	1094.85	26	26
DNM1L	Dynamin-1-like protein	O00429	125000000000	129	1.35347e+06	706.418	35	1
MSH6	DNA mismatch repair protein Msh6	P52701	128620000000	129	967129	504.775	54	54
AASS	Alpha-aminoadipic semialdehyde synthase, mitochondrial	Q9UDR5	72885000000	129	857806	447.716	30	30
CAST	Calpastatin	P20810	93256000000	128	1.52993e+06	798.518	26	2
SART3	Squamous cell carcinoma antigen recognized by T-cells 3	Q15020	72872000000	128	758693	395.985	40	40
MTR	Methionine synthase	Q99707	64209000000	128	476191	248.539	51	51
KIAA1217	Sickle tail protein homolog	Q5T5P2	49753000000	128	238369	124.412	63	15
ANK2	Ankyrin-2	Q01484	44715000000	128	114731	59.8815	64	55
LTA4H	Leukotriene A-4 hydrolase	P09960	161260000000	127	2.49441e+06	1301.91	28	28
RNPEP	Aminopeptidase B	Q9H4A4	104250000000	127	1.56777e+06	818.268	30	30
KDM1A	Lysine-specific histone demethylase 1A	O60341	97223000000	127	1.38514e+06	722.948	33	33
PAPSS1	Bifunctional 3'-phosphoadenosine 5'-phosphosulfate synthase 1	O43252	80579000000	127	1.28307e+06	669.676	28	27
MYO1C	Unconventional myosin-Ic	O00159	133030000000	127	1.26352e+06	659.472	47	47
LAMP2	Lysosome-associated membrane glycoprotein 2	P13473-2	43667000000	127	1.24425e+06	649.414	4	4
MIA3	Melanoma inhibitory activity protein 3	Q5JRA6	77353000000	127	370602	193.429	54	54
PLXNB1	Plexin-B1	O43157	54467000000	127	368597	192.382	47	46
SHROOM3	Protein Shroom3	Q8TF72	56240000000	127	289978	151.348	53	51
BGN	Biglycan	P21810	174820000000	126	5.56738e+06	2905.79	15	15
EIF3B	Eukaryotic translation initiation factor 3 subunit B	P55884	180080000000	126	2.43733e+06	1272.12	38	38
GPC6	Glypican-6	Q9Y625	108840000000	126	2.18239e+06	1139.06	22	21
TMEM43	Transmembrane protein 43	Q9BTV4	79908000000	126	1.88092e+06	981.712	16	16
P3H3	Prolyl 3-hydroxylase 3	Q8IVL6	107870000000	126	1.66856e+06	870.872	32	32
MCM2	DNA replication licensing factor MCM2	P49736	103450000000	126	1.21753e+06	635.469	40	40
MSH2	DNA mismatch repair protein Msh2	P43246	76497000000	126	900316	469.903	37	37
MMS19	MMS19 nucleotide excision repair protein homolog	Q96T76	79542000000	126	828136	432.23	35	35
AP3B1	AP-3 complex subunit beta-1	O00203	84580000000	126	817689	426.777	33	33
CLASP1	CLIP-associating protein 1	Q7Z460-2	99175000000	126	617151	322.11	44	2
ZNF638	Zinc finger protein 638	Q14966	61053000000	126	355412	185.501	47	47
GEMIN5	Gem-associated protein 5	Q8TEQ6	37963000000	126	247623	129.242	44	44
HERC2	E3 ubiquitin-protein ligase HERC2	O95714	21417000000	126	48923.7	25.5348	87	87
RBP1	Retinol-binding protein 1	P09455	127490000000	125	7.66906e+06	4002.72	11	3
SFRP2	Secreted frizzled-related protein 2	Q96HF1	181000000000	125	6.99937e+06	3653.19	13	13
HNRNPUL2	Heterogeneous nuclear ribonucleoprotein U-like protein 2	Q1KMD3	224470000000	125	3.3757e+06	1761.89	33	33
RBM14	RNA-binding protein 14	Q96PK6	140280000000	125	3.16441e+06	1651.61	21	14
GLUD1	Glutamate dehydrogenase 1, mitochondrial	P00367	171420000000	125	2.81226e+06	1467.81	26	9
RBM39	RNA-binding protein 39	Q14498-2	99424000000	125	2.15308e+06	1123.76	23	20
ACSL3	Long-chain-fatty-acid--CoA ligase 3	O95573	108770000000	125	1.63574e+06	853.746	32	29
EMC1	ER membrane protein complex subunit 1	Q8N766-2	82130000000	125	855081	446.293	32	1
PRPF6	Pre-mRNA-processing factor 6	O94906	82407000000	125	782704	408.518	37	37
DNMBP	Dynamin-binding protein	Q6XZF7	43664000000	125	271714	141.816	55	55
CRABP1	Cellular retinoic acid-binding protein 1	P29762	97826000000	124	5.29618e+06	2764.24	11	10
PRDX4	Peroxiredoxin-4	Q13162	153850000000	124	5.20578e+06	2717.06	14	12
COPE	Coatomer subunit epsilon	O14579	127820000000	124	4.61335e+06	2407.85	25	25
CAPRIN1	Caprin-1	Q14444-2	121850000000	124	3.29841e+06	1721.54	15	15
LRRC47	Leucine-rich repeat-containing protein 47	Q8N1G4	141540000000	124	2.55427e+06	1333.15	28	28
AIFM1	Apoptosis-inducing factor 1, mitochondrial	O95831-3	94241000000	124	1.64584e+06	859.013	23	23
RBM25	RNA-binding protein 25	P49756	77491000000	124	1.27129e+06	663.528	28	27
MCM3	DNA replication licensing factor MCM3	P25205	95638000000	124	1.01524e+06	529.886	38	38
PELP1	Proline-, glutamic acid- and leucine-rich protein 1	Q8IZL8	70300000000	124	975886	509.346	26	26
SUGP2	SURP and G-patch domain-containing protein 2	Q8IX01	74705000000	124	842591	439.775	43	43
POLR2B	DNA-directed RNA polymerase II subunit RPB2	P30876	85109000000	124	780966	407.61	46	46
LIMA1	LIM domain and actin-binding protein 1	Q9UHB6	72582000000	124	755673	394.41	24	24
KIDINS220	220 kDa	Q9ULH0-4	67091000000	124	403581	210.641	62	1
CUL7	Cullin-7	Q14999-2	45191000000	124	274897	143.477	56	51
UTP20	Small subunit processome component 20 homolog	O75691	26210000000	124	100637	52.5254	70	70
CALM3	Calmodulin-3	P0DP25	213470000000	123	1.28411e+07	6702.18	11	11
SERBP1	Plasminogen activator inhibitor 1 RNA-binding protein	Q8NC51-3	101890000000	123	3.06456e+06	1599.49	18	3
RUVBL2	RuvB-like 2	Q9Y230	151170000000	123	2.92291e+06	1525.56	26	26
TARS	Threonine--tRNA ligase, cytoplasmic	P26639	138170000000	123	1.78104e+06	929.579	34	32
ZNF512	Zinc finger protein 512	Q96ME7	64646000000	123	1.45827e+06	761.118	20	20
EXOC4	Exocyst complex component 4	Q96A65	66610000000	122	655670	342.215	39	39
LARP1	La-related protein 1	Q6PKG0	55332000000	122	499268	260.584	38	33
PI4KA	Phosphatidylinositol 4-kinase alpha	P42356	40918000000	122	184604	96.3507	63	52
NARS	Asparagine--tRNA ligase, cytoplasmic	O43776	146060000000	121	3.59432e+06	1875.99	23	23
BHMT	Betaine--homocysteine S-methyltransferase 1	Q93088	114040000000	121	2.57249e+06	1342.67	17	14
SSRP1	FACT complex subunit SSRP1	Q08945	132410000000	121	2.38951e+06	1247.16	22	22
PSMC6	26S proteasome regulatory subunit 10B	P62333	202340000000	120	5.2164e+06	2722.6	17	17
CLIC6	Chloride intracellular channel protein 6	Q96NY7-2	148970000000	120	2.78105e+06	1451.52	24	22
CDC5L	Cell division cycle 5-like protein	Q99459	129050000000	120	1.79144e+06	935.008	32	32
AP1G1	AP-1 complex subunit gamma-1	O43747	106490000000	120	1.55817e+06	813.259	32	32
AGPS	Alkyldihydroxyacetonephosphate synthase, peroxisomal	O00116	70117000000	120	1.08459e+06	566.079	32	32
AP3D1	AP-3 complex subunit delta-1	O14617-5	82788000000	120	830008	433.207	48	7
PTPN23	Tyrosine-protein phosphatase non-receptor type 23	Q9H3S7	51740000000	120	373485	194.934	48	48
INPPL1	Phosphatidylinositol 3,4,5-trisphosphate 5-phosphatase 2	O15357	37141000000	120	295701	154.336	44	43
MFAP2	Microfibrillar-associated protein 2	P55001-3	67164000000	119	7.27236e+06	3795.67	5	5
PSMA7	Proteasome subunit alpha type-7	O14818	149730000000	119	5.79014e+06	3022.06	12	12
COMT	Catechol O-methyltransferase	P21964-2	89990000000	119	3.74765e+06	1956.02	14	14
ABCE1	ATP-binding cassette sub-family E member 1	P61221	111270000000	119	2.00801e+06	1048.04	30	30
ASMTL	N-acetylserotonin O-methyltransferase-like protein	O95671	51278000000	119	925376	482.983	25	25
SON	Protein SON	P18583-5	82714000000	119	559755	292.153	45	12
AQR	Intron-binding protein aquarius	O60306	53066000000	119	404638	211.193	51	51
KIAA1429	Protein virilizer homolog	Q69YN4	42921000000	119	230068	120.08	46	46
CSPG4	Chondroitin sulfate proteoglycan 4	Q6UVK1	26084000000	119	158669	82.8144	50	50
PSMB7	Proteasome subunit beta type-7	Q99436	82732000000	118	3.73251e+06	1948.11	12	12
PUF60	Poly(U)-binding-splicing factor PUF60	Q9UHX1-6	131940000000	118	2.64558e+06	1380.81	23	0
PDHB	Pyruvate dehydrogenase E1 component subunit beta, mitochondrial	P11177-2	87304000000	118	2.48765e+06	1298.38	17	17
EIF2S1	Eukaryotic translation initiation factor 2 subunit 1	P05198	79987000000	118	1.96836e+06	1027.35	23	23
PSMD6	26S proteasome non-ATPase regulatory subunit 6	Q15008	85568000000	118	1.85302e+06	967.148	22	22
EIF5B	Eukaryotic translation initiation factor 5B	O60841	127980000000	118	1.3073e+06	682.32	38	38
MCM6	DNA replication licensing factor MCM6	Q14566	111220000000	118	1.25444e+06	654.732	36	36
ANKFY1	Rabankyrin-5	Q9P2R3	75801000000	118	774297	404.13	36	36
SRPRA	Signal recognition particle receptor subunit alpha	P08240	44892000000	118	694400	362.429	29	29
OGT	UDP-N-acetylglucosamine--peptide N-acetylglucosaminyltransferase 110 kDa subunit	O15294	63615000000	118	649819	339.161	47	3
PDS5B	Sister chromatid cohesion protein PDS5 homolog B	Q9NTI5	89543000000	118	629578	328.596	43	40
UBE2O	(E3-independent) E2 ubiquitin-conjugating enzyme	Q9C0C9	47390000000	118	466480	243.47	39	39
EFL1	Elongation factor-like GTPase 1	Q7Z2Z2	40661000000	118	431635	225.284	41	41
GOLGA3	Golgin subfamily A member 3	Q08378	47497000000	118	309811	161.7	51	51
CS	Citrate synthase, mitochondrial	O75390	179210000000	117	4.6201e+06	2411.37	15	15
LONP1	Lon protease homolog, mitochondrial	P36776-2	187250000000	117	2.41369e+06	1259.78	33	33
DNAJA2	DnaJ homolog subfamily A member 2	O60884	79298000000	117	1.95141e+06	1018.5	12	12
UBA3	NEDD8-activating enzyme E1 catalytic subunit	Q8TBC4	80104000000	117	1.80697e+06	943.115	23	1
SAE1	SUMO-activating enzyme subunit 1	Q9UBE0	69543000000	117	1.71135e+06	893.208	17	17
XPO7	Exportin-7	Q9UIA9	105930000000	117	1.00613e+06	525.129	36	35
RAB3GAP2	Rab3 GTPase-activating protein non-catalytic subunit	Q9H2M9	64238000000	117	526934	275.024	49	49
RPS14	40S ribosomal protein S14	P62263	158050000000	116	2.13916e+07	11164.9	10	10
RAB6A	Ras-related protein Rab-6A	P20340-2	124170000000	116	5.17109e+06	2698.95	14	1
ARHGAP1	Rho GTPase-activating protein 1	Q07960	90148000000	116	1.80759e+06	943.44	21	21
UBQLN4	Ubiquilin-4	Q9NRR5	51521000000	116	1.46804e+06	766.218	18	14
CAPN1	Calpain-1 catalytic subunit	P07384	71887000000	116	1.02418e+06	534.55	36	36
ACIN1	Apoptotic chromatin condensation inducer in the nucleus	Q9UKV3	114000000000	116	907621	473.716	28	3
TMEM2	Cell surface hyaluronidase	Q9UHN6	103340000000	116	682281	356.104	44	43
VPS16	Vacuolar protein sorting-associated protein 16 homolog	Q9H269	46547000000	116	630000	328.816	33	33
NAV1	Neuron navigator 1	Q8NEY1-2	32620000000	116	174852	91.2608	54	1
RPS6	40S ribosomal protein S6	P62753	96210000000	115	6.51087e+06	3398.22	7	7
HSD17B2	Estradiol 17-beta-dehydrogenase 2	P37059	125830000000	115	3.7846e+06	1975.3	17	17
GDI1	Rab GDP dissociation inhibitor alpha	P31150	107570000000	115	2.32948e+06	1215.83	31	21
TROVE2	60 kDa SS-A/Ro ribonucleoprotein	P10155	100130000000	115	1.86928e+06	975.636	25	25
EIF3G	Eukaryotic translation initiation factor 3 subunit G	O75821	49501000000	115	1.41049e+06	736.177	14	14
NSUN2	tRNA (cytosine(34)-C(5))-methyltransferase	Q08J23	82551000000	115	1.01573e+06	530.141	36	36
SART1	U4/U6.U5 tri-snRNP-associated protein 1	O43290	54522000000	115	756860	395.029	33	33
CPSF2	Cleavage and polyadenylation specificity factor subunit 2	Q9P2I0	56155000000	115	690946	360.626	35	35
PBRM1	Protein polybromo-1	Q86U86-5	83449000000	115	557757	291.111	53	53
RPRD2	nuclear pre-mRNA domain-containing protein 2	Q5VT52-3	55459000000	115	448132	233.894	47	47
NIPBL	Nipped-B-like protein	Q6KC79	55985000000	115	229618	119.845	53	53
MIF	Macrophage migration inhibitory factor	P14174	335720000000	114	3.02925e+07	15810.6	5	5
RPS15A	40S ribosomal protein S15a	P62244	128910000000	114	8.72379e+06	4553.22	7	7
TAGLN2	Transgelin-2	P37802	201910000000	114	8.40859e+06	4388.7	14	13
NAP1L4	Nucleosome assembly protein 1-like 4	Q99733	134020000000	114	4.5348e+06	2366.85	14	12
ARPC4	Actin-related protein 2/3 complex subunit 4	P59998	72310000000	114	4.34975e+06	2270.27	10	10
STIP1	Stress-induced-phosphoprotein 1	P31948	202210000000	114	3.04095e+06	1587.16	20	20
COLGALT2	Procollagen galactosyltransferase 2	Q8IYK4	138030000000	114	2.57682e+06	1344.92	27	27
NT5C2	Cytosolic purine 5'-nucleotidase	P49902-2	100090000000	114	1.93527e+06	1010.08	21	21
FERMT2	Fermitin family homolog 2	Q96AC1	126240000000	114	1.79855e+06	938.718	28	28
SCFD1	Sec1 family domain-containing protein 1	Q8WVM8	98287000000	114	1.52033e+06	793.505	30	30
ATAD3A	ATPase family AAA domain-containing protein 3A	Q9NVI7-2	78980000000	114	1.33621e+06	697.411	26	10
RPL23A	60S ribosomal protein L23a	P62750	12127000000	114	1.09424e+06	571.115	7	7
GLDC	Glycine dehydrogenase (decarboxylating), mitochondrial	P23378	87777000000	114	1.03307e+06	539.194	39	39
NRP2	Neuropilin-2	O60462-3	69295000000	114	735598	383.931	33	1
CPSF1	Cleavage and polyadenylation specificity factor subunit 1	Q10570	61361000000	114	467889	244.206	45	45
NCAPD2	Condensin complex subunit 1	Q15021	43033000000	114	302566	157.918	50	50
MYCBP2	E3 ubiquitin-protein ligase MYCBP2	O75592-2	16799000000	114	39889.4	20.8195	77	77
PGRMC1	Membrane-associated progesterone receptor component 1	O00264	124920000000	113	8.45377e+06	4412.29	11	10
PSAT1	Phosphoserine aminotransferase	Q9Y617	134040000000	113	3.62838e+06	1893.77	18	18
GSPT1	Eukaryotic peptide chain release factor GTP-binding subunit ERF3A	P15170-2	103510000000	113	1.86797e+06	974.951	20	10
CTNNA2	Catenin alpha-2	P26232-2	158400000000	113	1.75012e+06	913.442	40	31
HSDL2	Hydroxysteroid dehydrogenase-like protein 2	Q6YN16	71180000000	113	1.37629e+06	718.326	24	24
MTA1	Metastasis-associated protein MTA1	Q13330	63794000000	113	784939	409.684	31	2
PLRG1	Pleiotropic regulator 1	O43660	40472000000	113	706808	368.905	19	19
TPP2	Tripeptidyl-peptidase 2	P29144	74459000000	113	629863	328.745	49	49
RAD50	DNA repair protein RAD50	Q92878	76746000000	113	569169	297.067	50	50
MET	Hepatocyte growth factor receptor	P08581	38826000000	113	304637	158.999	39	38
RPLP2	60S acidic ribosomal protein P2	P05387	116270000000	112	1.04912e+07	5475.68	7	6
RPL10A	60S ribosomal protein L10a	P62906	172860000000	112	9.35843e+06	4884.46	9	9
ACAT2	Acetyl-CoA acetyltransferase, cytosolic	Q9BWD1	180980000000	112	5.44335e+06	2841.06	15	15
PSMB5	Proteasome subunit beta type-5	P28074	58920000000	112	2.12657e+06	1109.92	16	16
CPXM1	Probable carboxypeptidase X1	Q96SM3	105210000000	112	1.8374e+06	958.997	22	22
NNT	NAD(P) transhydrogenase, mitochondrial	Q13423	101240000000	112	1.14188e+06	595.981	34	34
DDX23	Probable ATP-dependent RNA helicase DDX23	Q9BUQ8	72041000000	112	886412	462.646	27	27
DLG1	Disks large homolog 1	Q12959-4	51282000000	112	711883	371.554	28	23
MAP2	Microtubule-associated protein 2	P11137-3	37007000000	112	213140	111.244	47	34
PSME4	Proteasome activator complex subunit 4	Q14997	35306000000	112	199107	103.92	53	53
MXRA5	Matrix-remodeling-associated protein 5	Q9NR99	45466000000	112	172131	89.8406	53	53
SMG1	Serine/threonine-protein kinase SMG1	Q96Q15-2	35307000000	112	108607	56.6852	69	69
NME2	Nucleoside diphosphate kinase B	P22392-2	318140000000	111	9.06511e+06	4731.37	14	6
TPM3	Tropomyosin alpha-3 chain	P06753-6	215370000000	111	7.77325e+06	4057.1	22	0
RAB2A	Ras-related protein Rab-2A	P61019	182820000000	111	7.06975e+06	3689.92	17	7
PSMD7	26S proteasome non-ATPase regulatory subunit 7	P51665	90699000000	111	3.27356e+06	1708.57	15	15
OAT	Ornithine aminotransferase, mitochondrial	P04181	108400000000	111	2.79459e+06	1458.59	22	22
SAFB	Scaffold attachment factor B1	Q15424	163520000000	111	2.52936e+06	1320.15	29	18
USP14	Ubiquitin carboxyl-terminal hydrolase 14	P54578	93545000000	111	2.02577e+06	1057.31	22	22
PEPD	Xaa-Pro dipeptidase	P12955	87922000000	111	1.904e+06	993.755	20	20
G6PD	Glucose-6-phosphate 1-dehydrogenase	P11413	106320000000	111	1.64458e+06	858.359	27	27
XPNPEP1	Xaa-Pro aminopeptidase 1	Q9NQW7-3	73686000000	111	1.04981e+06	547.928	27	27
OPA1	Dynamin-like 120 kDa protein, mitochondrial	O60313-2	106940000000	111	1.03386e+06	539.602	39	39
UFL1	E3 UFM1-protein ligase 1	O94874	70935000000	111	800070	417.581	30	30
NAT10	RNA cytidine acetyltransferase	Q9H0A0	64696000000	111	660861	344.924	35	35
IKBKAP	Elongator complex protein 1	O95163	53673000000	111	447045	233.327	43	43
PPFIBP1	Liprin-beta-1	Q86W92-2	39109000000	111	423463	221.018	39	2
ANKHD1	Ankyrin repeat and KH domain-containing protein 1	Q8IWZ3-6	46076000000	111	268226	139.995	55	42
BOD1L1	Biorientation of chromosomes in cell division protein 1-like 1	Q8NFC6	25323000000	111	103079	53.8004	55	54
EIF3M	Eukaryotic translation initiation factor 3 subunit M	Q7L2H7	133660000000	110	4.02011e+06	2098.22	20	20
CDH2	Cadherin-2	P19022	127440000000	110	1.76909e+06	923.343	28	26
MYO1B	Unconventional myosin-Ib	O43795	159620000000	110	1.39381e+06	727.474	31	1
EIF3C	Eukaryotic translation initiation factor 3 subunit C	Q99613	99595000000	110	1.22544e+06	639.597	25	25
COL5A1	Collagen alpha-1(V) chain	P20908	100430000000	110	617859	322.48	20	20
DIAPH1	Protein diaphanous homolog 1	O60610-2	62094000000	110	569779	297.385	36	36
LIG3	DNA ligase 3	P49916-3	54148000000	110	553115	288.688	31	31
PITPNM1	Membrane-associated phosphatidylinositol transfer protein 1	O00562	50607000000	110	464373	242.371	38	1
KIF21A	Kinesin-like protein KIF21A	Q7Z4S6-6	44381000000	110	375427	195.947	38	34
PRRC2C	Protein PRRC2C	Q9Y520-4	51564000000	110	265868	138.765	51	50
TSC2	Tuberin	P49815-5	28328000000	110	178331	93.0763	54	54
NYNRIN	Protein NYNRIN	Q9P2P1	24382000000	110	132001	68.8955	59	59
NF1	Neurofibromin	P21359	32055000000	110	119684	62.4668	67	1
SAR1A	GTP-binding protein SAR1a	Q9NR31	111810000000	109	5.50296e+06	2872.17	13	10
UBE2L3	Ubiquitin-conjugating enzyme E2 L3	P68036	49826000000	109	3.8536e+06	2011.31	5	5
GLB1	Beta-galactosidase	P16278-3	146570000000	109	3.05197e+06	1592.92	16	16
RANGAP1	Ran GTPase-activating protein 1	P46060	119070000000	109	2.22286e+06	1160.18	30	30
G3BP1	Ras GTPase-activating protein-binding protein 1	Q13283	67992000000	109	1.67318e+06	873.287	18	18
TRAP1	Heat shock protein 75 kDa, mitochondrial	Q12931	101010000000	109	1.36714e+06	713.553	29	29
PALLD	Palladin	Q8WX93	97050000000	109	772672	403.282	35	34
ARHGDIA	Rho GDP-dissociation inhibitor 1	P52565	86996000000	108	6.72837e+06	3511.75	10	10
DSTN	Destrin	P60981	97762000000	108	4.81156e+06	2511.3	11	10
RPS26	40S ribosomal protein S26	P62854	41798000000	108	4.52579e+06	2362.15	3	3
PPP2CB	Serine/threonine-protein phosphatase 2A catalytic subunit beta isoform	P62714	106280000000	108	3.59617e+06	1876.95	14	1
ME2	NAD-dependent malic enzyme, mitochondrial	P23368	123990000000	108	2.09771e+06	1094.86	26	25
DDX19A	ATP-dependent RNA helicase DDX19A	Q9NUU7	69282000000	108	1.33959e+06	699.172	21	3
NUP93	Nuclear pore complex protein Nup93	Q8N1F7	127790000000	108	1.30536e+06	681.307	36	36
FAHD1	Acylpyruvase FAHD1, mitochondrial	Q6P587	22450000000	108	934935	487.972	9	9
SRRM2	Serine/arginine repetitive matrix protein 2	Q9UQ35	142700000000	108	643800	336.02	44	44
POLD1	DNA polymerase delta catalytic subunit	P28340	49467000000	108	399714	208.623	48	48
COL11A1	Collagen alpha-1(XI) chain	P12107	66557000000	108	379296	197.967	25	25
ARFGEF1	Brefeldin A-inhibited guanine nucleotide-exchange protein 1	Q9Y6D6	51519000000	108	276156	144.134	54	39
PHF3	PHD finger protein 3	Q92576-2	30052000000	108	161087	84.0763	45	45
ITPR2	Inositol 1,4,5-trisphosphate receptor type 2	Q14571	29703000000	108	112453	58.693	57	49
TPT1	Translationally-controlled tumor protein	P13693	91676000000	107	7.09033e+06	3700.66	9	9
SEPHS1	Selenide, water dikinase 1	P49903	90101000000	107	3.48426e+06	1818.54	13	13
EIF2S3	Eukaryotic translation initiation factor 2 subunit 3	P41091	111110000000	107	2.86446e+06	1495.05	17	17
ARL8B	ADP-ribosylation factor-like protein 8B	Q9NVJ2	49165000000	107	2.41976e+06	1262.95	10	4
ATXN10	Ataxin-10	Q9UBB4	83766000000	107	1.67963e+06	876.649	25	25
RAVER1	Ribonucleoprotein PTB-binding 1	Q8IY67-2	80906000000	107	1.46005e+06	762.046	26	26
ACO1	Cytoplasmic aconitate hydratase	P21399	89690000000	107	1.12923e+06	589.383	30	30
EMILIN1	EMILIN-1	Q9Y6C2	87538000000	107	947840	494.707	33	33
MTHFD1L	Monofunctional C1-tetrahydrofolate synthase, mitochondrial	Q6UB35	76871000000	107	800328	417.716	30	30
MYO1D	Unconventional myosin-Id	O94832	56106000000	107	482145	251.646	43	43
CPD	Carboxypeptidase D	O75976	54747000000	107	406019	211.914	39	39
NUP188	Nucleoporin NUP188 homolog	Q5SRE5	57053000000	107	376681	196.601	49	49
ANK3	Ankyrin-3	Q12955-5	43605000000	107	265250	138.442	61	0
FOCAD	Focadhesin	Q5VW36	39137000000	107	240776	125.669	45	45
PLXNA1	Plexin-A1	Q9UIW2	25890000000	107	143026	74.6497	49	39
IGFBP7	Insulin-like growth factor-binding protein 7	Q16270-2	276250000000	106	1.06827e+07	5575.66	9	9
DDAH2	N(G),N(G)-dimethylarginine dimethylaminohydrolase 2	O95865	187470000000	106	5.63856e+06	2942.94	13	12
RPS7	40S ribosomal protein S7	P62081	68465000000	106	3.70661e+06	1934.6	11	11
QPRT	Nicotinate-nucleotide pyrophosphorylase [carboxylating]	Q15274	93956000000	106	3.63333e+06	1896.35	8	8
ETF1	Eukaryotic peptide chain release factor subunit 1	P62495	101430000000	106	2.19652e+06	1146.43	24	24
PDLIM5	PDZ and LIM domain protein 5	Q96HC4	136070000000	106	2.16667e+06	1130.85	22	4
ALDH2	Aldehyde dehydrogenase, mitochondrial	P05091	93950000000	106	1.95628e+06	1021.05	27	23
ESYT2	Extended synaptotagmin-2	A0FGR8-2	119040000000	106	1.4647e+06	764.473	30	1
GARS	Glycine--tRNA ligase	P41250	87479000000	106	1.184e+06	617.967	24	24
FMR1	Synaptic functional regulator FMR1	Q06787	50406000000	106	826945	431.609	28	0
TUBA1C	Tubulin alpha-1C chain	Q9BQE3	21473000000	106	528419	275.798	29	2
CUX1	Homeobox protein cut-like 1	P39880-3	44817000000	106	327884	171.133	51	28
PRRC2A	Protein PRRC2A	P48634	53845000000	106	267441	139.586	48	47
MYO5B	Unconventional myosin-Vb	Q9ULV0	38413000000	106	205904	107.468	60	25
PRRC2B	Protein PRRC2B	Q5JSZ5	24317000000	106	123037	64.2167	53	52
ATP5C1	ATP synthase subunit gamma, mitochondrial	P36542-2	169560000000	105	7.06136e+06	3685.55	9	1
CAPZA2	F-actin-capping protein subunit alpha-2	P47755	147980000000	105	6.16266e+06	3216.48	13	11
PARK7	Protein DJ-1	Q99497	109290000000	105	4.93069e+06	2573.48	13	13
SARS	Serine--tRNA ligase, cytoplasmic	P49591	144470000000	105	2.89683e+06	1511.94	25	25
CRTAP	Cartilage-associated protein	O75718	108100000000	105	2.34096e+06	1221.82	17	16
CADM1	Cell adhesion molecule 1	Q9BY67-5	84871000000	105	1.99774e+06	1042.69	15	15
KPNA3	Importin subunit alpha-4	O00505	69148000000	105	1.97031e+06	1028.37	17	13
NSF	Vesicle-fusing ATPase	P46459	114130000000	105	1.31465e+06	686.157	39	6
EPS15L1	Epidermal growth factor receptor substrate 15-like 1	Q9UBC2-2	68981000000	105	718182	374.842	40	40
SH3PXD2B	SH3 and PX domain-containing protein 2B	A1X283	58278000000	105	671298	350.371	27	25
NEFM	Neurofilament medium polypeptide	P07197	43690000000	105	514201	268.377	38	35
ZMYM3	Zinc finger MYM-type protein 3	Q14202-2	38145000000	105	333085	173.847	41	40
DOCK1	Dedicator of cytokinesis protein 1	Q14185	41580000000	105	222880	116.328	62	61
RIF1	Telomere-associated protein RIF1	Q5UIP0-2	31310000000	105	144879	75.6169	56	56
PPIB	Peptidyl-prolyl cis-trans isomerase B	P23284	220160000000	104	9.93266e+06	5184.17	14	14
LMAN1	Protein ERGIC-53	P49257	127580000000	104	3.13956e+06	1638.63	18	18
HDGF	Hepatoma-derived growth factor	P51858	92159000000	104	2.93493e+06	1531.83	15	1
AP2M1	AP-2 complex subunit mu	Q96CW1-2	89968000000	104	1.87337e+06	977.77	18	18
FUBP3	Far upstream element-binding protein 3	Q96I24	97753000000	104	1.60371e+06	837.024	21	20
ADSL	Adenylosuccinate lyase	P30566	70423000000	104	1.52505e+06	795.969	19	19
SUN2	SUN domain-containing protein 2	Q9UH99	89790000000	104	1.42974e+06	746.227	26	26
LOXL2	Lysyl oxidase homolog 2	Q9Y4K0	58683000000	104	934420	487.703	22	22
SEC63	Translocation protein SEC63 homolog	Q9UGP8	55462000000	104	790170	412.414	34	34
EPHA2	Ephrin type-A receptor 2	P29317	62892000000	104	680979	355.424	30	29
AKAP2	A-kinase anchor protein 2	Q9Y2D5-6	40634000000	104	431348	225.134	38	31
SVIL	Supervillin	O95425	40129000000	104	178077	92.9438	51	1
CHD7	Chromodomain-helicase-DNA-binding protein 7	Q9P2D1	32748000000	104	130363	68.0405	69	58
NCOR1	Nuclear receptor corepressor 1	O75376	20969000000	104	86002.8	44.8875	54	52
RPL6	60S ribosomal protein L6	Q02878	122610000000	103	5.10612e+06	2665.04	13	13
POSTN	Periostin	Q15063-5	117900000000	103	1.72513e+06	900.397	31	1
SRP72	Signal recognition particle subunit SRP72	O76094	98671000000	103	1.52627e+06	796.605	22	22
THBS3	Thrombospondin-3	P49746	50724000000	103	742199	387.377	23	21
FXR2	Fragile X mental retardation syndrome-related protein 2	P51116	45988000000	103	691593	360.964	30	27
PANK4	Pantothenate kinase 4	Q9NVE7	35246000000	103	405995	211.901	38	38
ZNF462	Zinc finger protein 462	Q96JM2-3	33271000000	103	144100	75.2104	56	56
PTMA	Prothymosin alpha	P06454-2	48327000000	102	8.72122e+06	4551.88	4	4
CNN2	Calponin-2	Q99439	115900000000	102	4.82668e+06	2519.2	10	9
APOE	Apolipoprotein E	P02649	129410000000	102	3.18459e+06	1662.14	17	15
SCARB2	Lysosome membrane protein 2	Q14108	130870000000	102	2.72506e+06	1422.29	16	16
RECQL	ATP-dependent DNA helicase Q1	P46063	126650000000	102	1.85316e+06	967.22	23	23
TMPO	Lamina-associated polypeptide 2, isoforms beta/gamma	P42167	59756000000	102	1.40657e+06	734.134	18	10
FTO	Alpha-ketoglutarate-dependent dioxygenase FTO	Q9C0B1	63175000000	102	1.17939e+06	615.558	23	23
AP1B1	AP-1 complex subunit beta-1	Q10567-2	95708000000	102	1.12642e+06	587.912	47	1
NUP85	Nuclear pore complex protein Nup85	Q9BW27	55767000000	102	943487	492.435	21	21
SUPT5H	Transcription elongation factor SPT5	O00267	67964000000	102	707594	369.315	31	31
SEC24B	Protein transport protein Sec24B	O95487-2	44731000000	102	620944	324.09	29	27
WDR11	WD repeat-containing protein 11	Q9BZH6	57820000000	102	474289	247.546	47	47
PSMD13	26S proteasome non-ATPase regulatory subunit 13	Q9UNM6	163960000000	101	3.41408e+06	1781.91	23	23
RAD21	Double-strand-break repair protein rad21 homolog	O60216	70992000000	101	1.42349e+06	742.963	29	29
LETM1	Mitochondrial proton/calcium exchanger protein	O95202	92606000000	101	1.28553e+06	670.96	30	30
PRPF4	U4/U6 small nuclear ribonucleoprotein Prp4	O43172-2	61855000000	101	1.11625e+06	582.607	24	24
APLP2	Amyloid-like protein 2	Q06481	60920000000	101	891388	465.243	27	3
OSBPL8	Oxysterol-binding protein-related protein 8	Q9BZF1-3	77524000000	101	856542	447.056	32	28
NEO1	Neogenin	Q92859-4	67275000000	101	569092	297.027	39	39
EXOC5	Exocyst complex component 5	O00471	41766000000	101	538372	280.993	24	24
WDFY3	WD repeat and FYVE domain-containing protein 3	Q8IZQ1	15703000000	101	50906.7	26.5698	71	71
SNCA	Alpha-synuclein	P37840-2	74959000000	100	5.79741e+06	3025.85	5	3
PSME2	Proteasome activator complex subunit 2	Q9UL46	64266000000	100	2.4852e+06	1297.1	15	15
EIF3D	Eukaryotic translation initiation factor 3 subunit D	O15371-3	108590000000	100	2.35157e+06	1227.36	27	27
KPNA2	Importin subunit alpha-1	P52292	90053000000	100	2.21607e+06	1156.64	21	21
SMARCB1	SWI/SNF-related matrix-associated actin-dependent regulator of chromatin subfamily B member 1	Q12824	56338000000	100	1.6053e+06	837.857	20	1
CCAR1	Cell division cycle and apoptosis regulator protein 1	Q8IX12-2	113360000000	100	1.33417e+06	696.344	30	30
CNP	2',3'-cyclic-nucleotide 3'-phosphodiesterase	P09543-2	50001000000	100	1.04115e+06	543.409	16	16
DAG1	Dystroglycan	Q14118	45753000000	100	550447	287.296	18	18
PLEKHA5	Pleckstrin homology domain-containing family A member 5	Q9HAU0	46558000000	100	400094	208.822	42	42
CLIP2	CAP-Gly domain-containing linker protein 2	Q9UDT6	43752000000	100	394780	206.048	39	2
RAB11FIP1	Rab11 family-interacting protein 1	Q6WKZ4	41482000000	100	393997	205.64	37	35
EP400	E1A-binding protein p400	Q96L91-3	18490000000	100	79446.5	41.4656	62	58
PSMA4	Proteasome subunit alpha type-4	P25789	170170000000	99	6.58057e+06	3434.6	11	11
PDLIM3	PDZ and LIM domain protein 3	Q53GG5-2	73803000000	99	2.35036e+06	1226.72	18	18
P3H4	Synaptonemal complex protein SC65	Q92791	71510000000	99	1.75976e+06	918.472	18	17
TWF1	Twinfilin-1	Q12792	66894000000	99	1.64616e+06	859.184	20	18
PMPCB	Mitochondrial-processing peptidase subunit beta	O75439	72746000000	99	1.45866e+06	761.32	18	18
ARHGAP17	Rho GTPase-activating protein 17	Q68EM7-6	55396000000	99	937210	489.159	32	32
GOLGA2	Golgin subfamily A member 2	Q08379	59419000000	99	699320	364.997	29	28
RAB3GAP1	Rab3 GTPase-activating protein catalytic subunit	Q15042	50013000000	99	520701	271.77	33	33
HTATSF1	HIV Tat-specific factor 1	O43719	36921000000	99	377143	196.843	32	32
ROCK2	Rho-associated protein kinase 2	O75116	52555000000	99	346983	181.101	44	39
IQGAP2	Ras GTPase-activating-like protein IQGAP2	Q13576	36573000000	99	227588	118.785	52	52
PTPN13	Tyrosine-protein phosphatase non-receptor type 13	Q12923-3	34684000000	99	143340	74.8134	53	53
DMXL2	DmX-like protein 2	Q8TDJ6	17302000000	99	66433.3	34.6736	64	64
HSPE1	10 kDa heat shock protein, mitochondrial	P61604	77284000000	98	5.23008e+06	2729.74	4	4
C1QBP	Complement component 1 Q subcomponent-binding protein, mitochondrial	Q07021	87477000000	98	3.643e+06	1901.39	8	8
EIF3L	Eukaryotic translation initiation factor 3 subunit L	Q9Y262-2	130430000000	98	2.35377e+06	1228.51	24	24
FARSA	Phenylalanine--tRNA ligase alpha subunit	Q9Y285	95580000000	98	2.15608e+06	1125.32	22	22
PDLIM7	PDZ and LIM domain protein 7	Q9NR12	110210000000	98	2.13094e+06	1112.2	22	11
OLA1	Obg-like ATPase 1	Q9NTK5	99675000000	98	2.07549e+06	1083.26	20	11
COPS4	COP9 signalosome complex subunit 4	Q9BT78	87176000000	98	1.81523e+06	947.426	21	21
PRMT5	Protein arginine N-methyltransferase 5	O14744	96807000000	98	1.54147e+06	804.544	28	28
CAP2	Adenylyl cyclase-associated protein 2	P40123	70005000000	98	1.35357e+06	706.469	25	24
SMS	Spermine synthase	P52788	44575000000	98	1.20662e+06	629.772	18	18
CRB2	Protein crumbs homolog 2	Q5IJ48	103190000000	98	1.14012e+06	595.064	22	22
STAG2	Cohesin subunit SA-2	Q8N3U4	58076000000	98	491276	256.412	40	1
ITGA1	Integrin alpha-1	P56199	51512000000	98	472678	246.705	23	23
ITGA7	Integrin alpha-7	Q13683-3	42434000000	98	468842	244.703	35	1
SIPA1L2	Signal-induced proliferation-associated 1-like protein 2	Q9P2F8	26682000000	98	171968	89.7555	41	41
ARPC1A	Actin-related protein 2/3 complex subunit 1A	Q92747	136480000000	97	3.35857e+06	1752.94	17	15
PRCP	Lysosomal Pro-X carboxypeptidase	P42785	79277000000	97	1.86607e+06	973.96	13	13
SLC25A24	Calcium-binding mitochondrial carrier protein SCaMC-1	Q6NUK1	83884000000	97	1.68199e+06	877.884	18	18
PIGS	GPI transamidase component PIG-S	Q96S52	74051000000	97	1.60361e+06	836.975	18	18
APEH	Acylamino-acid-releasing enzyme	P13798	69047000000	97	1.24604e+06	650.347	25	25
FKBP9	Peptidyl-prolyl cis-trans isomerase FKBP9	O95302	55150000000	97	1.10583e+06	577.17	16	1
AHCYL1	S-adenosylhomocysteine hydrolase-like protein 1	O43865	38044000000	97	762836	398.148	19	14
GPHN	Gephyrin	Q9NQX3-2	46254000000	97	626034	326.747	33	33
CARS	Cysteine--tRNA ligase, cytoplasmic	P49589-3	53155000000	97	625597	326.519	33	3
RHOT2	Mitochondrial Rho GTPase 2	Q8IXI1	30965000000	97	620892	324.063	20	19
CUL5	Cullin-5	Q93034	48474000000	97	570505	297.764	36	36
COL1A2	Collagen alpha-2(I) chain	P08123	64616000000	97	485866	253.588	25	25
BTAF1	TATA-binding protein-associated factor 172	O14981	29993000000	97	182448	95.2252	50	50
SHROOM2	Protein Shroom2	Q13796	26038000000	97	151577	79.1127	45	42
SPEN	Msx2-interacting protein	Q96T58	19649000000	97	59098.5	30.8454	64	64
COTL1	Coactosin-like protein	Q14019	85462000000	96	5.1409e+06	2683.2	6	6
DNAJA1	DnaJ homolog subfamily A member 1	P31689	125000000000	96	3.22255e+06	1681.95	16	16
TARDBP	TAR DNA-binding protein 43	Q13148	69443000000	96	2.89197e+06	1509.41	11	11
CRYZ	Quinone oxidoreductase	Q08257	92682000000	96	2.50885e+06	1309.44	18	18
TM9SF2	Transmembrane 9 superfamily member 2	Q99805	74910000000	96	1.93121e+06	1007.96	14	14
PPP2R2A	Serine/threonine-protein phosphatase 2A 55 kDa regulatory subunit B alpha isoform	P63151	84190000000	96	1.89914e+06	991.222	22	12
CTPS1	CTP synthase 1	P17812	100440000000	96	1.81257e+06	946.035	26	24
EIF3I	Eukaryotic translation initiation factor 3 subunit I	Q13347	65752000000	96	1.77987e+06	928.968	20	20
SF1	Splicing factor 1	Q15637-6	57843000000	96	1.49121e+06	778.311	18	5
FAM114A1	Protein NOXP20	Q8IWE2	48286000000	96	1.13659e+06	593.219	19	19
SUCO	SUN domain-containing ossification factor	Q9UBS9	84555000000	96	847723	442.453	33	33
MAP1S	Microtubule-associated protein 1S	Q66K74-2	61963000000	96	818196	427.042	28	28
H6PD	GDH/6PGL endoplasmic bifunctional protein	O95479	47578000000	96	613289	320.095	27	27
HIP1	Huntingtin-interacting protein 1	O00291-3	43862000000	96	439747	229.518	39	37
CGNL1	Cingulin-like protein 1	Q0VF96	33848000000	96	229061	119.554	44	44
TRIOBP	TRIO and F-actin-binding protein	Q9H2D6-3	24642000000	96	128278	66.9521	27	1
URB1	Nucleolar pre-ribosomal-associated protein 1	O60287	23567000000	96	109050	56.9168	52	52
HIST2H3A	Histone H3.2	Q71DI3	40036000000	95	4.335e+06	2262.57	13	1
RPL8	60S ribosomal protein L8	P62917	77965000000	95	4.22093e+06	2203.04	12	12
NUDT21	Cleavage and polyadenylation specificity factor subunit 5	O43809	105440000000	95	4.07742e+06	2128.14	14	14
GOT2	Aspartate aminotransferase, mitochondrial	P00505	191120000000	95	3.97962e+06	2077.09	21	21
NSFL1C	NSFL1 cofactor p47	Q9UNZ2	120020000000	95	2.95352e+06	1541.53	22	22
CRYAB	Alpha-crystallin B chain	P02511	52786000000	95	2.59797e+06	1355.96	13	13
ASPH	Aspartyl/asparaginyl beta-hydroxylase	Q12797-10	94063000000	95	1.75602e+06	916.521	20	20
ABCC1	Multidrug resistance-associated protein 1	P33527	84039000000	95	614834	320.901	43	43
PREPL	Prolyl endopeptidase-like	Q4J6C6	35812000000	95	538561	281.092	30	30
FAM91A1	Protein FAM91A1	Q658Y4	30879000000	95	407744	212.814	31	31
UBE4B	Ubiquitin conjugation factor E4 B	O95155-2	40402000000	95	358576	187.152	42	42
NOTCH3	Neurogenic locus notch homolog protein 3	Q9UM47	23409000000	95	132014	68.9023	37	36
HP1BP3	Heterochromatin protein 1-binding protein 3	Q5SSJ5	113480000000	94	2.36295e+06	1233.3	17	17
HADH	Hydroxyacyl-coenzyme A dehydrogenase, mitochondrial	Q16836-2	74711000000	94	2.12882e+06	1111.1	10	10
KDELC2	KDEL motif-containing protein 2	Q7Z4H8	85929000000	94	1.60417e+06	837.266	18	18
PGM3	Phosphoacetylglucosamine mutase	O95394	64121000000	94	1.11982e+06	584.468	19	19
NEK9	Serine/threonine-protein kinase Nek9	Q8TD19	89918000000	94	993480	518.528	32	32
ACTR1B	Beta-centractin	P42025	29501000000	94	840604	438.738	15	8
CMAS	N-acylneuraminate cytidylyltransferase	Q8NFW8	34642000000	94	815424	425.595	20	20
HGS	Hepatocyte growth factor-regulated tyrosine kinase substrate	O14964	16807000000	94	349966	182.658	17	17
SBF1	Myotubularin-related protein 5	O95248	36417000000	94	221525	115.621	51	50
MCM3AP	Germinal-center associated nuclear protein	O60318	26613000000	94	184717	96.4098	52	52
ERBIN	Erbin	Q96RT1-9	25288000000	94	169020	88.2168	40	40
DOCK10	Dedicator of cytokinesis protein 10	Q96BY6	22382000000	94	105368	54.995	49	47
LMAN2	Vesicular integral-membrane protein VIP36	Q12907	144470000000	93	4.34524e+06	2267.92	17	17
ARCN1	Coatomer subunit delta	P48444	126920000000	93	2.54492e+06	1328.28	21	21
LSM8	U6 snRNA-associated Sm-like protein LSm8	O95777	28016000000	93	2.16679e+06	1130.91	5	5
MAGED2	Melanoma-associated antigen D2	Q9UNF1	86966000000	93	1.62353e+06	847.37	25	22
NT5DC2	5'-nucleotidase domain-containing protein 2	Q9H857-2	86825000000	93	1.46894e+06	766.684	24	24
TMED2	Transmembrane emp24 domain-containing protein 2	Q15363	23197000000	93	1.3954e+06	728.301	5	5
DLAT	Dihydrolipoyllysine-residue acetyltransferase component of pyruvate dehydrogenase complex, mitochondrial	P10515	76035000000	93	1.17613e+06	613.857	19	19
BAG6	Large proline-rich protein BAG6	P46379-2	76206000000	93	1.14603e+06	598.148	27	27
IDE	Insulin-degrading enzyme	P14735	88956000000	93	908674	474.265	33	33
SEL1L	Protein sel-1 homolog 1	Q9UBV2	57991000000	93	765747	399.667	24	24
PDXDC1	Pyridoxal-dependent decarboxylase domain-containing protein 1	Q6P996	48729000000	93	643446	335.835	28	28
PNPT1	Polyribonucleotide nucleotidyltransferase 1, mitochondrial	Q8TCS8	43552000000	93	548338	286.195	30	30
ARVCF	Armadillo repeat protein deleted in velo-cardio-facial syndrome	O00192	42832000000	93	463775	242.058	30	30
GSS	Glutathione synthetase	P48637	22452000000	93	450194	234.97	16	16
ZMYM2	Zinc finger MYM-type protein 2	Q9UBW7	43595000000	93	363105	189.516	43	42
MYH11	Myosin-11	P35749-2	44565000000	93	241270	125.926	78	57
LAMA4	Laminin subunit alpha-4	Q16363-2	39795000000	93	229197	119.625	49	49
TRIP11	Thyroid receptor-interacting protein 11	Q15643	40322000000	93	183444	95.7452	55	55
CAMSAP1	Calmodulin-regulated spectrin-associated protein 1	Q5T5Y3	20529000000	93	122134	63.7453	39	39
IGF2BP3	Insulin-like growth factor 2 mRNA-binding protein 3	O00425	180440000000	92	3.36855e+06	1758.15	17	15
RPS4X	40S ribosomal protein S4, X isoform	P62701	92351000000	92	3.12486e+06	1630.96	19	9
EEF1A2	Elongation factor 1-alpha 2	Q05639	123000000000	92	3.02685e+06	1579.81	24	13
MAT2A	S-adenosylmethionine synthase isoform type-2	P31153	103960000000	92	2.81413e+06	1468.78	16	16
CIRBP	Cold-inducible RNA-binding protein	Q14011-2	50554000000	92	1.52052e+06	793.606	6	6
TTLL12	Tubulin--tyrosine ligase-like protein 12	Q14166	85203000000	92	1.31794e+06	687.874	29	29
AP2S1	AP-2 complex subunit sigma	P53680	11230000000	92	1.0133e+06	528.872	6	6
DDX21	Nucleolar RNA helicase 2	Q9NR30	65887000000	92	870010	454.086	28	26
PPP1R12A	Protein phosphatase 1 regulatory subunit 12A	O14974	69536000000	92	784291	409.346	31	31
NRDC	Nardilysin	O43847	42649000000	92	452738	236.298	42	42
PC	Pyruvate carboxylase, mitochondrial	P11498	50070000000	92	444382	231.937	33	33
TUBGCP2	Gamma-tubulin complex component 2	Q9BSJ2	35787000000	92	379895	198.279	37	37
MVP	Major vault protein	Q14764	27348000000	92	321867	167.992	29	29
MKI67	Proliferation marker protein Ki-67	P46013	25994000000	92	77323.3	40.3574	63	63
ZZEF1	Zinc finger ZZ-type and EF-hand domain-containing protein 1	O43149	18708000000	92	70827.2	36.9669	64	64
CENPF	Centromere protein F	P49454	17455000000	92	47487.1	24.785	66	66
RPS12	40S ribosomal protein S12	P25398	149520000000	91	1.1564e+07	6035.64	8	8
SET	Protein SET	Q01105	194230000000	91	1.05154e+07	5488.3	13	13
UQCRC2	Cytochrome b-c1 complex subunit 2, mitochondrial	P22695	233720000000	91	6.65964e+06	3475.87	19	19
NIPSNAP1	Protein NipSnap homolog 1	Q9BPW8	178050000000	91	6.02463e+06	3144.44	14	14
PSMB1	Proteasome subunit beta type-1	P20618	126850000000	91	4.90536e+06	2560.26	13	13
PDLIM1	PDZ and LIM domain protein 1	O00151	104500000000	91	3.32794e+06	1736.96	15	15
MFGE8	Lactadherin	Q08431	125470000000	91	2.83033e+06	1477.24	22	22
SNRNP70	U1 small nuclear ribonucleoprotein 70 kDa	P08621	73792000000	91	2.35001e+06	1226.54	19	19
TICAM2	TIR domain-containing adapter molecule 2	Q86XR7-2	72057000000	91	1.56043e+06	814.438	8	8
DYNC1LI1	Cytoplasmic dynein 1 light intermediate chain 1	Q9Y6G9	71771000000	91	1.2952e+06	676.004	22	21
APRT	Adenine phosphoribosyltransferase	P07741	26336000000	91	1.18817e+06	620.141	7	7
GALNT2	Polypeptide N-acetylgalactosaminyltransferase 2	Q10471	70088000000	91	1.18577e+06	618.893	24	23
CUL3	Cullin-3	Q13618-2	69635000000	91	876734	457.595	33	33
SRRT	Serrate RNA effector molecule homolog	Q9BXP5-2	63357000000	91	745668	389.187	29	29
NCAM1	Neural cell adhesion molecule 1	P13591-1	36707000000	91	462156	241.214	22	1
ADAM10	Disintegrin and metalloproteinase domain-containing protein 10	O14672	32382000000	91	417410	217.859	24	13
TBL3	Transducin beta-like protein 3	Q12788	30432000000	91	366123	191.091	24	24
GAPVD1	GTPase-activating protein and VPS9 domain-containing protein 1	Q14C86-6	35029000000	91	301020	157.112	47	47
DHX29	ATP-dependent RNA helicase DHX29	Q7Z478	37314000000	91	280574	146.44	42	41
AHDC1	AT-hook DNA-binding motif-containing protein 1	Q5TGY3	26072000000	91	198804	103.762	37	37
HEATR5B	HEAT repeat-containing protein 5B	Q9P2D3	19917000000	91	99841	52.1101	52	51
PCNT	Pericentrin	O95613	15442000000	91	44468.7	23.2096	70	70
CA2	Carbonic anhydrase 2	P00918	163370000000	90	6.31761e+06	3297.36	14	14
PCNA	Proliferating cell nuclear antigen	P12004	77126000000	90	2.45618e+06	1281.96	10	10
GSR	Glutathione reductase, mitochondrial	P00390-2	85440000000	90	2.10255e+06	1097.39	16	16
ALDH9A1	4-trimethylaminobutyraldehyde dehydrogenase	P49189	83807000000	90	1.81488e+06	947.245	24	24
KDELC1	KDEL motif-containing protein 1	Q6UW63	67021000000	90	1.09953e+06	573.877	25	25
TUBB8	Tubulin beta-8 chain	Q3ZCM7	32523000000	90	838455	437.616	11	2
COL1A1	Collagen alpha-1(I) chain	P02452	117880000000	90	828816	432.585	26	25
MGEA5	Protein O-GlcNAcase	O60502	69839000000	90	821956	429.005	32	32
CUL4A	Cullin-4A	Q13619	70596000000	90	796246	415.586	32	23
PLAA	Phospholipase A-2-activating protein	Q9Y263	52628000000	90	619395	323.281	31	31
EML4	Echinoderm microtubule-associated protein-like 4	Q9HC35-2	44029000000	90	486465	253.901	28	28
INTS3	Integrator complex subunit 3	Q68E01-2	44707000000	90	448219	233.94	33	33
USP48	Ubiquitin carboxyl-terminal hydrolase 48	Q86UV5	43616000000	90	437281	228.231	37	37
IGF1R	Insulin-like growth factor 1 receptor	P08069	40943000000	90	312198	162.946	40	35
USP47	Ubiquitin carboxyl-terminal hydrolase 47	Q96K76-4	40986000000	90	295858	154.417	52	52
EIF4G3	Eukaryotic translation initiation factor 4 gamma 3	O43432-3	47696000000	90	293432	153.151	46	41
POLR1A	DNA-directed RNA polymerase I subunit RPA1	O95602	25033000000	90	141173	73.6824	54	54
NUDT5	ADP-sugar pyrophosphatase	Q9UKK9	69360000000	89	3.4137e+06	1781.71	12	12
ADSS	Adenylosuccinate synthetase isozyme 2	P30520	116090000000	89	3.14249e+06	1640.16	21	17
FDFT1	Squalene synthase	P37268	88790000000	89	2.08999e+06	1090.83	25	25
BCKDHB	2-oxoisovalerate dehydrogenase subunit beta, mitochondrial	P21953	50003000000	89	1.59241e+06	831.13	11	11
GNAI3	Guanine nucleotide-binding protein G(k) subunit alpha	P08754	45379000000	89	1.44516e+06	754.272	20	14
YARS	Tyrosine--tRNA ligase, cytoplasmic	P54577	96419000000	89	1.41081e+06	736.347	22	22
MUT	Methylmalonyl-CoA mutase, mitochondrial	P22033	80261000000	89	1.08631e+06	566.978	30	30
IRGQ	Immunity-related GTPase family Q protein	Q8WZA9	51909000000	89	1.00368e+06	523.849	22	22
LNPEP	Leucyl-cystinyl aminopeptidase	Q9UIQ6	57996000000	89	603814	315.149	30	30
SCYL1	N-terminal kinase-like protein	Q96KG9-2	43660000000	89	576512	300.9	25	25
CASK	Peripheral plasma membrane protein CASK	O14936-3	44246000000	89	509665	266.01	34	34
UBE3A	Ubiquitin-protein ligase E3A	Q05086-2	38027000000	89	502131	262.078	29	29
EPB41	Protein 4.1	P11171-2	32922000000	89	414502	216.341	32	0
ARHGAP35	Rho GTPase-activating protein 35	Q9NRY4	39719000000	89	268792	140.291	47	47
FAM208A	Protein TASOR	Q9UK61-3	35839000000	89	220486	115.079	51	51
LTN1	E3 ubiquitin-protein ligase listerin	O94822	33534000000	89	195214	101.888	48	48
IFT140	Intraflagellar transport protein 140 homolog	Q96RY7	26090000000	89	170178	88.8214	40	40
KNTC1	Kinetochore-associated protein 1	P50748	19655000000	89	93341.9	48.7181	55	55
CEP250	Centrosome-associated protein CEP250	Q9BV73	18473000000	89	70929.5	37.0203	67	67
ATP5H	ATP synthase subunit d, mitochondrial	O75947	94646000000	88	5.12402e+06	2674.39	10	10
CLU	Clusterin	P10909-4	161230000000	88	4.3644e+06	2277.92	16	16
DCTN2	Dynactin subunit 2	Q13561	154920000000	88	4.19359e+06	2188.77	17	17
ERP44	Endoplasmic reticulum resident protein 44	Q9BS26	128050000000	88	3.30118e+06	1722.99	19	19
ERO1A	ERO1-like protein alpha	Q96HE7	141760000000	88	2.95181e+06	1540.64	22	22
CORO1C	Coronin-1C	Q9ULV4	93976000000	88	2.54387e+06	1327.73	14	12
CPNE1	Copine-1	Q99829	80329000000	88	2.17446e+06	1134.92	15	15
HARS	Histidine--tRNA ligase, cytoplasmic	P12081	92701000000	88	1.7924e+06	935.509	25	19
NDUFA9	NADH dehydrogenase [ubiquinone] 1 alpha subcomplex subunit 9, mitochondrial	Q16795	72635000000	88	1.45643e+06	760.158	21	21
LAP3	Cytosol aminopeptidase	P28838-2	64741000000	88	1.25179e+06	653.346	26	26
LLGL1	Lethal(2) giant larvae protein homolog 1	Q15334	91228000000	88	1.17595e+06	613.763	27	27
STAT1	Signal transducer and activator of transcription 1-alpha/beta	P42224	72414000000	88	980102	511.546	31	30
MPP5	MAGUK p55 subfamily member 5	Q8N3R9	70741000000	88	957458	499.727	29	29
SMARCD1	SWI/SNF-related matrix-associated actin-dependent regulator of chromatin subfamily D member 1	Q96GM5	50819000000	88	833721	435.145	28	24
DNMT3A	DNA (cytosine-5)-methyltransferase 3A	Q9Y6K1	61019000000	88	611758	319.296	39	38
ATP2B4	Plasma membrane calcium-transporting ATPase 4	P23634-7	58236000000	88	553127	288.694	37	24
RIC8A	Synembryn-A	Q9NPQ8-4	30523000000	88	533058	278.219	24	1
THOC5	THO complex subunit 5 homolog	Q13769	27488000000	88	413380	215.756	24	24
MXRA7	Matrix-remodeling-associated protein 7	P84157-3	3735500000	88	288908	150.79	7	2
CLASP2	CLIP-associating protein 2	O75122-3	37770000000	88	235037	122.673	43	8
ARHGEF40	Rho guanine nucleotide exchange factor 40	Q8TER5	23647000000	88	175373	91.5324	41	41
KIF1B	Kinesin-like protein KIF1B	O60333-2	19025000000	88	108420	56.5878	53	29
ZNF292	Zinc finger protein 292	O60281	15721000000	88	66493.4	34.705	52	52
KMT2D	Histone-lysine N-methyltransferase 2D	O14686-3	16342000000	88	41150.5	21.4777	68	1
CAPZA1	F-actin-capping protein subunit alpha-1	P52907	118490000000	87	4.93454e+06	2575.49	11	9
PPA1	Inorganic pyrophosphatase	Q15181	162360000000	87	4.88332e+06	2548.76	14	14
TOMM40	Mitochondrial import receptor subunit TOM40 homolog	O96008	80126000000	87	3.33687e+06	1741.61	12	12
ECHS1	Enoyl-CoA hydratase, mitochondrial	P30084	107650000000	87	3.2378e+06	1689.91	15	15
RALY	RNA-binding protein Raly	Q9UKM9	103370000000	87	3.10907e+06	1622.72	14	14
TXNL1	Thioredoxin-like protein 1	O43396	91249000000	87	3.08757e+06	1611.5	18	18
PAFAH1B3	Platelet-activating factor acetylhydrolase IB subunit gamma	Q15102	78049000000	87	2.64092e+06	1378.38	9	9
NDUFV1	NADH dehydrogenase [ubiquinone] flavoprotein 1, mitochondrial	P49821-2	98394000000	87	2.42133e+06	1263.77	19	19
PRKAR2A	cAMP-dependent protein kinase type II-alpha regulatory subunit	P13861-2	78149000000	87	1.92313e+06	1003.74	21	18
DNAJC10	DnaJ homolog subfamily C member 10	Q8IXB1	86845000000	87	1.34334e+06	701.13	25	1
PPM1G	Protein phosphatase 1G	O15355	59731000000	87	1.24376e+06	649.155	18	18
PLOD2	Procollagen-lysine,2-oxoglutarate 5-dioxygenase 2	O00469-2	72146000000	87	929976	485.383	24	2
STAT3	Signal transducer and activator of transcription 3	P40763	66057000000	87	916986	478.604	30	0
PYGL	Glycogen phosphorylase, liver form	P06737-2	82776000000	87	845546	441.317	36	29
PTPN11	Tyrosine-protein phosphatase non-receptor type 11	Q06124	57174000000	87	814561	425.145	28	28
SHTN1	Shootin-1	A0MZ66	44731000000	87	637285	332.619	31	31
ZFR	Zinc finger RNA-binding protein	Q96KR1	54216000000	87	599018	312.646	36	36
GBE1	1,4-alpha-glucan-branching enzyme	Q04446	30163000000	87	441348	230.353	26	26
IVNS1ABP	Influenza virus NS1A-binding protein	Q9Y6Y0	24363000000	87	425479	222.071	18	18
ZMYND8	Protein kinase C-binding protein 1	Q9ULU4-13	51846000000	87	425285	221.969	40	2
AARS2	Alanine--tRNA ligase, mitochondrial	Q5JTZ9	36203000000	87	369809	193.015	30	30
CHD2	Chromodomain-helicase-DNA-binding protein 2	O14647	44691000000	87	284649	148.567	45	38
ARHGAP5	Rho GTPase-activating protein 5	Q13017-2	36951000000	87	266731	139.215	48	48
STAG1	Cohesin subunit SA-1	Q8WVM7	31306000000	87	264823	138.22	38	31
IGSF3	Immunoglobulin superfamily member 3	O75054-2	26382000000	87	223170	116.48	33	1
ZFYVE16	Zinc finger FYVE domain-containing protein 16	Q7Z3T8	22554000000	87	193817	101.159	39	39
ARHGEF11	Rho guanine nucleotide exchange factor 11	O15085-2	26036000000	87	180713	94.3195	51	2
UGGT2	UDP-glucose:glycoprotein glucosyltransferase 2	Q9NYU1	27085000000	87	170506	88.9923	47	44
TCF20	Transcription factor 20	Q9UGU0-2	19786000000	87	115182	60.1169	42	42
MT-CO2	Cytochrome c oxidase subunit 2	P00403	138930000000	86	8.35722e+06	4361.9	8	8
ALYREF	THO complex subunit 4	Q86V81	106620000000	86	4.44021e+06	2317.49	7	7
SERPINB6	Serpin B6	P35237	89284000000	86	2.30178e+06	1201.37	17	17
P4HA2	Prolyl 4-hydroxylase subunit alpha-2	O15460-2	82792000000	86	1.49409e+06	779.81	21	1
PTPN1	Tyrosine-protein phosphatase non-receptor type 1	P18031	74991000000	86	1.39997e+06	730.69	18	18
PGM1	Phosphoglucomutase-1	P36871	86408000000	86	1.37589e+06	718.12	27	27
COLGALT1	Procollagen galactosyltransferase 1	Q8NBJ5	70931000000	86	1.16367e+06	607.357	22	22
NUP153	Nuclear pore complex protein Nup153	P49790	46675000000	86	382868	199.831	41	41
SPAG9	C-Jun-amino-terminal kinase-interacting protein 4	O60271	35304000000	86	273045	142.511	37	1
ARID2	AT-rich interactive domain-containing protein 2	Q68CP9	32233000000	86	252907	132	39	39
DOCK8	cytokinesis protein 8	Q8NF50-3	33277000000	86	181977	94.9797	53	50
CAMSAP2	Calmodulin-regulated spectrin-associated protein 2	Q08AD1-3	24960000000	86	168913	88.161	39	39
NCOR2	Nuclear receptor corepressor 2	Q9Y618-5	15135000000	86	61608.3	32.1553	49	47
PTMS	Parathymosin	P20962	31317000000	85	5.65155e+06	2949.72	2	2
HNRNPDL	Heterogeneous nuclear ribonucleoprotein D-like	O14979	156060000000	85	4.22445e+06	2204.87	12	3
SMARCE1	SWI/SNF-related matrix-associated actin-dependent regulator of chromatin subfamily E member 1	Q969G3	93194000000	85	2.40258e+06	1253.98	23	22
CXADR	Coxsackievirus and adenovirus receptor	P78310	103040000000	85	2.32436e+06	1213.16	11	1
WARS	Tryptophan--tRNA ligase, cytoplasmic	P23381	96278000000	85	2.26625e+06	1182.83	20	20
EIF2S2	Eukaryotic translation initiation factor 2 subunit 2	P20042	76273000000	85	2.06466e+06	1077.61	25	25
ARPC1B	Actin-related protein 2/3 complex subunit 1B	O15143	61244000000	85	1.84204e+06	961.419	15	13
SPATS2L	SPATS2-like protein	Q9NUQ6	104870000000	85	1.77423e+06	926.026	19	1
GLOD4	Glyoxalase domain-containing protein 4	Q9HC38-2	57755000000	85	1.64568e+06	858.93	14	14
HMOX2	Heme oxygenase 2	P30519	52160000000	85	1.56882e+06	818.817	12	2
DKC1	H/ACA ribonucleoprotein complex subunit 4	O60832	72552000000	85	1.26706e+06	661.317	23	23
TNPO3	Transportin-3	Q9Y5L0-3	52514000000	85	693425	361.92	25	25
ZW10	Centromere/kinetochore protein zw10 homolog	O43264	48097000000	85	635101	331.479	35	35
KIF5C	Kinesin heavy chain isoform 5C	O60282	53963000000	85	503705	262.9	37	26
GTF3C3	General transcription factor 3C polypeptide 3	Q9Y5Q9	34285000000	85	421852	220.178	25	25
HLTF	Helicase-like transcription factor	Q14527	35298000000	85	341248	178.108	35	35
CYFIP2	Cytoplasmic FMR1-interacting protein 2	Q96F07-2	40066000000	85	323750	168.975	49	30
KIAA1468	LisH domain and HEAT repeat-containing protein KIAA1468	Q9P260-2	34356000000	85	295237	154.093	39	3
WASHC4	WASH complex subunit 4	Q2M389	34027000000	85	283412	147.922	33	33
FAM120A	PPAR-gamma-like protein 1	Q9NZB2-4	28607000000	85	276562	144.346	35	34
PIK3C2A	Phosphatidylinositol 4-phosphate 3-kinase C2 domain-containing subunit alpha	O00443	34130000000	85	194501	101.516	50	50
CROCC	Rootletin	Q5TZA2	34138000000	85	160712	83.8807	51	50
PEBP1	Phosphatidylethanolamine-binding protein 1	P30086	260470000000	84	1.28196e+07	6690.94	12	12
RPS8	40S ribosomal protein S8	P62241	199310000000	84	1.19893e+07	6257.61	12	12
RPL7	60S ribosomal protein L7	P18124	249640000000	84	1.12627e+07	5878.34	16	16
RPL10	60S ribosomal protein L10	P27635	113600000000	84	7.68771e+06	4012.45	6	6
RBBP7	Histone-binding protein RBBP7	Q16576	85878000000	84	2.44702e+06	1277.17	19	13
ACOT7	Cytosolic acyl coenzyme A thioester hydrolase	O00154-4	73498000000	84	2.21061e+06	1153.78	14	1
SNRNP40	U5 small nuclear ribonucleoprotein 40 kDa protein	Q96DI7	56404000000	84	1.79626e+06	937.525	19	19
PGM5	Phosphoglucomutase-like protein 5	Q15124	96674000000	84	1.586e+06	827.785	28	28
ZMPSTE24	CAAX prenyl protease 1 homolog	O75844	54476000000	84	1.47463e+06	769.657	16	16
FAM169A	Soluble lamin-associated protein of 75 kDa	Q9Y6X4	57312000000	84	1.10814e+06	578.375	26	26
MID1	E3 ubiquitin-protein ligase Midline-1	O15344	58578000000	84	1.09357e+06	570.766	21	19
MAN2B1	Lysosomal alpha-mannosidase	O00754-2	72921000000	84	774089	404.021	31	31
ELAC2	Zinc phosphodiesterase ELAC protein 2	Q9BQ52	38027000000	84	457497	238.782	33	33
RSF1	Remodeling and spacing factor 1	Q96T23	49813000000	84	396591	206.993	38	38
EHMT2	Histone-lysine N-methyltransferase EHMT2	Q96KQ7-2	32291000000	84	317854	165.898	31	30
DHX57	Putative ATP-dependent RNA helicase DHX57	Q6P158	37804000000	84	272888	142.429	46	44
RALGAPA1	Ral GTPase-activating protein subunit alpha-1	Q6GYQ0	25918000000	84	146163	76.2873	49	49
RAD23B	UV excision repair protein RAD23 homolog B	P54727	85618000000	83	3.3109e+06	1728.06	12	11
BUB3	Mitotic checkpoint protein BUB3	O43684-2	75008000000	83	2.70723e+06	1412.99	13	13
UBE2K	Ubiquitin-conjugating enzyme E2 K	P61086	50132000000	83	2.26174e+06	1180.47	11	11
WDR61	WD repeat-containing protein 61	Q9GZS3	59029000000	83	2.13051e+06	1111.98	15	15
NAMPT	Nicotinamide phosphoribosyltransferase	P43490	70462000000	83	1.31542e+06	686.56	22	22
HSDL1	Inactive hydroxysteroid dehydrogenase-like protein 1	Q3SXM5	48478000000	83	1.31227e+06	684.915	15	15
ADD2	Beta-adducin	P35612	82660000000	83	1.20949e+06	631.27	33	5
ALDH6A1	Methylmalonate-semialdehyde dehydrogenase [acylating], mitochondrial	Q02252-2	57681000000	83	1.07682e+06	562.026	22	22
TCERG1	Transcription elongation regulator 1	O14776	70993000000	83	937433	489.276	32	32
FTSJ3	pre-rRNA processing protein FTSJ3	Q8IY81	55926000000	83	865076	451.51	24	24
GTF3C4	General transcription factor 3C polypeptide 4	Q9UKN8	62813000000	83	618295	322.707	34	34
LAS1L	Ribosomal biogenesis protein LAS1L	Q9Y4W2	40703000000	83	537466	280.52	25	25
EXOSC10	Exosome component 10	Q01780	54357000000	83	525504	274.277	37	37
SUN1	SUN domain-containing protein 1	O94901-9	45280000000	83	521575	272.226	31	31
DIS3	Exosome complex exonuclease RRP44	Q9Y2L1	45105000000	83	498353	260.106	34	34
CEBPZ	CCAAT/enhancer-binding protein zeta	Q03701	41209000000	83	455307	237.639	36	36
HERC4	Probable E3 ubiquitin-protein ligase HERC4	Q5GLZ8-3	42551000000	83	451698	235.755	40	40
C16orf62	UPF0505 protein C16orf62	Q7Z3J2	43290000000	83	434013	226.525	42	42
CBL	E3 ubiquitin-protein ligase CBL	P22681	34624000000	83	407500	212.687	37	35
PPP4R3A	Serine/threonine-protein phosphatase 4 regulatory subunit 3A	Q6IN85	31394000000	83	395264	206.3	27	22
CTR9	RNA polymerase-associated protein CTR9 homolog	Q6PD62	37809000000	83	352920	184.2	28	28
TNS3	Tensin-3	Q68CZ2	29773000000	83	287835	150.23	37	36
ARID1B	AT-rich interactive domain-containing protein 1B	Q8NFD5	31521000000	83	218783	114.19	44	41
INTS4	Integrator complex subunit 4	Q96HW7	21920000000	83	208197	108.664	40	40
MROH1	Maestro heat-like repeat-containing protein family member 1	Q8NDA8	19821000000	83	121941	63.6451	44	44
ELAVL1	ELAV-like protein 1	Q15717	191940000000	82	6.49462e+06	3389.75	13	13
BTF3	Transcription factor BTF3	P20290-2	63148000000	82	4.88394e+06	2549.08	7	7
CD276	CD276 antigen	Q5ZPR3-3	63099000000	82	2.00947e+06	1048.81	8	8
CORO1B	Coronin-1B	Q9BR76	61989000000	82	1.678e+06	875.803	16	16
UBAP2L	Ubiquitin-associated protein 2-like	Q14157-4	80413000000	82	1.55481e+06	811.503	19	19
CTNNBL1	Beta-catenin-like protein 1	Q8WYA6	70610000000	82	1.47028e+06	767.387	24	24
HSPBP1	Hsp70-binding protein 1	Q9NZL4	36775000000	82	995477	519.57	18	18
TEX10	Testis-expressed protein 10	Q9NXF1-2	85419000000	82	963434	502.846	29	29
SEC24D	Protein transport protein Sec24D	O94855	55060000000	82	727044	379.467	30	28
ADK	Adenosine kinase	P55263	27216000000	82	669746	349.561	19	19
SWAP70	Switch-associated protein 70	Q9UH65	30222000000	82	430574	224.73	27	27
WASHC2A	WASH complex subunit 2A	Q641Q2	35725000000	82	288673	150.667	36	2
RALGAPB	Ral GTPase-activating protein subunit beta	Q86X10-3	26925000000	82	191801	100.107	39	39
POLR3A	DNA-directed RNA polymerase III subunit RPC1	O14802	28333000000	82	178362	93.0928	40	40
WDR7	WD repeat-containing protein 7	Q9Y4E6-2	23633000000	82	172900	90.242	42	42
DOCK4	Dedicator of cytokinesis protein 4	Q8N1I0	13266000000	82	72546	37.864	47	46
TENM4	Teneurin-4	Q6N022	12253000000	82	51423.5	26.8395	52	48
KMT2A	Histone-lysine N-methyltransferase 2A	Q03164	14537000000	82	48283.2	25.2005	58	56
SFXN1	Sideroflexin-1	Q9H9B4	85929000000	81	2.5845e+06	1348.93	11	10
PDHA1	Pyruvate dehydrogenase E1 component subunit alpha, somatic form, mitochondrial	P08559	99719000000	81	2.24944e+06	1174.06	24	24
PABPN1	Polyadenylate-binding protein 2	Q86U42-2	45295000000	81	2.22929e+06	1163.53	8	2
HNRNPLL	Heterogeneous nuclear ribonucleoprotein L-like	Q8WVV9-4	102950000000	81	1.92193e+06	1003.11	22	21
MYEF2	Myelin expression factor 2	Q9P2K5	87706000000	81	1.82627e+06	953.186	18	2
UQCRFS1	Cytochrome b-c1 complex subunit Rieske, mitochondrial	P47985	42191000000	81	1.63155e+06	851.557	11	11
RPS15	40S ribosomal protein S15	P62841	19376000000	81	1.49856e+06	782.146	5	5
KLC1	Kinesin light chain 1	Q07866-6	78586000000	81	1.11962e+06	584.364	28	1
DPYSL4	Dihydropyrimidinase-related protein 4	O14531	54906000000	81	958885	500.472	24	24
RAB5B	Ras-related protein Rab-5B	P61020	15773000000	81	776301	405.176	8	5
USP10	Ubiquitin carboxyl-terminal hydrolase 10	Q14694	53886000000	81	767717	400.695	26	26
PPP3R1	Calcineurin subunit B type 1	P63098	12540000000	81	754334	393.71	8	8
NUDCD1	NudC domain-containing protein 1	Q96RS6	39739000000	81	694007	362.224	25	25
STXBP2	Syntaxin-binding protein 2	Q15833	36896000000	81	605304	315.927	25	25
ZC3H14	Zinc finger CCCH domain-containing protein 14	Q6PJT7-2	45955000000	81	578593	301.986	30	0
OSBPL1A	Oxysterol-binding protein-related protein 1	Q9BXW6	51239000000	81	495360	258.544	35	35
INS	Insulin	P01308	2462200000	81	444335	231.912	2	2
NOL6	Nucleolar protein 6	Q9H6R4-4	40426000000	81	429140	223.982	30	30
ADGRL2	Adhesion G protein-coupled receptor L2	O95490-2	49299000000	81	404392	211.065	38	37
APAF1	Apoptotic protease-activating factor 1	O14727-4	23650000000	81	196982	102.811	31	2
FANCI	Fanconi anemia group I protein	Q9NVI1	18251000000	81	120498	62.8919	41	41
RPL7A	60S ribosomal protein L7a	P62424	205130000000	80	1.11055e+07	5796.3	12	12
KHDRBS1	KH domain-containing, RNA-binding, signal transduction-associated protein 1	Q07666-3	154290000000	80	8.35307e+06	4359.73	8	7
MDH1	Malate dehydrogenase, cytoplasmic	P40925	178060000000	80	6.02497e+06	3144.62	10	10
SKP1	S-phase kinase-associated protein 1	P63208	64626000000	80	3.49877e+06	1826.12	9	9
BSG	Basigin	P35613-2	89522000000	80	3.46187e+06	1806.86	10	10
MARCKSL1	MARCKS-related protein	P49006	49278000000	80	3.33481e+06	1740.54	5	5
YBX1	Nuclease-sensitive element-binding protein 1	P67809	43523000000	80	1.81253e+06	946.013	11	9
STAU1	Double-stranded RNA-binding protein Staufen homolog 1	O95793	73587000000	80	1.17174e+06	611.567	25	2
P3H2	Prolyl 3-hydroxylase 2	Q8IVL5	75506000000	80	1.10481e+06	576.636	30	30
TNPO2	Transportin-2	O14787-2	55755000000	80	718692	375.108	31	24
DDX50	ATP-dependent RNA helicase DDX50	Q9BQ39	51567000000	80	715840	373.619	29	27
PGM2	Phosphoglucomutase-2	Q96G03	40460000000	80	625844	326.648	29	29
PKP2	Plakophilin-2	Q99959-2	46021000000	80	498304	260.081	27	27
PTK2	Focal adhesion kinase 1	Q05397-7	51996000000	80	493860	257.761	36	35
MTA2	Metastasis-associated protein MTA2	O94776	37141000000	80	446838	233.218	30	25
EHMT1	Histone-lysine N-methyltransferase EHMT1	Q9H9B1	45973000000	80	371481	193.888	34	33
MICAL1	[F-actin]-methionine sulfoxide oxidase MICAL1	Q8TDZ2	26974000000	80	304237	158.791	34	33
COL2A1	Collagen alpha-1(II) chain	P02458	36099000000	80	247387	129.119	15	13
CLIP1	CAP-Gly domain-containing linker protein 1	P30622-2	35395000000	80	245672	128.224	48	42
DNMT1	DNA (cytosine-5)-methyltransferase 1	P26358	34587000000	80	243182	126.924	43	43
UACA	Uveal autoantigen with coiled-coil domains and ankyrin repeats	Q9BZF9	27071000000	80	178731	93.2851	45	45
XRN1	5'-3' exoribonuclease 1	Q8IZH2-2	22155000000	80	151828	79.244	44	1
DOCK6	Dedicator of cytokinesis protein 6	Q96HP0	16100000000	80	83012.8	43.327	50	46
SRP14	Signal recognition particle 14 kDa protein	P37108	55079000000	79	4.25987e+06	2223.36	6	6
FHL1	Four and a half LIM domains protein 1	Q13642-1	95548000000	79	3.23303e+06	1687.42	12	3
SNRPA1	U2 small nuclear ribonucleoprotein A'	P09661	61387000000	79	3.02129e+06	1576.91	11	11
STRAP	Serine-threonine kinase receptor-associated protein	Q9Y3F4	110610000000	79	2.85157e+06	1488.32	17	17
2017-09-08	Septin-8	Q92599-2	96611000000	79	2.75284e+06	1436.79	17	14
NLN	Neurolysin, mitochondrial	Q9BYT8	168250000000	79	2.60253e+06	1358.34	31	31
SFXN3	Sideroflexin-3	Q9BWM7	86557000000	79	2.34305e+06	1222.91	16	15
ARF5	ADP-ribosylation factor 5	P84085	42222000000	79	2.07804e+06	1084.6	10	5
BLMH	Bleomycin hydrolase	Q13867	59917000000	79	1.24763e+06	651.176	18	18
ARMT1	Protein-glutamate O-methyltransferase	Q9H993	40992000000	79	1.00875e+06	526.5	21	21
SPTLC1	Serine palmitoyltransferase 1	O15269	34409000000	79	846755	441.948	15	15
SEC24A	Protein transport protein Sec24A	O95486	55545000000	79	733449	382.81	29	27
DHX36	ATP-dependent RNA helicase DHX36	Q9H2U1	58116000000	79	629266	328.434	32	31
OXCT1	Succinyl-CoA:3-ketoacid coenzyme A transferase 1, mitochondrial	P55809	30162000000	79	628052	327.8	16	16
SLC12A2	Solute carrier family 12 member 2	P55011-3	53145000000	79	599418	312.855	31	31
PPP4R1	Serine/threonine-protein phosphatase 4 regulatory subunit 1	Q8TF05-2	39050000000	79	449813	234.771	29	29
BMS1	Ribosome biogenesis protein BMS1 homolog	Q14692	39177000000	79	407884	212.887	36	36
SLK	STE20-like serine/threonine-protein kinase	Q9H2G2-2	37407000000	79	331995	173.279	32	31
WDR3	WD repeat-containing protein 3	Q9UNX4	24860000000	79	269178	140.492	36	36
WNK2	Serine/threonine-protein kinase WNK2	Q9Y3S1-2	32920000000	79	234506	122.396	38	1
HNRNPC	Heterogeneous nuclear ribonucleoproteins C1/C2	P07910	7457600000	79	224303	117.071	15	3
ARHGEF17	Rho guanine nucleotide exchange factor 17	Q96PE2	20646000000	79	109583	57.1949	47	47
RPS21	40S ribosomal protein S21	P63220	80660000000	78	8.73367e+06	4558.37	4	4
BTF3L4	Transcription factor BTF3 homolog 4	Q96K17	97126000000	78	7.51183e+06	3920.66	7	7
AK2	Adenylate kinase 2, mitochondrial	P54819-2	98069000000	78	3.79238e+06	1979.36	15	2
GNPDA1	Glucosamine-6-phosphate isomerase 1	P46926	105190000000	78	3.55929e+06	1857.7	15	10
PGLS	6-phosphogluconolactonase	O95336	82832000000	78	3.44956e+06	1800.43	13	13
PSMB4	Proteasome subunit beta type-4	P28070	52997000000	78	2.60836e+06	1361.38	8	8
SCCPDH	Saccharopine dehydrogenase-like oxidoreductase	Q8NBX0	76361000000	78	2.06705e+06	1078.86	15	15
CTBP1	C-terminal-binding protein 1	Q13363-2	64793000000	78	1.67039e+06	871.828	19	14
BZW1	Basic leucine zipper and W2 domain-containing protein 1	Q7L1Q6	68200000000	78	1.47691e+06	770.843	18	17
SF3B4	Splicing factor 3B subunit 4	Q15427	30997000000	78	1.04884e+06	547.421	6	6
RAB5A	Ras-related protein Rab-5A	P20339	20146000000	78	991527	517.509	9	6
KIF1BP	KIF1-binding protein	Q96EK5	43501000000	78	713664	372.484	25	25
CPSF3	Cleavage and polyadenylation specificity factor subunit 3	Q9UKF6	47081000000	78	708030	369.543	31	31
VLDLR	Very low-density lipoprotein receptor	P98155-2	55228000000	78	636165	332.035	31	31
VPS11	Vacuolar protein sorting-associated protein 11 homolog	Q9H270	37678000000	78	407968	212.931	31	31
TRIM24	Transcription intermediary factor 1-alpha	O15164	43649000000	78	393851	205.563	31	31
RNF20	E3 ubiquitin-protein ligase BRE1A	Q5VTR2	37140000000	78	379380	198.01	35	32
INF2	Inverted formin-2	Q27J81-2	34746000000	78	354926	185.247	38	38
GRIPAP1	GRIP1-associated protein 1	Q4V328	30034000000	78	338751	176.805	30	30
WIZ	Protein Wiz	O95785-3	32716000000	78	305380	159.387	30	5
PPFIA1	Liprin-alpha-1	Q13136	32349000000	78	287104	149.849	37	30
CAMSAP3	Calmodulin-regulated spectrin-associated protein 3	Q9P1Y5-2	31789000000	78	249423	130.182	36	1
FYCO1	FYVE and coiled-coil domain-containing protein 1	Q9BQS8	31191000000	78	201029	104.923	48	48
ANAPC1	Anaphase-promoting complex subunit 1	Q9H1A4	27622000000	78	157413	82.1587	46	46
ANKRD17	Ankyrin repeat domain-containing protein 17	O75179-2	24833000000	78	137187	71.602	54	41
RICTOR	mTOR	Q6R327-3	23466000000	78	136604	71.2981	42	42
GCC2	GRIP and coiled-coil domain-containing protein 2	Q8IWJ2	26119000000	78	135966	70.9651	44	41
MTPN	Myotrophin	P58546	52117000000	77	4.70259e+06	2454.43	5	5
2017-09-11	Septin-11	Q9NVA2	120500000000	77	3.10654e+06	1621.4	17	1
2017-09-07	Septin-7	Q16181	127530000000	77	3.00188e+06	1566.77	17	16
ETFA	Electron transfer flavoprotein subunit alpha, mitochondrial	P13804	102630000000	77	2.77813e+06	1449.99	14	14
EEF1B2	Elongation factor 1-beta	P24534	62174000000	77	2.58925e+06	1351.41	10	7
PAWR	PRKC apoptosis WT1 regulator protein	Q96IZ0	52734000000	77	2.19612e+06	1146.22	14	14
PSMD4	26S proteasome non-ATPase regulatory subunit 4	P55036	58110000000	77	2.09734e+06	1094.67	10	8
RBM14	RNA-binding protein 14	Q96PK6-5	50779000000	77	1.96365e+06	1024.89	14	0
NMT1	Glycylpeptide N-tetradecanoyltransferase 1	P30419-2	64895000000	77	1.95185e+06	1018.73	18	14
IDI1	Isopentenyl-diphosphate Delta-isomerase 1	Q13907	39610000000	77	1.78703e+06	932.707	10	10
PPA2	Inorganic pyrophosphatase 2, mitochondrial	Q9H2U2	73966000000	77	1.74106e+06	908.712	14	14
TRIP6	Thyroid receptor-interacting protein 6	Q15654	60280000000	77	1.55404e+06	811.103	20	20
MTCH1	Mitochondrial carrier homolog 1	Q9NZJ7-2	38257000000	77	1.15066e+06	600.565	16	16
ACAD9	Acyl-CoA dehydrogenase family member 9, mitochondrial	Q9H845	58703000000	77	882808	460.765	27	27
SACM1L	Phosphatidylinositide phosphatase SAC1	Q9NTJ5	50261000000	77	755853	394.503	25	25
PACS1	Phosphofurin acidic cluster sorting protein 1	Q6VY07	48572000000	77	692008	361.18	26	25
CUL2	Cullin-2	Q13617	44870000000	77	564932	294.856	29	29
TTC17	Tetratricopeptide repeat protein 17	Q96AE7	53376000000	77	489782	255.632	21	5
ARHGEF2	Rho guanine nucleotide exchange factor 2	Q92974-3	37586000000	77	369975	193.101	32	32
OCRL	Inositol polyphosphate 5-phosphatase OCRL-1	Q01968-2	27567000000	77	339192	177.035	25	24
TOP2A	DNA topoisomerase 2-alpha	P11388	42581000000	77	281132	146.732	46	38
MYRF	Myelin regulatory factor	Q9Y2G1	23775000000	77	273862	142.937	30	2
VPS39	Vam6/Vps39-like protein	Q96JC1-2	27162000000	77	267367	139.547	39	39
DCAF1	DDB1- and CUL4-associated factor 1	Q9Y4B6	30190000000	77	227007	118.482	38	38
DHX8	ATP-dependent RNA helicase DHX8	Q14562	20402000000	77	175324	91.5069	41	40
OBSL1	Obscurin-like protein 1	O75147-4	18777000000	77	135542	70.7435	37	37
PTPRS	Receptor-type tyrosine-protein phosphatase S	Q13332-6	22604000000	77	134478	70.1885	48	37
H2AFY	Core histone macro-H2A.1	O75367-2	2825000000	77	95588.8	49.8908	20	1
FAM208B	Protein FAM208B	Q5VWN6	11756000000	77	56826.4	29.6595	47	47
CBX3	Chromobox protein homolog 3	Q13185	94062000000	76	7.27486e+06	3796.98	8	6
SLC25A11	Mitochondrial 2-oxoglutarate/malate carrier protein	Q02978	84847000000	76	2.70207e+06	1410.29	15	15
SLC25A5	ADP/ATP translocase 2	P05141	86015000000	76	2.32837e+06	1215.25	14	7
GLRX3	Glutaredoxin-3	O76003	68491000000	76	2.06001e+06	1075.18	16	16
PPP1CA	Serine/threonine-protein phosphatase PP1-alpha catalytic subunit	P62136	67296000000	76	2.02407e+06	1056.42	25	7
NAE1	NEDD8-activating enzyme E1 regulatory subunit	Q13564-2	77851000000	76	1.6859e+06	879.926	25	25
NDUFS8	NADH dehydrogenase [ubiquinone] iron-sulfur protein 8, mitochondrial	O00217	30980000000	76	1.29017e+06	673.379	9	9
RAB1A	Ras-related protein Rab-1A	P62820	27240000000	76	983160	513.142	10	4
NXF1	Nuclear RNA export factor 1	Q9UBU9	46895000000	76	818980	427.451	25	25
PDP1	[Pyruvate dehydrogenase [acetyl-transferring]]-phosphatase 1, mitochondrial	Q9P0J1	35681000000	76	603664	315.071	21	21
EXOC3	Exocyst complex component 3	O60645-3	38329000000	76	576413	300.848	29	29
APPL1	DCC-interacting protein 13-alpha	Q9UKG1	38189000000	76	558785	291.648	28	28
VPS33A	Vacuolar protein sorting-associated protein 33A	Q96AX1	35277000000	76	545673	284.804	29	29
EXOC1	Exocyst complex component 1	Q9NV70-2	43802000000	76	538952	281.296	24	24
SIN3A	Paired amphipathic helix protein Sin3a	Q96ST3	46312000000	76	432289	225.625	37	35
MAN2A1	Alpha-mannosidase 2	Q16706	37071000000	76	358389	187.054	39	38
SMC2	Structural maintenance of chromosomes protein 2	O95347	42865000000	76	351615	183.519	39	39
EIF2AK4	eIF-2-alpha kinase GCN2	Q9P2K8-2	38563000000	76	251537	131.285	41	41
CAND2	Cullin-associated NEDD8-dissociated protein 2	O75155	19026000000	76	171674	89.6021	38	38
EP300	Histone acetyltransferase p300	Q09472	23046000000	76	164169	85.6848	38	27
LRP4	Low-density lipoprotein receptor-related protein 4	O75096	25347000000	76	140026	73.084	40	40
TENM2	Teneurin-2	Q9NT68-2	22632000000	76	102106	53.2922	48	48
FAT3	Protocadherin Fat 3	Q8TDW7-3	14329000000	76	39179.5	20.449	53	53
PSMA3	Proteasome subunit alpha type-3	P25788-2	122510000000	75	4.73753e+06	2472.67	12	12
SEC13	Protein SEC13 homolog	P55735	119760000000	75	4.63119e+06	2417.16	14	14
DDAH1	N(G),N(G)-dimethylarginine dimethylaminohydrolase 1	O94760	131160000000	75	3.94491e+06	2058.97	16	15
TPM4	Tropomyosin alpha-4 chain	P67936	104600000000	75	3.77528e+06	1970.44	18	9
CA3	Carbonic anhydrase 3	P07451	102040000000	75	3.68288e+06	1922.21	14	14
IGF2BP2	Insulin-like growth factor 2 mRNA-binding protein 2	Q9Y6M1-1	152570000000	75	2.94998e+06	1539.69	19	18
FLOT2	Flotillin-2	Q14254	112000000000	75	2.33213e+06	1217.21	20	20
CTTN	Src substrate cortactin	Q14247	114690000000	75	2.21756e+06	1157.42	17	17
HEXB	Beta-hexosaminidase subunit beta	P07686	119330000000	75	2.01887e+06	1053.71	15	15
SMU1	WD40 repeat-containing protein SMU1	Q2TAY7	95120000000	75	1.98065e+06	1033.76	16	16
UBTF	Nucleolar transcription factor 1	P17480-2	86051000000	75	1.45584e+06	759.85	21	21
AGK	Acylglycerol kinase, mitochondrial	Q53H12	45095000000	75	1.06147e+06	554.016	20	20
MTDH	Protein LYRIC	Q86UE4	44788000000	75	969907	506.225	18	18
MAVS	Mitochondrial antiviral-signaling protein	Q7Z434	38812000000	75	913580	476.826	16	6
GPD1	Glycerol-3-phosphate dehydrogenase [NAD(+)], cytoplasmic	P21695-2	38366000000	75	903082	471.347	17	17
CYP51A1	Lanosterol 14-alpha demethylase	Q16850	44026000000	75	882783	460.752	20	20
APP	Amyloid beta A4 protein	P05067	57345000000	75	862386	450.106	23	21
THRAP3	Thyroid hormone receptor-associated protein 3	Q9Y2W1	65487000000	75	844140	440.583	22	21
PPP5C	Serine/threonine-protein phosphatase 5	P53041	41611000000	75	804560	419.925	21	21
ADD3	Gamma-adducin	Q9UEY8	42695000000	75	745631	389.168	23	1
SPECC1L	Cytospin-A	Q69YQ0-2	53861000000	75	539994	281.84	32	32
PITRM1	Presequence protease, mitochondrial	Q5JRX3	48749000000	75	471288	245.98	32	32
AGFG1	Arf-GAP domain and FG repeat-containing protein 1	P52594-2	14707000000	75	468364	244.454	9	9
WDR43	WD repeat-containing protein 43	Q15061	30499000000	75	446265	232.919	20	20
PYGM	Glycogen phosphorylase, muscle form	P11217	40482000000	75	429735	224.292	35	25
STRIP1	Striatin-interacting protein 1	Q5VSL9	30578000000	75	384990	200.938	30	27
RAI1	Retinoic acid-induced protein 1	Q7Z5J4	21716000000	75	130631	68.1803	43	43
DENND4C	DENN domain-containing protein 4C	Q5VZ89-7	19841000000	75	111892	58.4002	44	44
DIP2B	Disco-interacting protein 2 homolog B	Q9P265	14325000000	75	96942.3	50.5972	43	41
IFT172	Intraflagellar transport protein 172 homolog	Q9UG01	14452000000	75	74515.6	38.892	48	48
THADA	Thyroid adenoma-associated protein	Q6YHU6	11597000000	75	57077	29.7903	45	45
RAB7A	Ras-related protein Rab-7a	P51149	120010000000	74	4.64085e+06	2422.21	15	15
ARF4	ADP-ribosylation factor 4	P18085	76695000000	74	3.7747e+06	1970.14	11	7
S100A11	Protein S100-A11	P31949	36367000000	74	3.28144e+06	1712.69	5	5
STOML2	Stomatin-like protein 2, mitochondrial	Q9UJZ1	101590000000	74	3.05553e+06	1594.78	17	17
KPNA4	Importin subunit alpha-3	O00629	85148000000	74	2.56101e+06	1336.67	17	13
MAGOH	Protein mago nashi homolog	P61326	45465000000	74	2.46142e+06	1284.69	11	1
ANXA11	Annexin A11	P50995-2	81613000000	74	2.32549e+06	1213.75	19	18
POFUT1	GDP-fucose protein O-fucosyltransferase 1	Q9H488	73869000000	74	1.90437e+06	993.95	17	17
GLUL	Glutamine synthetase	P15104	58282000000	74	1.85607e+06	968.74	16	16
HIBCH	3-hydroxyisobutyryl-CoA hydrolase, mitochondrial	Q6NVY1	73264000000	74	1.58657e+06	828.08	17	17
NANS	Sialic acid synthase	Q9NR45	42775000000	74	1.36223e+06	710.989	13	13
HEXA	Beta-hexosaminidase subunit alpha	P06865	60956000000	74	1.26926e+06	662.468	18	18
GLS	Glutaminase kidney isoform, mitochondrial	O94925	76998000000	74	1.19102e+06	621.632	22	5
ZNF185	Zinc finger protein 185	O15231-6	89502000000	74	1.12687e+06	588.147	27	0
FDXR	NADPH:adrenodoxin oxidoreductase, mitochondrial	P22570	51721000000	74	903262	471.441	24	5
FAM129B	Niban-like protein 1	Q96TA1-2	48453000000	74	708969	370.033	23	23
DDX18	ATP-dependent RNA helicase DDX18	Q9NVP1	43047000000	74	685445	357.755	28	28
AFG3L2	AFG3-like protein 2	Q9Y4W6	58165000000	74	684561	357.294	26	25
PDGFRB	Platelet-derived growth factor receptor beta	P09619	58262000000	74	671114	350.275	25	25
ERAP1	Endoplasmic reticulum aminopeptidase 1	Q9NZ08	48114000000	74	542674	283.238	32	32
BRD4	Bromodomain-containing protein 4	O60885	41305000000	74	447241	233.429	27	20
COG2	Conserved oligomeric Golgi complex subunit 2	Q14746	34203000000	74	385773	201.347	36	36
RASA1	Ras GTPase-activating protein 1	P20936-2	31633000000	74	329341	171.893	35	35
UBE3C	Ubiquitin-protein ligase E3C	Q15386	29808000000	74	268962	140.379	34	34
WAPL	Wings apart-like protein homolog	Q7Z5K2	28018000000	74	219835	114.739	34	34
CCDC88A	Girdin	Q3V6T2-4	24047000000	74	135612	70.7801	48	48
SORL1	Sortilin-related receptor	Q92673	28850000000	74	122985	64.1895	50	50
VWA8	von Willebrand factor A domain-containing protein 8	A3KMH1-3	18383000000	74	88860.1	46.3789	48	48
KIF13A	Kinesin-like protein KIF13A	Q9H1H9-3	9971900000	74	64269.8	33.5444	38	1
RPL30	60S ribosomal protein L30	P62888	61904000000	73	5.58568e+06	2915.34	6	6
ERLIN2	Erlin-2	O94905	136230000000	73	3.51206e+06	1833.05	19	16
WDR77	Methylosome protein 50	Q9BQA1	51309000000	73	2.52528e+06	1318.02	13	13
YWHAG	14-3-3 protein gamma	P61981	69904000000	73	2.36532e+06	1234.54	13	8
SSBP1	Single-stranded DNA-binding protein, mitochondrial	Q04837	33860000000	73	2.29142e+06	1195.97	7	7
PON2	Serum paraoxonase/arylesterase 2	Q15165-3	67518000000	73	2.03075e+06	1059.91	14	1
DLST	Dihydrolipoyllysine-residue succinyltransferase component of 2-oxoglutarate dehydrogenase complex, mitochondrial	P36957	81882000000	73	1.84708e+06	964.049	14	14
MESDC2	LDLR chaperone MESD	Q14696	32974000000	73	1.78517e+06	931.737	9	9
BDH2	3-hydroxybutyrate dehydrogenase type 2	Q9BUT1	37845000000	73	1.46349e+06	763.84	11	11
ACOT1	Acyl-coenzyme A thioesterase 1	Q86TX2	65772000000	73	1.42433e+06	743.4	20	2
SNRPE	Small nuclear ribonucleoprotein E	P62304	9236000000	73	1.25006e+06	652.448	4	4
TMX3	Protein disulfide-isomerase TMX3	Q96JJ7	49035000000	73	1.20668e+06	629.804	19	19
HK2	Hexokinase-2	P52789	64357000000	73	711063	371.126	34	29
HSPA2	Heat shock-related 70 kDa protein 2	P54652	27704000000	73	416628	217.451	25	16
RABGAP1	Rab GTPase-activating protein 1	Q9Y3P9	40213000000	73	403164	210.424	36	33
ASAP2	Arf-GAP with SH3 domain, ANK repeat and PH domain-containing protein 2	O43150	35016000000	73	364562	190.276	32	30
ERC1	ELKS/Rab6-interacting/CAST family member 1	Q8IUD2-3	36377000000	73	358074	186.89	33	4
SLIT3	Slit homolog 3 protein	O75094	45225000000	73	344849	179.987	33	33
MYO1E	Unconventional myosin-Ie	Q12965	28070000000	73	257572	134.435	31	28
WASHC5	WASH complex subunit 5	Q12768	25404000000	73	191020	99.6991	38	38
MED14	Mediator of RNA polymerase II transcription subunit 14	O60244	21735000000	73	163431	85.3	37	37
PIK3R4	Phosphoinositide 3-kinase regulatory subunit 4	Q99570	18735000000	73	146999	76.7231	41	41
PTPRM	Receptor-type tyrosine-protein phosphatase mu	P28827	17734000000	73	139145	72.6239	32	31
CRYBG1	Beta/gamma crystallin domain-containing protein 1	Q9Y4K1	19305000000	73	133994	69.9354	41	41
MED1	Mediator of RNA polymerase II transcription subunit 1	Q15648	17206000000	73	116439	60.7731	34	34
PLXND1	Plexin-D1	Q9Y4D7	14559000000	73	89568.9	46.7488	45	44
TACC2	Transforming acidic coiled-coil-containing protein 2	O95359-3	11531000000	73	45902.5	23.958	53	51
HERC1	Probable E3 ubiquitin-protein ligase HERC1	Q15751	10920000000	73	27755.7	14.4865	59	59
RPL18A	60S ribosomal protein L18a	Q02543	60250000000	72	3.62429e+06	1891.63	9	9
HSPB1	Heat shock protein beta-1	P04792	84472000000	72	3.26658e+06	1704.93	15	15
SNRPB	Small nuclear ribonucleoprotein-associated proteins B and B'	P14678-2	65292000000	72	2.35655e+06	1229.96	7	7
SRM	Spermidine synthase	P19623	55659000000	72	1.88332e+06	982.963	14	14
BASP1	Brain acid soluble protein 1	P80723	35431000000	72	1.47553e+06	770.126	9	9
GLYR1	Putative oxidoreductase GLYR1	Q49A26-5	59200000000	72	1.39349e+06	727.304	24	1
PMPCA	Mitochondrial-processing peptidase subunit alpha	Q10713	74073000000	72	1.29362e+06	675.181	21	21
ATL3	Atlastin-3	Q6DD88	46424000000	72	930866	485.848	19	19
ACBD3	Golgi resident protein GCP60	Q9H3P7	37260000000	72	916914	478.566	20	20
MRE11	Double-strand break repair protein MRE11	P49959	45924000000	72	731256	381.665	33	33
CDH6	Cadherin-6	P55285	42578000000	72	720350	375.973	19	6
CAT	Catalase	P04040	33549000000	72	626311	326.891	23	23
ATXN2L	Ataxin-2-like protein	Q8WWM7	38895000000	72	526432	274.761	23	23
CPT1A	Carnitine O-palmitoyltransferase 1, liver isoform	P50416	27916000000	72	408470	213.193	27	26
PLCB3	1-phosphatidylinositol 4,5-bisphosphate phosphodiesterase beta-3	Q01970	25517000000	72	255826	133.523	37	37
USP15	Ubiquitin carboxyl-terminal hydrolase 15	Q9Y4E8	22553000000	72	234806	122.553	36	35
TSC1	Hamartin	Q92574	17931000000	72	167373	87.3571	31	31
DAB2IP	Disabled homolog 2-interacting protein	Q5VWQ8-3	17523000000	72	158112	82.5238	40	35
SLC38A10	Putative sodium-coupled neutral amino acid transporter 10	Q9HBR0	16672000000	72	150434	78.516	27	27
MON2	Protein MON2 homolog	Q7Z3U7-2	21972000000	72	141612	73.9115	44	1
UBR2	E3 ubiquitin-protein ligase UBR2	Q8IWV8-4	20859000000	72	134438	70.1675	44	44
KIAA1671	Uncharacterized protein KIAA1671	Q9BY89	18756000000	72	90663.1	47.3199	39	39
SIPA1L1	Signal-induced proliferation-associated 1-like protein 1	O43166-3	14094000000	72	82938.3	43.2881	37	37
BANF1	Barrier-to-autointegration factor	O75531	215880000000	71	1.94791e+07	10166.8	9	9
RPL13A	60S ribosomal protein L13a	P40429	121840000000	71	7.32919e+06	3825.33	8	8
PSPC1	Paraspeckle component 1	Q8WXF1	137630000000	71	3.72556e+06	1944.49	19	19
HACD3	Very-long-chain (3R)-3-hydroxyacyl-CoA dehydratase 3	Q9P035	89842000000	71	3.03996e+06	1586.65	12	12
ALDOC	Fructose-bisphosphate aldolase C	P09972	127470000000	71	3.00047e+06	1566.04	24	20
PFN2	Profilin-2	P35080-2	38842000000	71	2.62857e+06	1371.93	8	2
EIF5	Eukaryotic translation initiation factor 5	P55010	90755000000	71	2.23335e+06	1165.65	16	16
TRA2B	Transformer-2 protein homolog beta	P62995-3	36274000000	71	2.18203e+06	1138.87	9	8
RALA	Ras-related protein Ral-A	P11233	31876000000	71	1.91748e+06	1000.79	9	4
PRPS2	Ribose-phosphate pyrophosphokinase 2	P11908	51749000000	71	1.75102e+06	913.911	16	6
CCDC47	Coiled-coil domain-containing protein 47	Q96A33-2	73592000000	71	1.73225e+06	904.117	16	16
SNRPA	U1 small nuclear ribonucleoprotein A	P09012	25771000000	71	1.16268e+06	606.837	8	6
GBA	Glucosylceramidase	P04062-4	45379000000	71	944909	493.178	16	16
CSTF2T	Cleavage stimulation factor subunit 2 tau variant	Q9H0L4	40835000000	71	789556	412.094	16	11
PDIA5	Protein disulfide-isomerase A5	Q14554	32478000000	71	651229	339.897	22	22
PPM1F	Protein phosphatase 1F	P49593	25706000000	71	579872	302.653	18	18
NAPRT	Nicotinate phosphoribosyltransferase	Q6XQN6	25140000000	71	523480	273.221	22	22
PPP6R3	Serine/threonine-protein phosphatase 6 regulatory subunit 3	Q5H9R7-6	40863000000	71	502789	262.421	29	1
SCAF4	Splicing factor, arginine/serine-rich 15	O95104-3	27727000000	71	484228	252.734	18	17
SCUBE3	Signal peptide, CUB and EGF-like domain-containing protein 3	Q8IX30	34077000000	71	392529	204.873	21	20
RBM12B	RNA-binding protein 12B	Q8IXT5	52697000000	71	390815	203.979	27	27
CTCF	Transcriptional repressor CTCF	P49711	16098000000	71	363136	189.532	15	15
RPS6KA1	Ribosomal protein S6 kinase alpha-1	Q15418	21370000000	71	262942	137.238	29	22
ITGA6	Integrin alpha-6	P23229-4	28951000000	71	256946	134.108	32	32
CADPS	Calcium-dependent secretion activator 1	Q9ULU8-3	30300000000	71	252370	131.72	37	1
RB1CC1	RB1-inducible coiled-coil protein 1	Q8TDY2-2	14516000000	71	89304.4	46.6107	39	39
UBE2I	SUMO-conjugating enzyme UBC9	P63279	72899000000	70	5.63809e+06	2942.7	10	10
SARNP	SAP domain-containing ribonucleoprotein	P82979	59644000000	70	2.69088e+06	1404.45	12	12
U2AF1	Splicing factor U2AF 35 kDa subunit	Q01081	51794000000	70	2.54915e+06	1330.48	9	2
MARCKS	Myristoylated alanine-rich C-kinase substrate	P29966	67266000000	70	2.4278e+06	1267.14	10	10
PYCR1	Pyrroline-5-carboxylate reductase 1, mitochondrial	P32322-2	47967000000	70	1.85491e+06	968.136	15	14
HAT1	Histone acetyltransferase type B catalytic subunit	O14929	54088000000	70	1.72251e+06	899.029	16	16
RAB21	Ras-related protein Rab-21	Q9UL25	41096000000	70	1.71145e+06	893.26	13	13
SCP2	Non-specific lipid-transfer protein	P22307	65401000000	70	1.31138e+06	684.451	19	19
ZNF326	DBIRD complex subunit ZNF326	Q5BKZ1	69964000000	70	1.26259e+06	658.984	21	10
ADPGK	ADP-dependent glucokinase	Q9BRR6-2	37350000000	70	1.12338e+06	586.327	14	14
ARMC9	LisH domain-containing protein ARMC9	Q7Z3E5	57803000000	70	613605	320.26	27	27
TLE4	Transducin-like enhancer protein 4	Q04727	35787000000	70	538185	280.895	19	7
TPM1	Tropomyosin alpha-1 chain	P09493-3	11629000000	70	393487	205.373	25	0
SRGAP2	SLIT-ROBO Rho GTPase-activating protein 2	O75044	34833000000	70	369768	192.993	36	17
RABEP1	Rab GTPase-binding effector protein 1	Q15276	31844000000	70	307856	160.68	38	38
ZMYM4	Zinc finger MYM-type protein 4	Q5VZL5-4	33638000000	70	249469	130.205	41	40
ROCK1	Rho-associated protein kinase 1	Q13464	32541000000	70	207262	108.177	43	38
GAK	Cyclin-G-associated kinase	O14976	22980000000	70	200663	104.732	35	35
KIF13B	Kinesin-like protein KIF13B	Q9NQT8	20870000000	70	137790	71.9168	43	37
MED12	RNA polymerase II transcription subunit 12	Q93074-3	12745000000	70	63888.8	33.3456	50	49
CABIN1	Calcineurin-binding protein cabin-1	Q9Y6J0	13108000000	70	61176.8	31.9301	47	47
DMD	Dystrophin	P11532-4	19550000000	70	52920.7	27.6209	48	29
RTTN	Rotatin	Q86VV8-3	7552300000	70	40085.5	20.9219	41	41
GGH	Gamma-glutamyl hydrolase	Q92820	108690000000	69	3.67772e+06	1919.51	13	13
PPP1R7	Protein phosphatase 1 regulatory subunit 7	Q15435	103540000000	69	2.6693e+06	1393.19	20	5
AIMP2	Aminoacyl tRNA synthase complex-interacting multifunctional protein 2	Q13155	62480000000	69	1.98976e+06	1038.52	12	12
AK3	GTP:AMP phosphotransferase AK3, mitochondrial	Q9UIJ7	48597000000	69	1.54764e+06	807.76	14	14
GNAS	Guanine nucleotide-binding protein G(s) subunit alpha isoforms XLas	Q5JWF2	95555000000	69	1.43701e+06	750.02	20	14
OXSR1	Serine/threonine-protein kinase OSR1	O95747	68307000000	69	1.42233e+06	742.358	21	18
ACOT9	Acyl-coenzyme A thioesterase 9, mitochondrial	Q9Y305	63562000000	69	1.22899e+06	641.448	19	1
NPLOC4	Nuclear protein localization protein 4 homolog	Q8TAT6	63792000000	69	1.1909e+06	621.57	21	21
TFRC	Transferrin receptor protein 1	P02786	77704000000	69	1.0517e+06	548.915	26	26
CSTF3	Cleavage stimulation factor subunit 3	Q12996	65834000000	69	937940	489.54	24	24
BCLAF1	Bcl-2-associated transcription factor 1	Q9NYF8-2	57781000000	69	868943	453.528	24	2
PCBP2	Poly(rC)-binding protein 2	Q15366-5	23563000000	69	708707	369.896	16	0
RAB34	Ras-related protein Rab-34	Q9BZG1	13849000000	69	441040	230.193	14	14
DNAAF5	Dynein assembly factor 5, axonemal	Q86Y56	34065000000	69	419145	218.765	31	31
EPS15	Epidermal growth factor receptor substrate 15	P42566	28194000000	69	331824	173.189	32	32
SPATA5	Spermatogenesis-associated protein 5	Q8NB90	29647000000	69	314716	164.26	30	29
EIF4ENIF1	Eukaryotic translation initiation factor 4E transporter	Q9NRA8	22255000000	69	267746	139.745	29	29
SORBS2	Sorbin and SH3 domain-containing protein 2	O94875-11	29055000000	69	257869	134.59	26	4
UPF2	Regulator of nonsense transcripts 2	Q9HAU5	27874000000	69	225234	117.556	37	37
SETDB1	Histone-lysine N-methyltransferase SETDB1	Q15047-3	22810000000	69	176415	92.0766	35	35
SLMAP	Sarcolemmal membrane-associated protein	Q14BN4-3	15151000000	69	154765	80.7769	31	31
PKP4	Plakophilin-4	Q99569	17903000000	69	142536	74.3941	37	2
N4BP2	NEDD4-binding protein 2	Q86UW6-2	17082000000	69	121684	63.5107	42	42
ITPR1	Inositol 1,4,5-trisphosphate receptor type 1	Q14643-4	11867000000	69	45244	23.6143	48	41
CHD6	Chromodomain-helicase-DNA-binding protein 6	Q8TD26	9276500000	69	37760.8	19.7085	56	48
CFL2	Cofilin-2	Q9Y281	109780000000	68	5.40305e+06	2820.02	13	9
VPS29	Vacuolar protein sorting-associated protein 29	Q9UBQ0	49634000000	68	2.68712e+06	1402.49	8	8
NUCB2	Nucleobindin-2	P80303-2	102820000000	68	2.65074e+06	1383.5	19	19
RBMX	RNA-binding motif protein, X chromosome	P38159	112960000000	68	2.44621e+06	1276.75	14	4
PPP4C	Serine/threonine-protein phosphatase 4 catalytic subunit	P60510	60941000000	68	2.06205e+06	1076.25	19	17
COPS3	COP9 signalosome complex subunit 3	Q9UNS2	74250000000	68	1.60792e+06	839.225	14	14
ALDH3A2	Fatty aldehyde dehydrogenase	P51648	66283000000	68	1.56021e+06	814.322	17	16
DIABLO	Diablo homolog, mitochondrial	Q9NR28-2	33905000000	68	1.52965e+06	798.37	9	9
NXN	Nucleoredoxin	Q6DKJ4	61018000000	68	1.43628e+06	749.639	23	23
HDHD2	Haloacid dehalogenase-like hydrolase domain-containing protein 2	Q9H0R4	30240000000	68	1.3643e+06	712.069	10	10
ACOX1	Peroxisomal acyl-coenzyme A oxidase 1	Q15067	68817000000	68	1.20183e+06	627.272	24	2
POLDIP3	Polymerase delta-interacting protein 3	Q9BY77	50778000000	68	1.14544e+06	597.842	16	2
PPP2R5D	Serine/threonine-protein phosphatase 2A 56 kDa regulatory subunit delta isoform	Q14738	56897000000	68	1.10012e+06	574.187	22	16
RTCA	RNA 3'-terminal phosphate cyclase	O00442	33786000000	68	962702	502.464	15	15
SNX1	Sorting nexin-1	Q13596	31950000000	68	691894	361.121	18	17
PCK2	Phosphoenolpyruvate carboxykinase [GTP], mitochondrial	Q16822	34487000000	68	504617	263.376	25	22
LOXL3	Lysyl oxidase homolog 3	P58215	35445000000	68	492038	256.81	24	24
KIRREL	IRRE-like protein 1	Q96J84-2	29465000000	68	443111	231.273	28	2
EXOC6B	Exocyst complex component 6B	Q9Y2D4	37138000000	68	418876	218.625	30	29
LARS2	Probable leucine--tRNA ligase, mitochondrial	Q15031	35104000000	68	413150	215.636	32	32
USP11	Ubiquitin carboxyl-terminal hydrolase 11	P51784	34861000000	68	349506	182.418	33	31
EPS8L2	Epidermal growth factor receptor kinase substrate 8-like protein 2	Q9H6S3	24596000000	68	341435	178.206	28	28
FAM171A2	Protein FAM171A2	A8MVW0	21317000000	68	320577	167.319	25	24
SLTM	SAFB-like transcription modulator	Q9NWH9	25790000000	68	317327	165.623	21	21
WFS1	Wolframin	O76024	22158000000	68	299902	156.528	20	20
SAMHD1	Deoxynucleoside triphosphate triphosphohydrolase SAMHD1	Q9Y3Z3	17391000000	68	269008	140.404	25	25
DHX38	Pre-mRNA-splicing factor ATP-dependent RNA helicase PRP16	Q92620	28079000000	68	253361	132.237	34	34
IRF2BP1	Interferon regulatory factor 2-binding protein 1	Q8IU81	16902000000	68	247312	129.08	22	22
IPO8	Importin-8	O15397	21662000000	68	234551	122.419	34	33
SRBD1	S1 RNA-binding domain-containing protein 1	Q8N5C6	23817000000	68	218546	114.066	35	35
MED23	RNA polymerase II transcription subunit 23	Q9ULK4-4	19477000000	68	140595	73.3808	37	37
RPAP1	RNA polymerase II-associated protein 1	Q9BWH6	16468000000	68	131111	68.4311	36	36
PLEKHG3	Pleckstrin homology domain-containing family G member 3	A1L390	13266000000	68	126001	65.7638	28	28
DHX37	Probable ATP-dependent RNA helicase DHX37	Q8IY37	11557000000	68	113760	59.3751	33	33
ATR	Serine/threonine-protein kinase ATR	Q13535-3	8281100000	68	31796.4	16.5955	53	53
SOD1	Superoxide dismutase [Cu-Zn]	P00441	62261000000	67	3.74526e+06	1954.77	6	6
SRSF9	Serine/arginine-rich splicing factor 9	Q13242	92291000000	67	3.33102e+06	1738.56	13	12
NDUFS3	NADH dehydrogenase [ubiquinone] iron-sulfur protein 3, mitochondrial	O75489	103180000000	67	3.28591e+06	1715.02	19	19
PSMD14	26S proteasome non-ATPase regulatory subunit 14	O00487	69730000000	67	2.22065e+06	1159.02	9	9
ZC3HAV1L	Zinc finger CCCH-type antiviral protein 1-like	Q96H79	54832000000	67	1.97903e+06	1032.92	12	12
AKR7A2	Aflatoxin B1 aldehyde reductase member 2	O43488	54856000000	67	1.85615e+06	968.782	14	14
COPS2	COP9 signalosome complex subunit 2	P61201	69526000000	67	1.79241e+06	935.513	17	17
PSMD5	26S proteasome non-ATPase regulatory subunit 5	Q16401	94002000000	67	1.75488e+06	915.927	23	23
HSD17B12	Very-long-chain 3-oxoacyl-CoA reductase	Q53GQ0	48024000000	67	1.73331e+06	904.667	13	13
NUDC	Nuclear migration protein nudC	Q9Y266	66681000000	67	1.71906e+06	897.232	15	15
TFG	Protein TFG	Q92734-2	43717000000	67	1.69056e+06	882.357	15	15
TXN2	Thioredoxin, mitochondrial	Q99757	22819000000	67	1.54424e+06	805.988	5	5
IKBIP	nuclear factor kappa-B kinase-interacting protein	Q70UQ0-4	67554000000	67	1.52387e+06	795.356	16	14
SUCLA2	Succinate--CoA ligase [ADP-forming] subunit beta, mitochondrial	Q9P2R7-2	58593000000	67	1.17487e+06	613.202	16	16
EPB41L5	Band 4.1-like protein 5	Q9HCM4-4	54429000000	67	982240	512.662	24	1
PIGT	GPI transamidase component PIG-T	Q969N2-5	43277000000	67	836773	436.738	15	15
EXOC7	Exocyst complex component 7	Q9UPT5-2	44930000000	67	760142	396.742	27	1
MRPL37	39S ribosomal protein L37, mitochondrial	Q9BZE1	39942000000	67	745659	389.183	21	21
RAP1GDS1	Rap1 GTPase-GDP dissociation stimulator 1	P52306	41960000000	67	688383	359.289	25	0
VAC14	Protein VAC14 homolog	Q08AM6	49732000000	67	673108	351.316	27	27
NACA	Nascent polypeptide-associated complex subunit alpha, muscle-specific form	E9PAV3	124720000000	67	619467	323.319	25	25
PCCA	Propionyl-CoA carboxylase alpha chain, mitochondrial	P05165-2	47437000000	67	597252	311.724	30	30
MCAM	Cell surface glycoprotein MUC18	P43121	32518000000	67	502996	262.529	20	9
STXBP1	Syntaxin-binding protein 1	P61764	30638000000	67	502638	262.342	21	21
AGO1	Protein argonaute-1	Q9UL18	41169000000	67	464342	242.354	33	20
ARHGEF7	Rho guanine nucleotide exchange factor 7	Q14155-5	31722000000	67	365402	190.715	24	2
TRMT1L	TRMT1-like protein	Q7Z2T5	25529000000	67	337100	175.943	25	25
UNC45A	Protein unc-45 homolog A	Q9H3U1-2	31793000000	67	312952	163.339	32	32
ARHGAP10	Rho GTPase-activating protein 10	A1A4S6	25175000000	67	278152	145.176	26	26
SPECC1	Cytospin-B	Q5M775	23837000000	67	208146	108.638	31	31
TBC1D4	TBC1 domain family member 4	O60343	23643000000	67	193940	101.223	35	34
TJP2	Tight junction protein ZO-2	Q9UDY2	22720000000	67	180887	94.4107	30	30
SMC5	Structural maintenance of chromosomes protein 5	Q8IY18	16065000000	67	155311	81.0615	34	34
ARHGEF12	Rho guanine nucleotide exchange factor 12	Q9NZN5-2	21048000000	67	146091	76.2497	44	1
ZNF532	Zinc finger protein 532	Q9HCE3	17602000000	67	125388	65.4441	29	29
NOTCH2	Neurogenic locus notch homolog protein 2	Q04721	19233000000	67	122500	63.9367	36	34
MYLK	Myosin light chain kinase, smooth muscle	Q15746	20914000000	67	119185	62.2064	42	1
KDM5C	Lysine-specific demethylase 5C	P41229-2	14701000000	67	99486.8	51.9253	48	28
SPG11	Spatacsin	Q96JI7	15719000000	67	67008.5	34.9738	53	53
ARL3	ADP-ribosylation factor-like protein 3	P36405	140030000000	66	6.89187e+06	3597.08	14	14
FKBP1A	Peptidyl-prolyl cis-trans isomerase FKBP1A	P62942	38412000000	66	5.19895e+06	2713.49	6	6
ACTL6A	Actin-like protein 6A	O96019	82494000000	66	2.23306e+06	1165.51	12	11
SLC25A1	Tricarboxylate transport protein, mitochondrial	P53007	58681000000	66	1.86878e+06	975.372	9	9
SUCLG1	Succinate--CoA ligase [ADP/GDP-forming] subunit alpha, mitochondrial	P53597	39331000000	66	1.52095e+06	793.832	10	10
PRPSAP2	Phosphoribosyl pyrophosphate synthase-associated protein 2	O60256	59488000000	66	1.40026e+06	730.842	17	16
GTPBP4	Nucleolar GTP-binding protein 1	Q9BZE4	60525000000	66	992955	518.254	24	24
VPS45	Vacuolar protein sorting-associated protein 45	Q9NRW7	52329000000	66	913880	476.983	22	22
RFC2	Replication factor C subunit 2	P35250	34609000000	66	851677	444.517	18	18
ACSS3	Acyl-CoA synthetase short-chain family member 3, mitochondrial	Q9H6R3	49019000000	66	737175	384.755	22	22
PUM3	Pumilio homolog 3	Q15397	45767000000	66	728756	380.36	23	23
TKFC	Triokinase/FMN cyclase	Q3LXA3	40535000000	66	707908	369.479	22	22
PCCB	Propionyl-CoA carboxylase beta chain, mitochondrial	P05166	40515000000	66	707559	369.297	26	26
WDR5	WD repeat-containing protein 5	P61964	18192000000	66	615558	321.279	13	12
IMPAD1	Inositol monophosphatase 3	Q9NX62	18041000000	66	514062	268.305	10	10
IPO11	Importin-11	Q9UI26	43059000000	66	506774	264.501	25	25
CORO7	Coronin-7	P57737-3	39280000000	66	494552	258.122	21	3
METTL13	Methyltransferase-like protein 13	Q8N6R0	22912000000	66	302543	157.907	29	29
BRAT1	BRCA1-associated ATM activator 1	Q6PJG6	24743000000	66	291208	151.99	26	26
TELO2	Telomere length regulation protein TEL2 homolog	Q9Y4R8	23724000000	66	267581	139.659	31	31
PLCH1	1-phosphatidylinositol 4,5-bisphosphate phosphodiesterase eta-1	Q4KWH8	28551000000	66	186231	97.1997	34	34
RANBP6	Ran-binding protein 6	O60518	15901000000	66	148424	77.4673	41	39
SRCAP	Helicase SRCAP	Q6ZRS2-2	15164000000	66	76014.9	39.6745	48	47
SIPA1L3	Signal-induced proliferation-associated 1-like protein 3	O60292	13227000000	66	75378.3	39.3423	44	44
APC	Adenomatous polyposis coli protein	P25054	8361900000	66	28652.1	14.9544	46	46
CUTA	Protein CutA	O60888-3	68793000000	65	6.20728e+06	3239.77	9	9
FKBP2	Peptidyl-prolyl cis-trans isomerase FKBP2	P26885	37544000000	65	2.9037e+06	1515.53	6	6
CRABP2	Cellular retinoic acid-binding protein 2	P29373	38035000000	65	2.57396e+06	1343.43	9	8
TALDO1	Transaldolase	P37837	77095000000	65	2.31879e+06	1210.25	13	13
COPS6	COP9 signalosome complex subunit 6	Q7L5N1	50872000000	65	2.29512e+06	1197.9	12	12
LRPAP1	Alpha-2-macroglobulin receptor-associated protein	P30533	69286000000	65	1.87553e+06	978.898	12	12
BCL2L13	Bcl-2-like protein 13	Q9BXK5	75329000000	65	1.85374e+06	967.523	18	18
YAP1	Transcriptional coactivator YAP1	P46937-5	46882000000	65	1.69209e+06	883.155	14	14
AP1M1	AP-1 complex subunit mu-1	Q9BXS5	67626000000	65	1.46448e+06	764.356	19	19
CES1	Liver carboxylesterase 1	P23141	63938000000	65	1.08173e+06	564.587	25	25
EXOSC7	Exosome complex component RRP42	Q15024	28526000000	65	857980	447.806	13	13
CELF1	CUGBP Elav-like family member 1	Q92879-4	21020000000	65	711248	371.223	11	10
HDAC6	Histone deacetylase 6	Q9UBN7	47162000000	65	654691	341.703	19	19
MANBA	Beta-mannosidase	O00462	47334000000	65	610144	318.453	26	26
CDC73	Parafibromin	Q6P1J9	32758000000	65	537418	280.495	22	22
LRCH2	Leucine-rich repeat and calponin homology domain-containing protein 2	Q5VUJ6	35082000000	65	499815	260.869	30	29
UBE4A	Ubiquitin conjugation factor E4 A	Q14139	40226000000	65	427017	222.874	30	30
OSBPL11	Oxysterol-binding protein-related protein 11	Q9BXB4	27224000000	65	368469	192.315	24	23
IDUA	Alpha-L-iduronidase	P35475	19030000000	65	286184	149.368	23	23
HSPA4L	Heat shock 70 kDa protein 4L	O95757	25719000000	65	267768	139.757	33	30
WDR6	WD repeat-containing protein 6	Q9NNW5	22657000000	65	235889	123.118	32	32
FILIP1	Filamin-A-interacting protein 1	Q7Z7B0-2	24175000000	65	198304	103.501	39	39
GEMIN4	Gem-associated protein 4	P57678	20123000000	65	198079	103.384	30	30
ITCH	E3 ubiquitin-protein ligase Itchy homolog	Q96J02-2	16186000000	65	190498	99.4268	30	26
USP19	Ubiquitin carboxyl-terminal hydrolase 19	O94966-5	16742000000	65	135282	70.6081	36	2
SIN3B	Paired amphipathic helix protein Sin3b	O75182-2	13545000000	65	124290	64.8707	29	27
POLRMT	DNA-directed RNA polymerase, mitochondrial	O00411	10654000000	65	96132.4	50.1745	35	35
HELZ	Probable helicase with zinc finger domain	P42694	16246000000	65	90674.1	47.3256	40	40
CELSR1	Cadherin EGF LAG seven-pass G-type receptor 1	Q9NYQ6	11451000000	65	44600.2	23.2783	45	44
KALRN	Kalirin	O60229	10378000000	65	35786.8	18.6782	47	19
ALMS1	Alstrom syndrome protein 1	Q8TCU4-3	12351000000	65	31541	16.4622	51	51
MAPK1	Mitogen-activated protein kinase 1	P28482	114410000000	64	2.81546e+06	1469.48	18	12
EIF3K	Eukaryotic translation initiation factor 3 subunit K	Q9UBQ5	55943000000	64	2.75335e+06	1437.06	11	11
FAM84B	Protein FAM84B	Q96KN1	71831000000	64	2.28756e+06	1193.95	13	13
ECI2	Enoyl-CoA delta isomerase 2, mitochondrial	O75521-2	57497000000	64	1.72934e+06	902.598	15	15
METAP2	Methionine aminopeptidase 2	P50579	48839000000	64	1.1496e+06	600.013	18	1
DNAJC3	DnaJ homolog subfamily C member 3	Q13217	48821000000	64	1.1013e+06	574.801	17	17
NUP54	Nucleoporin p54	Q7Z3B4-3	51707000000	64	1.0368e+06	541.137	20	20
NELFB	Negative elongation factor B	Q8WX92	44786000000	64	836090	436.381	22	22
UBXN7	UBX domain-containing protein 7	O94888	36605000000	64	792700	413.735	20	20
LRRC1	Leucine-rich repeat-containing protein 1	Q9BTT6	36682000000	64	763815	398.659	24	23
STRN	Striatin	O43815	50519000000	64	701292	366.026	29	29
PPP1R18	Phostensin	Q6NYC8	35002000000	64	653437	341.049	18	18
PTCD3	Pentatricopeptide repeat domain-containing protein 3, mitochondrial	Q96EY7	37672000000	64	582719	304.139	20	20
COL6A2	Collagen alpha-2(VI) chain	P12110	52415000000	64	556409	290.407	18	18
RIOX1	Ribosomal oxygenase 1	Q9H6W3	24087000000	64	521616	272.248	24	24
TRIM33	E3 ubiquitin-protein ligase TRIM33	Q9UPN9-2	39734000000	64	430230	224.551	27	1
STRBP	Spermatid perinuclear RNA-binding protein	Q96SI9-2	31427000000	64	414980	216.591	31	27
EXOC2	Exocyst complex component 2	Q96KP1	38090000000	64	389084	203.075	26	26
EIF2B5	Translation initiation factor eIF-2B subunit epsilon	Q13144	21318000000	64	384710	200.792	25	25
TCOF1	Treacle protein	Q13428-2	49812000000	64	379826	198.243	22	3
COG6	Conserved oligomeric Golgi complex subunit 6	Q9Y2V7	23016000000	64	356017	185.816	24	24
TRIP10	Cdc42-interacting protein 4	Q15642-2	16177000000	64	350321	182.844	18	18
MICALL1	MICAL-like protein 1	Q8N3F8	21629000000	64	278802	145.515	29	28
TBC1D9B	TBC1 domain family member 9B	Q66K14-2	28589000000	64	271539	141.725	33	29
PRKD2	Serine/threonine-protein kinase D2	Q9BZL6	16807000000	64	259974	135.689	23	18
GIGYF2	GRB10-interacting GYF protein 2	Q6Y7W6-4	21078000000	64	211322	110.295	27	5
DIS3L2	DIS3-like exonuclease 2	Q8IYB7	19770000000	64	209867	109.536	28	28
NISCH	Nischarin	Q9Y2I1	24207000000	64	208022	108.573	38	38
TNIK	TRAF2 and NCK-interacting protein kinase	Q9UKE5-6	22012000000	64	195361	101.965	29	1
CDKN2AIP	CDKN2A-interacting protein	Q9NXV6	11771000000	64	187432	97.8264	15	15
WDR33	pre-mRNA 3' end processing protein WDR33	Q9C0J8	16717000000	64	158779	82.8715	23	23
NSD2	Histone-lysine N-methyltransferase NSD2	O96028	21044000000	64	156068	81.4568	32	14
PPIP5K2	Inositol hexakisphosphate and diphosphoinositol-pentakisphosphate kinase 2	O43314-2	17457000000	64	145400	75.8889	31	1
SMC6	Structural maintenance of chromosomes protein 6	Q96SB8	13640000000	64	117215	61.178	30	30
BAZ1A	Bromodomain adjacent to zinc finger domain protein 1A	Q9NRL2	10690000000	64	83875.9	43.7774	34	34
MICAL3	[F-actin]-methionine sulfoxide oxidase MICAL3	Q7RTP6	11174000000	64	59308.5	30.955	39	36
MGA	MAX gene-associated protein	Q8IWI9	13157000000	64	46862.1	24.4588	49	49
CYCS	Cytochrome c	P99999	91527000000	63	8.2586e+06	4310.42	7	7
RPL13	60S ribosomal protein L13	P26373	75488000000	63	4.54092e+06	2370.05	8	8
CYB5B	Cytochrome b5 type B	O43169	42825000000	63	3.31213e+06	1728.71	9	9
CTBP2	C-terminal-binding protein 2	P56545	64758000000	63	1.66949e+06	871.357	21	1
SDF4	45 kDa calcium-binding protein	Q9BRK5	53763000000	63	1.61704e+06	843.981	16	16
ANXA3	Annexin A3	P12429	62607000000	63	1.54067e+06	804.122	16	16
ALDH1B1	Aldehyde dehydrogenase X, mitochondrial	P30837	69598000000	63	1.44921e+06	756.389	23	21
CSNK2A2	Casein kinase II subunit alpha'	P19784	49610000000	63	1.41359e+06	737.798	16	16
SUGT1	Protein SGT1 homolog	Q9Y2Z0	54693000000	63	1.41001e+06	735.926	17	1
HMGCL	Hydroxymethylglutaryl-CoA lyase, mitochondrial	P35914	36666000000	63	1.24066e+06	647.538	11	11
GPC1	Glypican-1	P35052	63328000000	63	1.18224e+06	617.049	18	18
NCLN	Nicalin	Q969V3-2	53139000000	63	1.02746e+06	536.262	22	22
CARM1	Histone-arginine methyltransferase CARM1	Q86X55-1	36490000000	63	940726	490.994	19	19
STRN4	Striatin-4	Q9NRL3	37160000000	63	718499	375.007	19	18
KIF2A	Kinesin-like protein KIF2A	O00139-2	42583000000	63	698604	364.623	24	1
NOC3L	Nucleolar complex protein 3 homolog	Q8WTT2	44680000000	63	691120	360.717	23	23
WRNIP1	ATPase WRNIP1	Q96S55-2	36818000000	63	664427	346.785	18	18
NUP88	Nuclear pore complex protein Nup88	Q99567	32885000000	63	539501	281.583	20	20
ERMP1	Endoplasmic reticulum metallopeptidase 1	Q7Z2K6	32138000000	63	470247	245.436	15	15
GFM1	Elongation factor G, mitochondrial	Q96RP9	36513000000	63	449266	234.486	27	27
RBM10	RNA-binding protein 10	P98175-2	31307000000	63	423731	221.158	25	4
SLC12A4	Solute carrier family 12 member 4	Q9UP95	37156000000	63	419079	218.731	22	15
PEX5	Peroxisomal targeting signal 1 receptor	P50542-4	25642000000	63	408302	213.106	31	1
OSBPL9	Oxysterol-binding protein-related protein 9	Q96SU4-2	21250000000	63	383483	200.152	27	27
LRCH3	Leucine-rich repeat and calponin homology domain-containing protein 3	Q96II8	25292000000	63	370075	193.154	27	5
ABCF2	ATP-binding cassette sub-family F member 2	Q9UG63	22855000000	63	363924	189.943	24	24
ARHGEF1	Rho guanine nucleotide exchange factor 1	Q92888-3	30609000000	63	345236	180.19	29	29
AAK1	AP2-associated protein kinase 1	Q2M2I8	22019000000	63	298021	155.546	25	24
VPS41	Vacuolar protein sorting-associated protein 41 homolog	P49754	26306000000	63	284835	148.664	32	32
PTGFRN	Prostaglandin F2 receptor negative regulator	Q9P2B2	25344000000	63	258886	135.12	26	26
INTS2	Integrator complex subunit 2	Q9H0H0	21855000000	63	232001	121.088	31	31
UBR1	E3 ubiquitin-protein ligase UBR1	Q8IWV7	25815000000	63	160643	83.8445	42	42
A2M	Alpha-2-macroglobulin	P01023	20876000000	63	148711	77.6168	35	29
PARD3	Partitioning defective 3 homolog	Q8TEW0-2	21248000000	63	147480	76.9742	33	6
POLG	DNA polymerase subunit gamma-1	P54098	12667000000	63	108853	56.814	36	36
ATAD2	ATPase family AAA domain-containing protein 2	Q6PL18	14102000000	63	106037	55.3439	37	35
IRS1	Insulin receptor substrate 1	P35568	10135000000	63	89950.3	46.9479	34	34
CELSR2	Cadherin EGF LAG seven-pass G-type receptor 2	Q9HCU4	11504000000	63	47182.8	24.6262	40	39
RPL23	60S ribosomal protein L23	P62829	156980000000	62	9.44301e+06	4928.6	7	7
ETFB	Electron transfer flavoprotein subunit beta	P38117	131470000000	62	4.74508e+06	2476.61	15	15
YWHAB	14-3-3 protein beta/alpha	P31946-2	92725000000	62	3.58573e+06	1871.5	14	9
AKR1A1	Alcohol dehydrogenase [NADP(+)]	P14550	137970000000	62	3.39524e+06	1772.08	20	20
CPVL	Probable serine carboxypeptidase CPVL	Q9H3G5	117120000000	62	2.53629e+06	1323.77	16	16
TMED9	Transmembrane emp24 domain-containing protein 9	Q9BVK6	61077000000	62	2.36188e+06	1232.74	7	6
UBXN1	UBX domain-containing protein 1	Q04323	60788000000	62	2.35071e+06	1226.91	15	15
TPM2	Tropomyosin beta chain	P07951-2	60705000000	62	2.05406e+06	1072.08	20	0
TPBG	Trophoblast glycoprotein	Q13641	61629000000	62	1.85362e+06	967.463	7	7
ASAH1	Acid ceramidase	Q13510	77947000000	62	1.68798e+06	881.011	18	18
RPRD1B	Regulation of nuclear pre-mRNA domain-containing protein 1B	Q9NQG5	47574000000	62	1.60975e+06	840.178	16	13
LNP	Protein lunapark	Q9C0E8-2	40264000000	62	1.14729e+06	598.805	15	15
TUBG1	Tubulin gamma-1 chain	P23258	43645000000	62	1.02734e+06	536.202	23	6
SNX6	Sorting nexin-6	Q9UNH7	41839000000	62	984832	514.014	19	17
YARS2	Tyrosine--tRNA ligase, mitochondrial	Q9Y2Z4	39501000000	62	822514	429.296	15	15
DNPH1	2'-deoxynucleoside 5'-phosphate N-hydrolase 1	O43598	12620000000	62	759146	396.222	11	11
CFAP20	Cilia- and flagella-associated protein 20	Q9Y6A4	16258000000	62	733490	382.832	11	11
GRWD1	Glutamate-rich WD repeat-containing protein 1	Q9BQ67	29434000000	62	724328	378.049	21	21
SEC14L2	SEC14-like protein 2	O76054	23999000000	62	683830	356.912	15	15
TSR1	Pre-rRNA-processing protein TSR1 homolog	Q2NL82	27274000000	62	447449	233.538	27	27
FLAD1	FAD synthase	Q8NFF5-2	25028000000	62	437092	228.132	23	23
COG7	Conserved oligomeric Golgi complex subunit 7	P83436	28397000000	62	374971	195.709	26	26
RBM15	Putative RNA-binding protein 15	Q96T37-4	31269000000	62	331934	173.247	24	23
PHF2	Lysine-specific demethylase PHF2	O75151	27203000000	62	306820	160.139	30	28
COG3	Conserved oligomeric Golgi complex subunit 3	Q96JB2	25550000000	62	282295	147.339	31	31
VPS18	Vacuolar protein sorting-associated protein 18 homolog	Q9P253	25853000000	62	264085	137.834	29	29
TP53BP2	Apoptosis-stimulating of p53 protein 2	Q13625	25818000000	62	263727	137.648	31	30
FKBP15	FK506-binding protein 15	Q5T1M5-2	26632000000	62	248590	129.747	23	23
CARMIL1	F-actin-uncapping protein LRRC16A	Q5VZK9-2	25731000000	62	201891	105.373	39	39
RNF40	E3 ubiquitin-protein ligase BRE1B	O75150	16506000000	62	175219	91.4521	27	24
PLCB4	1-phosphatidylinositol 4,5-bisphosphate phosphodiesterase beta-4	Q15147-4	14172000000	62	111196	58.0369	37	37
KDM5A	Lysine-specific demethylase 5A	P29375-2	12670000000	62	80698.6	42.1191	41	37
RBM6	RNA-binding protein 6	P78332	9575000000	62	78542.3	40.9937	18	18
PLXNA3	Plexin-A3	P51805	10972000000	62	64566.4	33.6992	37	31
CDC42BPA	Serine/threonine-protein kinase MRCK alpha	Q5VT25-5	9650900000	62	62201	32.4646	45	1
CUL9	Cullin-9	Q8IWT3	11738000000	62	50037.9	26.1163	46	41
DCHS1	Protocadherin-16	Q96JQ0	11243000000	62	47553.3	24.8196	47	47
ATP5O	ATP synthase subunit O, mitochondrial	P48047	182750000000	61	8.24489e+06	4303.26	9	9
UBE2N	Ubiquitin-conjugating enzyme E2 N	P61088	151130000000	61	8.182e+06	4270.44	7	4
PSMB2	Proteasome subunit beta type-2	P49721	57848000000	61	2.84711e+06	1486	9	9
CBX5	Chromobox protein homolog 5	P45973	51939000000	61	2.81191e+06	1467.63	9	8
EWSR1	RNA-binding protein EWS	Q01844-6	85714000000	61	2.72968e+06	1424.7	6	6
BLVRB	Flavin reductase (NADPH)	P30043	45651000000	61	2.24681e+06	1172.68	11	11
FADS1	Fatty acid desaturase 1	O60427	73562000000	61	1.81025e+06	944.828	13	12
TXNDC12	Thioredoxin domain-containing protein 12	O95881	32250000000	61	1.74598e+06	911.279	6	6
RSL1D1	Ribosomal L1 domain-containing protein 1	O76021	60030000000	61	1.47725e+06	771.023	15	15
FAHD2A	Fumarylacetoacetate hydrolase domain-containing protein 2A	Q96GK7	43009000000	61	1.45528e+06	759.558	11	4
SLC7A8	Large neutral amino acids transporter small subunit 2	Q9UHI5	36474000000	61	1.31644e+06	687.09	10	10
GYS1	Glycogen [starch] synthase, muscle	P13807	58263000000	61	901225	470.378	22	22
PXN	Paxillin	P49023-2	40043000000	61	802918	419.068	17	17
ABAT	4-aminobutyrate aminotransferase, mitochondrial	P80404	43181000000	61	730552	381.298	21	21
SCFD2	Sec1 family domain-containing protein 2	Q8WU76	36813000000	61	642907	335.553	20	20
PRPF3	U4/U6 small nuclear ribonucleoprotein Prp3	O43395	37713000000	61	600511	313.425	26	26
PAPOLA	Poly(A) polymerase alpha	P51003	33794000000	61	469120	244.848	30	26
RHOT1	Mitochondrial Rho GTPase 1	Q8IXI2	23847000000	61	403452	210.574	21	1
ACOX3	Peroxisomal acyl-coenzyme A oxidase 3	O15254	29911000000	61	385558	201.235	29	29
IRF2BPL	Interferon regulatory factor 2-binding protein-like	Q9H1B7	28426000000	61	384737	200.806	25	21
TRIP4	Activating signal cointegrator 1	Q15650	19002000000	61	354740	185.15	23	23
DDX41	Probable ATP-dependent RNA helicase DDX41	Q9UJV9	25149000000	61	324175	169.197	29	29
ERBB2	Receptor tyrosine-protein kinase erbB-2	P04626-5	30282000000	61	321457	167.778	26	23
LRSAM1	E3 ubiquitin-protein ligase LRSAM1	Q6UWE0	24081000000	61	317980	165.963	30	30
COG5	Conserved oligomeric Golgi complex subunit 5	Q9UP83-2	22062000000	61	254130	132.638	27	27
BCR	Breakpoint cluster region protein	P11274	26541000000	61	228079	119.042	35	33
OXR1	Oxidation resistance protein 1	Q8N573-2	17641000000	61	222108	115.925	30	3
ZNF618	Zinc finger protein 618	Q5T7W0	17071000000	61	188613	98.443	25	2
ADGRL3	Adhesion G protein-coupled receptor L3	Q9HAR2	16161000000	61	124991	65.2367	28	28
KDM3A	Lysine-specific demethylase 3A	Q9Y4C1	14118000000	61	94361.9	49.2504	38	36
CHD8	Chromodomain-helicase-DNA-binding protein 8	Q9HCK8	16317000000	61	76815.9	40.0926	53	42
ZNF318	Zinc finger protein 318	Q5VUA4	13523000000	61	67788.8	35.3811	39	39
TANC1	Protein TANC1	Q9C0D5	11477000000	61	62135.1	32.4302	37	37
SYNM	Synemin	O15061	8256200000	61	52586	27.4463	39	39
KIAA1109	Uncharacterized protein KIAA1109	Q2LD37-4	5308800000	61	12025.6	6.27654	48	48
MSI1	RNA-binding protein Musashi homolog 1	O43347	51933000000	60	2.00828e+06	1048.18	14	12
PNP	Purine nucleoside phosphorylase	P00491	58375000000	60	1.75575e+06	916.381	18	18
ASNA1	ATPase ASNA1	O43681	53957000000	60	1.71833e+06	896.852	14	14
PALM	Paralemmin-1	O75781-2	53951000000	60	1.53729e+06	802.357	15	1
CYB5R1	NADH-cytochrome b5 reductase 1	Q9UHQ9	44806000000	60	1.42691e+06	744.748	12	12
NCOA5	Nuclear receptor coactivator 5	Q9HCD5	56573000000	60	1.33165e+06	695.029	13	13
PPM1B	Protein phosphatase 1B	O75688	48326000000	60	1.13753e+06	593.711	16	14
SAMM50	Sorting and assembly machinery component 50 homolog	Q9Y512	58464000000	60	1.05506e+06	550.667	20	20
NHLRC2	NHL repeat-containing protein 2	Q8NBF2	54967000000	60	959951	501.028	23	23
ACADM	Medium-chain specific acyl-CoA dehydrogenase, mitochondrial	P11310	35072000000	60	904169	471.914	16	16
NAGLU	Alpha-N-acetylglucosaminidase	P54802	54647000000	60	870154	454.16	24	24
DNPEP	Aspartyl aminopeptidase	Q9ULA0	36282000000	60	854028	445.744	17	17
GSK3B	Glycogen synthase kinase-3 beta	P49841-2	37125000000	60	837459	437.096	16	16
PRPF40A	Pre-mRNA-processing factor 40 homolog A	O75400	51461000000	60	819422	427.682	20	2
BCAT2	Branched-chain-amino-acid aminotransferase, mitochondrial	O15382	26412000000	60	714957	373.158	18	18
WDFY1	WD repeat and FYVE domain-containing protein 1	Q8IWB7	29318000000	60	634896	331.372	22	22
GRSF1	G-rich sequence factor 1	Q12849	31264000000	60	626887	327.192	20	20
TGFB1I1	Transforming growth factor beta-1-induced transcript 1 protein	O43294	29945000000	60	600439	313.388	21	21
NARS2	Probable asparagine--tRNA ligase, mitochondrial	Q96I59	26437000000	60	596361	311.26	19	19
GIT1	ARF GTPase-activating protein GIT1	Q9Y2X7	42483000000	60	574995	300.108	21	18
UBLCP1	Ubiquitin-like domain-containing CTD phosphatase 1	Q8WVY7	16992000000	60	541133	282.434	15	15
GALNT7	N-acetylgalactosaminyltransferase 7	Q86SF2	37321000000	60	518080	270.402	21	21
TBRG4	Protein TBRG4	Q969Z0	31747000000	60	505513	263.843	22	22
TCF25	Transcription factor 25	Q9BQ70	29956000000	60	491449	256.503	22	22
RRP1B	Ribosomal RNA processing protein 1 homolog B	Q14684	31609000000	60	488935	255.191	22	22
TRIM36	E3 ubiquitin-protein ligase TRIM36	Q9NQ86-4	33046000000	60	406607	212.221	28	28
CDC16	Cell division cycle protein 16 homolog	Q13042-3	19102000000	60	397754	207.6	17	17
CHAMP1	Chromosome alignment-maintaining phosphoprotein 1	Q96JM3	42773000000	60	379619	198.135	29	29
NCAPG	Condensin complex subunit 3	Q9BPX3	33939000000	60	367483	191.801	31	31
PPWD1	Peptidylprolyl isomerase domain and WD repeat-containing protein 1	Q96BP3	18914000000	60	284439	148.458	25	25
PTPN12	Tyrosine-protein phosphatase non-receptor type 12	Q05209	22948000000	60	282358	147.372	22	22
TAOK1	Serine/threonine-protein kinase TAO1	Q7L7X3	24357000000	60	274721	143.385	25	22
KIAA0319L	Dyslexia-associated protein KIAA0319-like protein	Q8IZA0-2	20680000000	60	273071	142.524	25	25
POP1	Ribonucleases P/MRP protein subunit POP1	Q99575	27229000000	60	272990	142.482	30	30
NGLY1	Peptide-N(4)-(N-acetyl-beta-glucosaminyl)asparagine amidase	Q96IV0	18566000000	60	271660	141.788	23	5
XAB2	Pre-mRNA-splicing factor SYF1	Q9HCS7	24887000000	60	269470	140.645	32	32
PTPRK	Receptor-type tyrosine-protein phosphatase kappa	Q15262-2	30321000000	60	252545	131.811	34	33
NAA25	N-alpha-acetyltransferase 25, NatB auxiliary subunit	Q14CX7	22102000000	60	244199	127.455	32	32
ANKS1A	Ankyrin repeat and SAM domain-containing protein 1A	Q92625	21182000000	60	220532	115.103	28	28
THBS2	Thrombospondin-2	P35442	15009000000	60	176645	92.1968	31	28
CTNND2	Catenin delta-2	Q9UQB3	18627000000	60	160070	83.5457	35	34
SRGAP1	SLIT-ROBO Rho GTPase-activating protein 1	Q7Z6B7	15222000000	60	144579	75.4603	30	23
ZCCHC11	Terminal uridylyltransferase 4	Q5TAX3	13099000000	60	77930.1	40.6742	30	29
KDM5B	Lysine-specific demethylase 5B	Q9UGL1	10487000000	60	70093	36.5837	35	33
CDK5RAP2	CDK5 regulatory subunit-associated protein 2	Q96SN8	10780000000	60	62754.4	32.7535	37	36
DIP2A	Disco-interacting protein 2 homolog A	Q14689-6	8476100000	60	58086.8	30.3173	38	33
POLE	DNA polymerase epsilon catalytic subunit A	Q07864	8923100000	60	43132.7	22.5123	40	40
ZFHX3	Zinc finger homeobox protein 3	Q15911	10755000000	60	39881	20.8151	50	40
CAPZB	F-actin-capping protein subunit beta	P47756-2	98992000000	59	3.34957e+06	1748.24	14	14
CSRP2	Cysteine and glycine-rich protein 2	Q16527	42596000000	59	2.09645e+06	1094.2	9	9
ABHD10	Mycophenolic acid acyl-glucuronide esterase, mitochondrial	Q9NUJ1	61498000000	59	1.84968e+06	965.407	13	13
NDUFA10	NADH dehydrogenase [ubiquinone] 1 alpha subcomplex subunit 10, mitochondrial	O95299	67830000000	59	1.83612e+06	958.327	15	15
FNTA	Protein farnesyltransferase/geranylgeranyltransferase type-1 subunit alpha	P49354	44102000000	59	1.40449e+06	733.046	15	15
HMGCS1	Hydroxymethylglutaryl-CoA synthase, cytoplasmic	Q01581	68961000000	59	1.38276e+06	721.708	21	20
RPL37A	60S ribosomal protein L37a	P61513	9879900000	59	1.33721e+06	697.934	2	2
USP39	U4/U6.U5 tri-snRNP-associated protein 2	Q53GS9	72799000000	59	1.31375e+06	685.687	18	18
PBXIP1	Pre-B-cell leukemia transcription factor-interacting protein 1	Q96AQ6	70092000000	59	1.2241e+06	638.894	23	23
EPHX1	Epoxide hydrolase 1	P07099	58419000000	59	1.21644e+06	634.896	18	18
AHSA1	Activator of 90 kDa heat shock protein ATPase homolog 1	O95433	42179000000	59	1.14176e+06	595.92	16	16
METAP1	Methionine aminopeptidase 1	P53582	45393000000	59	1.02397e+06	534.441	22	22
UBXN4	UBX domain-containing protein 4	Q92575	33932000000	59	966862	504.635	12	12
TBL2	Transducin beta-like protein 2	Q9Y4P3	45906000000	59	955883	498.905	20	20
SELENBP1	Selenium-binding protein 1	Q13228	52145000000	59	910667	475.305	25	25
WDR82	WD repeat-containing protein 82	Q6UXN9	28418000000	59	854731	446.111	13	13
MCCC2	Methylcrotonoyl-CoA carboxylase beta chain, mitochondrial	Q9HCC0	43293000000	59	837082	436.899	23	23
DARS2	Aspartate--tRNA ligase, mitochondrial	Q6PI48	52167000000	59	784516	409.463	27	27
CTPS2	CTP synthase 2	Q9NRF8	45357000000	59	722227	376.953	26	24
EHD4	EH domain-containing protein 4	Q9H223	40687000000	59	710563	370.865	28	24
PRPF4B	Serine/threonine-protein kinase PRP4 homolog	Q13523	50550000000	59	667492	348.385	21	21
ABLIM1	Actin-binding LIM protein 1	O14639-2	57194000000	59	619283	323.223	27	12
EIF4B	Eukaryotic translation initiation factor 4B	P23588	29522000000	59	591958	308.961	12	12
MRPS30	39S ribosomal protein S30, mitochondrial	Q9NP92	20682000000	59	589315	307.582	13	13
KLC4	Kinesin light chain 4	Q9NSK0	43518000000	59	589003	307.419	24	19
NUP50	Nuclear pore complex protein Nup50	Q9UKX7	30032000000	59	580677	303.074	17	17
ALDH4A1	Delta-1-pyrroline-5-carboxylate dehydrogenase, mitochondrial	P30038	32668000000	59	570518	297.771	18	18
TERF2IP	Telomeric repeat-binding factor 2-interacting protein 1	Q9NYB0	21104000000	59	519339	271.059	19	19
PES1	Pescadillo homolog	O00541	28554000000	59	515293	268.948	20	20
APPL2	DCC-interacting protein 13-beta	Q8NEU8	36462000000	59	493502	257.574	27	27
SNX9	Sorting nexin-9	Q9Y5X1	19575000000	59	460768	240.489	22	22
[truncated: 9,196 more rows]
