# Supplementary material for: Generation and Proteome Profiling of PBMC-Originated, iPSC-Derived Corneal Endothelial Cells
Source: Invest Ophthalmol Vis Sci. 2018 May;59(6):2437–44. doi: 10.1167/iovs.17-22927 (PMC5957521; doi:10.1167/iovs.17-22927)
Supplement: Supplement 2 [file iovs-59-05-08_s02.xlsx]

## Sheet: Supplementary Table 2
Gene Symbol	Protein name	Protein accession	Precursor Ion Intensity	MS/MS Count (PSM)	Copy number per cell	Protein concentration in the cell [nM]	Peptides	Unique peptides
ENO1	Alpha-enolase	P06733	126000000000	2343	2.91738e+08	142648	41	13
VIM	Vimentin	P08670	55100000000	736	8.255e+07	40363.5	58	53
HSPG2	Basement membrane-specific heparan sulfate proteoglycan core protein	P98160	48600000000	1298	1.33816e+07	6543.06	169	169
CLU	Clusterin	P10909	41900000000	758	1.12332e+08	54925.9	29	29
COL12A1	Collagen alpha-1(XII) chain	Q99715	41600000000	1098	1.42217e+07	6953.82	178	178
MYOC	Myocilin	Q99972	35000000000	510	6.36729e+07	31133.4	44	44
CA3	Carbonic anhydrase 3	P07451	34900000000	252	1.18516e+08	57949.6	17	17
ACTB	Actin, cytoplasmic 1	P60709	34600000000	719	8.81233e+07	43088.6	24	1
COL6A3	Collagen alpha-3(VI) chain	P12111	33500000000	729	9.92113e+06	4851.02	149	149
FBLN1	Fibulin-1	P23142	30600000000	800	5.02811e+07	24585.3	44	13
PKM	Pyruvate kinase PKM	P14618	30400000000	545	4.6925e+07	22944.4	44	5
SNX25	Sorting nexin-25	Q9H3E2	27500000000	12	2.74667e+07	13430.1	10	10
C3	Complement C3	P01024	26800000000	747	1.40737e+07	6881.44	97	90
PGK1	Phosphoglycerate kinase 1	P00558	26000000000	420	4.90517e+07	23984.2	31	26
MYH9	Myosin-9	P35579	25800000000	545	1.26366e+07	6178.78	132	108
GAPDH	Glyceraldehyde-3-phosphate dehydrogenase	P04406	23500000000	796	7.04147e+07	34429.9	28	3
IGHG1	Immunoglobulin heavy constant gamma 1	P01857	21300000000	497	7.23324e+07	35367.5	23	13
COL4A4	Collagen alpha-4(IV) chain	P53420	20500000000	255	1.18663e+07	5802.13	26	26
LDHA	L-lactate dehydrogenase A chain	P00338	20300000000	298	5.74471e+07	28089.2	28	26
KERA	Keratocan	O60938	20100000000	398	5.1193e+07	25031.3	22	22
ALDOA	Fructose-bisphosphate aldolase A	P04075	20100000000	247	4.45157e+07	21766.3	28	24
APOE	Apolipoprotein E	P02649	19500000000	289	4.51499e+07	22076.4	30	30
LAMA5	Laminin subunit alpha-5	O15230	18600000000	563	5.26363e+06	2573.69	114	113
DPYSL3	Dihydropyrimidinase-related protein 3	Q14195	17700000000	146	3.10899e+07	15201.7	35	32
ATP1A1	Sodium/potassium-transporting ATPase subunit alpha-1	P05023	16900000000	339	1.91302e+07	9353.86	48	33
COL4A5	Collagen alpha-5(IV) chain	P29400	16100000000	227	1.20604e+07	5897.03	14	12
TKT	Transketolase	P29401	15900000000	255	3.23968e+07	15840.7	34	34
PLEC	Plectin	Q15149	15400000000	555	2.705e+06	1322.63	237	3
CLEC11A	C-type lectin domain family 11 member A	Q9Y240	14900000000	206	4.74363e+07	23194.4	28	28
GSN	Gelsolin	P06396	14900000000	353	2.2323e+07	10915	38	2
EFEMP1	EGF-containing fibulin-like extracellular matrix protein 1	Q12805	14200000000	164	3.14489e+07	15377.2	22	4
FBLN5	Fibulin-5	Q9UBX5	14100000000	403	4.22488e+07	20657.9	23	23
VDAC2	Voltage-dependent anion-selective channel protein 2	P45880	13800000000	261	4.39343e+07	21482	17	3
LAMB1	Laminin subunit beta-1	P07942	13400000000	394	9.22397e+06	4510.14	74	74
ACTN4	Alpha-actinin-4	O43707	13200000000	279	1.22252e+07	5977.61	60	41
MYH10	Myosin-10	P35580	13000000000	395	6.49214e+06	3174.39	132	110
ATP5B	ATP synthase subunit beta, mitochondrial	P06576	12000000000	330	2.10779e+07	10306.2	26	26
CFH	Complement factor H	P08603	11800000000	253	9.85364e+06	4818.02	61	52
LAMC1	Laminin subunit gamma-1	P11047	11700000000	392	8.05376e+06	3937.95	81	81
HIST1H4A	Histone H4	P62805	11500000000	105	9.76318e+07	47737.9	13	13
HTRA1	Serine protease HTRA1	Q92743	11400000000	314	2.90348e+07	14196.8	30	30
TPI1	Triosephosphate isomerase	P60174	11300000000	212	2.87802e+07	14072.3	20	20
NID1	Nidogen-1	P14543	11000000000	221	1.05721e+07	5169.32	52	51
FLNB	Filamin-B	O75369	11000000000	384	3.94593e+06	1929.39	132	2
ATP5A1	ATP synthase subunit alpha, mitochondrial	P25705	10900000000	371	1.79106e+07	8757.52	29	29
CLTC	Clathrin heavy chain 1	Q00610	10900000000	244	6.1692e+06	3016.48	78	78
LDHB	L-lactate dehydrogenase B chain	P07195	10800000000	81	3.23608e+07	15823.1	15	14
ALDH7A1	Alpha-aminoadipic semialdehyde dehydrogenase	P49419	10800000000	163	2.20054e+07	10759.7	33	33
APOD	Apolipoprotein D	P05090	10700000000	160	6.056e+07	29611.3	15	15
ANXA6	Annexin A6	P08133	10700000000	177	1.26753e+07	6197.72	46	46
EMILIN1	EMILIN-1	Q9Y6C2	10600000000	221	1.10193e+07	5387.98	50	50
HNRNPA2B1	Heterogeneous nuclear ribonucleoproteins A2/B1	P22626	10500000000	77	2.67426e+07	13076	20	20
PEBP1	Phosphatidylethanolamine-binding protein 1	P30086	9950000000	64	5.06836e+07	24782.2	11	11
SLC25A5	ADP/ATP translocase 2	P05141	9890000000	92	2.65147e+07	12964.6	18	8
SERPINA1	Alpha-1-antitrypsin	P01009	9860000000	264	2.28296e+07	11162.7	25	25
HSP90AB1	Heat shock protein HSP 90-beta	P08238	9639999000	235	1.48802e+07	7275.78	36	21
GPI	Glucose-6-phosphate isomerase	P06744	9460000000	158	1.85337e+07	9062.21	21	16
HSPA9	Stress-70 protein, mitochondrial	P38646	9420000000	249	1.26273e+07	6174.25	37	37
PTGDS	Prostaglandin-H2 D-isomerase	P41222	9140000000	220	5.8197e+07	28455.9	12	12
HSPA8	Heat shock cognate 71 kDa protein	P11142	8900000000	142	1.37379e+07	6717.27	29	20
TUBA1B	Tubulin alpha-1B chain	P68363	8860000000	177	2.14911e+07	10508.3	21	0
PEAK1	Pseudopodium-enriched atypical kinase 1	Q9H792	8670000000	12	4.74877e+06	2321.95	12	12
IGLC3		P0CG05	8640000000	141	4.40107e+08	215194	7	2
COL4A3	Collagen alpha-3(IV) chain	Q01955	8160000000	214	5.69393e+06	2784.09	20	20
PFKP	ATP-dependent 6-phosphofructokinase, platelet type	Q01813	8040000000	138	1.27983e+07	6257.81	32	30
HSP90B1	Endoplasmin	P14625	7960000000	172	1.01367e+07	4956.44	39	35
EEF1A1P5	Putative elongation factor 1-alpha-like 3	Q5VTE0	7900000000	176	1.91625e+07	9369.67	21	21
TUBB4B	Tubulin beta-4B chain	P68371	7800000000	236	1.98659e+07	9713.62	29	1
HSPD1	60 kDa heat shock protein, mitochondrial	P10809	7780000000	190	1.23844e+07	6055.45	38	38
LMNA	Prelamin-A/C	P02545	7770000000	145	9.65343e+06	4720.13	45	4
SPTAN1	Spectrin alpha chain, non-erythrocytic 1	Q13813	7760000000	321	2.76421e+06	1351.58	132	0
TF	Serotransferrin	P02787	7720000000	130	9.59131e+06	4689.75	40	40
UBA1	Ubiquitin-like modifier-activating enzyme 1	P22314	7700000000	154	7.26343e+06	3551.51	42	42
SERPINA3	Alpha-1-antichymotrypsin	P01011	7650000000	107	1.94839e+07	9526.82	16	16
VTN	Vitronectin	P04004	7560000000	226	1.60456e+07	7845.62	26	26
SLC2A1	Solute carrier family 2, facilitated glucose transporter member 1	P11166	7410000000	92	2.90348e+07	14196.8	12	12
C4A	Complement C4-A	P0C0L4	7200000000	231	4.52785e+06	2213.93	64	5
PGAM1	Phosphoglycerate mutase 1	P18669	7120000000	138	2.78985e+07	13641.2	20	20
HIST1H1C	Histone H1.2	P16403	7080000000	33	4.00715e+07	19593.3	6	1
CDK17	Cyclin-dependent kinase 17	Q00537	6810000000	65	1.1563e+07	5653.83	6	4
VDAC1	Voltage-dependent anion-selective channel protein 1	P21796	6770000000	189	2.02854e+07	9918.73	20	20
IGKC	Immunoglobulin kappa constant	P01834	6690000000	336	6.81555e+07	33325.2	10	10
C9	Complement component C9	P02748	6580000000	147	1.28913e+07	6303.32	26	26
ENO2	Gamma-enolase	P09104	6540000000	110	1.66568e+07	8144.5	21	16
AKR1B1	Aldose reductase	P15121	6530000000	91	1.84793e+07	9035.6	18	17
TIMP3	Metalloproteinase inhibitor 3	P35625	6510000000	99	3.01462e+07	14740.3	12	12
FLNA	Filamin-A	P21333	6460000000	261	2.45568e+06	1200.73	114	105
PPIA	Peptidyl-prolyl cis-trans isomerase A	P62937	6300000000	109	3.20911e+07	15691.2	13	5
CA2	Carbonic anhydrase 2	P00918	6210000000	63	2.43328e+07	11897.7	12	12
CRTAC1	Cartilage acidic protein 1	Q9NQ79	6160000000	163	1.20685e+07	5900.98	32	32
HSPA5	78 kDa glucose-regulated protein	P11021	6160000000	153	1.04593e+07	5114.18	32	31
ANXA5	Annexin A5	P08758	6150000000	82	1.42396e+07	6962.56	21	21
AGRN	Agrin	O00468	6130000000	217	3.46947e+06	1696.42	67	67
NDUFS1	NADH-ubiquinone oxidoreductase 75 kDa subunit, mitochondrial	P28331	6120000000	123	7.60348e+06	3717.78	37	37
MAMDC2	MAM domain-containing protein 2	Q7Z304	6090000000	146	1.03405e+07	5056.06	30	30
ALDOC	Fructose-bisphosphate aldolase C	P09972	6030000000	155	1.33547e+07	6529.89	26	22
PRDX2	Peroxiredoxin-2	P32119	5990000000	82	2.34708e+07	11476.3	15	14
COL8A1	Collagen alpha-1(VIII) chain	P27658	5990000000	124	8.71773e+06	4262.61	16	16
SPTBN1	Spectrin beta chain, non-erythrocytic 1	Q01082	5850000000	254	2.09852e+06	1026.09	127	14
PRDX1	Peroxiredoxin-1	Q06830	5780000000	45	1.96282e+07	9597.39	13	11
TPM3	Tropomyosin alpha-3 chain	P06753	5780000000	93	1.84015e+07	8997.55	22	3
YWHAE	14-3-3 protein epsilon	P62258	5780000000	131	1.7319e+07	8468.28	20	18
UQCRC2	Cytochrome b-c1 complex subunit 2, mitochondrial	P22695	5770000000	76	1.54692e+07	7563.78	16	16
IGHG2	Immunoglobulin heavy constant gamma 2	P01859	5720000000	80	2.24129e+07	10959	17	7
COL4A6	Collagen alpha-6(IV) chain	Q14031	5580000000	90	4.00332e+06	1957.46	14	14
EEF2	Elongation factor 2	P13639	5460000000	137	6.18052e+06	3022.02	46	45
IGHG3	Immunoglobulin heavy constant gamma 3	P01860	5410000000	271	1.62104e+07	7926.2	20	9
CANX	Calnexin	P27824	5400000000	105	8.59584e+06	4203.01	22	22
AHNAK	Neuroblast differentiation-associated protein AHNAK	Q09666	5390000000	355	730206	357.04	210	210
PDIA3	Protein disulfide-isomerase A3	P30101	5370000000	134	9.43237e+06	4612.04	30	30
COL18A1	Collagen alpha-1(XVIII) chain	P39060	5300000000	69	4.21833e+06	2062.59	19	19
MYL6	Myosin light polypeptide 6	P60660	5260000000	41	2.67936e+07	13100.9	9	6
TUFM	Elongation factor Tu, mitochondrial	P49411	5250000000	87	8.91421e+06	4358.68	21	21
COL6A1	Collagen alpha-1(VI) chain	P12109	5250000000	130	4.95234e+06	2421.49	34	34
MDH2	Malate dehydrogenase, mitochondrial	P40926	5070000000	101	1.2298e+07	6013.19	16	16
BCL2L13	Bcl-2-like protein 13	Q9BXK5	5050000000	169	1.16927e+07	5717.22	22	22
PRDX6	Peroxiredoxin-6	P30041	4990000000	104	1.69455e+07	8285.64	21	21
HIST2H2BE	Histone H2B type 2-E	Q16778	4960000000	54	3.60934e+07	17648.2	8	2
ANXA2	Annexin A2	P07355	4860000000	97	1.07635e+07	5262.9	25	25
PRDX5	Peroxiredoxin-5, mitochondrial	P30044	4800000000	112	1.8808e+07	9196.33	10	10
ALCAM	CD166 antigen	Q13740	4760000000	122	8.08221e+06	3951.87	27	27
NR5A2	Nuclear receptor subfamily 5 group A member 2	O00482	4710000000	2	1.09054e+07	5332.3	1	1
KRT2	Keratin, type II cytoskeletal 2 epidermal	P35908	4710000000	123	5.99799e+06	2932.77	42	1
HIST1H2AC	Histone H2A type 1-C	Q93077	4700000000	86	4.7882e+07	23412.3	6	2
CFL1	Cofilin-1	P23528	4670000000	53	2.37882e+07	11631.4	14	10
LUM	Lumican	P51884	4640000000	80	1.47721e+07	7222.95	12	12
SDHA	Succinate dehydrogenase [ubiquinone] flavoprotein subunit, mitochondrial	P31040	4590000000	128	7.54216e+06	3687.8	28	28
FBLN1	Fibulin-1	P23142	4540000000	149	7.46e+06	3647.63	41	10
THBS4	Thrombospondin-4	P35443	4540000000	157	5.7815e+06	2826.91	33	30
TLN1	Talin-1	Q9Y490	4540000000	221	1.7388e+06	850.199	104	96
COX5B	Cytochrome c oxidase subunit 5B, mitochondrial	P10606	4500000000	26	2.86528e+07	14010	8	8
HP	Haptoglobin	P00738	4480000000	69	1.03729e+07	5071.91	22	10
APCS	Serum amyloid P-component	P02743	4380000000	85	2.2311e+07	10909.1	13	13
VCP	Transitional endoplasmic reticulum ATPase	P55072	4360000000	135	4.93536e+06	2413.18	52	52
CNDP2	Cytosolic non-specific dipeptidase	Q96KP4	4340000000	123	8.18786e+06	4003.52	27	27
PARK7	Protein DJ-1	Q99497	4310000000	47	1.82953e+07	8945.66	11	11
HSPA1B	Heat shock 70 kDa protein 1B	P0DMV9	4310000000	111	6.86076e+06	3354.62	25	14
AKR1C1	Aldo-keto reductase family 1 member C1	Q04828	4280000000	93	1.14745e+07	5610.57	20	2
COX4I1	Cytochrome c oxidase subunit 4 isoform 1, mitochondrial	P13073	4220000000	43	1.95418e+07	9555.12	7	7
PLG	Plasminogen	P00747	4220000000	166	5.11809e+06	2502.53	44	44
RPS27A	Ubiquitin-40S ribosomal protein S27a	P62979	4190000000	52	3.55719e+07	17393.2	7	7
APOA1	Apolipoprotein A-I	P02647	4190000000	83	1.18573e+07	5797.73	19	19
NME2	Nucleoside diphosphate kinase B	P22392	4180000000	50	1.93566e+07	9464.55	12	5
C5	Complement C5	P01031	4040000000	145	2.44989e+06	1197.89	49	49
PGD	6-phosphogluconate dehydrogenase, decarboxylating	P52209	4010000000	84	8.51094e+06	4161.5	23	23
LRPPRC	Leucine-rich PPR motif-containing protein, mitochondrial	P42704	4010000000	164	2.26959e+06	1109.73	63	63
COX5A	Cytochrome c oxidase subunit 5A, mitochondrial	P20674	4000000000	25	1.69794e+07	8302.24	6	6
SPTBN4	Spectrin beta chain, non-erythrocytic 4	Q9H254	3960000000	57	1.4008e+06	684.935	7	5
PDHB	Pyruvate dehydrogenase E1 component subunit beta, mitochondrial	P11177	3930000000	69	9.53274e+06	4661.11	12	12
ATP1B1	Sodium/potassium-transporting ATPase subunit beta-1	P05026	3920000000	40	1.66399e+07	8136.2	12	12
ANXA1	Annexin A1	P04083	3910000000	75	9.95844e+06	4869.26	23	23
MDH1	Malate dehydrogenase, cytoplasmic	P40925	3880000000	43	1.3176e+07	6442.54	12	12
AHCYL1	S-adenosylhomocysteine hydrolase-like protein 1	O43865	3860000000	83	7.56238e+06	3697.69	26	14
HADHA	Trifunctional enzyme subunit alpha, mitochondrial	P40939	3840000000	142	4.77081e+06	2332.73	34	34
SND1	Staphylococcal nuclease domain-containing protein 1	Q7KZF4	3840000000	67	3.69063e+06	1804.56	37	37
DYNC1H1	Cytoplasmic dynein 1 heavy chain 1	Q14204	3760000000	254	745245	364.394	151	151
OLFML3	Olfactomedin-like protein 3	Q9NRN5	3630000000	112	9.7319e+06	4758.49	20	20
DLAT	Dihydrolipoyllysine-residue acetyltransferase component of pyruvate dehydrogenase complex, mitochondrial	P10515	3620000000	75	5.42343e+06	2651.83	23	23
ACTN1	Alpha-actinin-1	P12814	3610000000	119	3.53629e+06	1729.1	52	32
FKBP3	Peptidyl-prolyl cis-trans isomerase FKBP3	Q00688	3580000000	22	1.82359e+07	8916.61	8	8
LOXL3	Lysyl oxidase homolog 3	P58215	3580000000	96	4.92863e+06	2409.89	33	33
COL4A2	Collagen alpha-2(IV) chain	P08572	3570000000	101	2.13941e+06	1046.08	18	18
NNT	NAD(P) transhydrogenase, mitochondrial	Q13423	3550000000	108	3.76731e+06	1842.06	38	38
CALM1;CALM2;CALM3		P62158	3530000000	46	1.79812e+08	87920.7	10	9
DPYSL2	Dihydropyrimidinase-related protein 2	Q16555	3520000000	89	5.78396e+06	2828.12	26	23
CBR1	Carbonyl reductase [NADPH] 1	P16152	3510000000	76	1.05173e+07	5142.51	16	14
CALD1	Caldesmon	Q05682	3510000000	74	6.62198e+06	3237.87	28	3
EPB41L2	Band 4.1-like protein 2	O43491	3480000000	163	3.22301e+06	1575.92	49	12
MGARP	Protein MGARP	Q8TDB4	3450000000	42	2.19671e+07	10741	8	8
PGRMC1	Membrane-associated progesterone receptor component 1	O00264	3430000000	34	2.18398e+07	10678.8	11	10
IGHA1	Immunoglobulin heavy constant alpha 1	P01876	3410000000	109	1.08562e+07	5308.24	13	6
ACO2	Aconitate hydratase, mitochondrial	Q99798	3410000000	89	4.57104e+06	2235.05	33	33
VDAC3	Voltage-dependent anion-selective channel protein 3	Q9Y277	3390000000	101	1.23344e+07	6030.98	10	10
WDR1	WD repeat-containing protein 1	O75083	3360000000	85	5.70509e+06	2789.55	22	22
MMP3	Stromelysin-1	P08254	3350000000	95	7.41928e+06	3627.72	16	14
S100A4	Protein S100-A4	P26447	3340000000	22	2.83557e+07	13864.7	4	4
SLC25A3	Phosphate carrier protein, mitochondrial	Q00325	3330000000	49	9.42359e+06	4607.74	10	10
IMMT	MICOS complex subunit MIC60	Q16891	3330000000	116	3.8551e+06	1884.99	38	2
MPP2	MAGUK p55 subfamily member 2	Q14168	3300000000	40	5.25301e+06	2568.51	26	25
CP	Ceruloplasmin	P00450	3280000000	98	3.55484e+06	1738.17	28	28
C7	Complement component C7	P10643	3280000000	81	3.48079e+06	1701.96	32	31
UQCRC1	Cytochrome b-c1 complex subunit 1, mitochondrial	P31930	3270000000	82	6.94035e+06	3393.54	19	19
RNH1	Ribonuclease inhibitor	P13489	3240000000	75	6.3477e+06	3103.76	21	21
LGALS1	Galectin-1	P09382	3230000000	75	1.82812e+07	8938.75	10	10
ACADVL	Very long-chain specific acyl-CoA dehydrogenase, mitochondrial	P49748	3230000000	103	4.01295e+06	1962.16	32	32
EFEMP2	EGF-containing fibulin-like extracellular matrix protein 2	O95967	3210000000	65	7.43236e+06	3634.12	19	19
HBB	Hemoglobin subunit beta	P68871	3180000000	57	1.47258e+07	7200.31	11	5
ATP5O	ATP synthase subunit O, mitochondrial	P48047	3180000000	48	1.34987e+07	6600.28	10	10
MYL12A	Myosin regulatory light chain 12A	P19105	3170000000	104	1.79416e+07	8772.7	17	1
PRKDC	DNA-dependent protein kinase catalytic subunit	P78527	3170000000	182	733975	358.883	109	109
SERPINF1	Pigment epithelium-derived factor	P36955	3130000000	59	8.39142e+06	4103.05	17	17
CKAP4	Cytoskeleton-associated protein 4	Q07065	3090000000	80	4.14209e+06	2025.31	29	29
COX6B1	Cytochrome c oxidase subunit 6B1	P14854	3080000000	47	2.24129e+07	10959	9	9
GSTM3	Glutathione S-transferase Mu 3	P21266	3070000000	55	9.19886e+06	4497.86	18	17
ANGPTL7	Angiopoietin-related protein 7	O43827	3060000000	63	9.74195e+06	4763.41	13	13
GSTP1	Glutathione S-transferase P	P09211	3000000000	112	1.38923e+07	6792.74	13	13
ACADM	Medium-chain specific acyl-CoA dehydrogenase, mitochondrial	P11310	3000000000	59	7.64075e+06	3736.01	17	17
PFKM	ATP-dependent 6-phosphofructokinase, muscle type	P08237	3000000000	85	4.63076e+06	2264.25	30	28
NCL	Nucleolin	P19338	2990000000	72	4.35159e+06	2127.75	19	19
TMSB4X	Thymosin beta-4	P62328	2910000000	25	7.41153e+07	36239.3	2	2
SOD1	Superoxide dismutase [Cu-Zn]	P00441	2910000000	55	1.85288e+07	9059.82	7	7
PRDX3	Thioredoxin-dependent peroxide reductase, mitochondrial	P30048	2910000000	35	9.88203e+06	4831.9	8	8
SLC4A4	Electrogenic sodium bicarbonate cotransporter 1	Q9Y6R1	2900000000	70	3.60295e+06	1761.69	21	21
FASN	Fatty acid synthase	P49327	2900000000	160	1.18177e+06	577.836	77	77
ATP5H	ATP synthase subunit d, mitochondrial	O75947	2860000000	51	1.45684e+07	7123.32	14	14
OLFML1	Olfactomedin-like protein 1	Q6UWY5	2830000000	79	6.55252e+06	3203.91	18	18
APP	Amyloid beta A4 protein	P05067	2810000000	111	4.08962e+06	1999.65	27	25
ALDH3A1	Aldehyde dehydrogenase, dimeric NADP-preferring	P30838	2790000000	65	6.76752e+06	3309.04	22	21
HNRNPK	Heterogeneous nuclear ribonucleoprotein K	P61978	2790000000	84	6.17904e+06	3021.29	25	2
YWHAZ	14-3-3 protein zeta/delta	P63104	2760000000	85	1.00421e+07	4910.18	20	16
HSP90AA1	Heat shock protein HSP 90-alpha	P07900	2750000000	82	4.24486e+06	2075.56	35	22
OGDH	2-oxoglutarate dehydrogenase, mitochondrial	Q02218	2740000000	114	3.10158e+06	1516.54	49	37
NDUFV1	NADH dehydrogenase [ubiquinone] flavoprotein 1, mitochondrial	P49821	2730000000	74	6.04616e+06	2956.32	23	23
ECHS1	Enoyl-CoA hydratase, mitochondrial	P30084	2710000000	55	7.66905e+06	3749.85	13	13
CCT8	T-complex protein 1 subunit theta	P50990	2710000000	72	3.73089e+06	1824.25	28	28
GANAB	Neutral alpha-glucosidase AB	Q14697	2690000000	121	3.18661e+06	1558.12	38	38
NDUFV2	NADH dehydrogenase [ubiquinone] flavoprotein 2, mitochondrial	P19404	2660000000	55	9.03306e+06	4416.79	12	12
COL6A2	Collagen alpha-2(VI) chain	P12110	2610000000	92	2.76977e+06	1354.3	23	23
TES	Testin	Q9UGI8	2600000000	81	5.29759e+06	2590.3	22	1
LMNB1	Lamin-B1	P20700	2560000000	95	3.72577e+06	1821.75	41	38
ANKHD1	Ankyrin repeat and KH domain-containing protein 1	Q8IWZ3	2560000000	13	1.63003e+06	797.015	13	6
UQCRB	Cytochrome b-c1 complex subunit 7	P14927	2550000000	32	2.16488e+07	10585.4	8	8
HADHB	Trifunctional enzyme subunit beta, mitochondrial	P55084	2540000000	71	4.97628e+06	2433.19	24	24
PHB	Prohibitin	P35232	2530000000	47	7.15966e+06	3500.78	16	16
PGM1	Phosphoglucomutase-1	P36871	2520000000	74	3.77543e+06	1846.03	30	30
IDH3A	Isocitrate dehydrogenase [NAD] subunit alpha, mitochondrial	P50213	2510000000	48	6.08834e+06	2976.95	14	14
MACF1	Microtubule-actin cross-linking factor 1, isoforms 1/2/3/5	Q9UPN3	2510000000	251	301545	147.443	173	0
EEF1D	Elongation factor 1-delta	P29692	2490000000	25	7.92728e+06	3876.11	13	1
AHCY	Adenosylhomocysteinase	P23526	2490000000	57	6.34182e+06	3100.89	19	19
PDHA1	Pyruvate dehydrogenase E1 component subunit alpha, somatic form, mitochondrial	P08559	2490000000	61	5.76529e+06	2818.99	22	22
ALDH9A1	4-trimethylaminobutyraldehyde dehydrogenase	P49189	2460000000	58	5.01233e+06	2450.82	21	21
F2	Prothrombin	P00734	2460000000	78	3.79722e+06	1856.68	28	28
DDB1	DNA damage-binding protein 1	Q16531	2460000000	95	2.27833e+06	1114.01	45	45
FH	Fumarate hydratase, mitochondrial	P07954	2440000000	56	4.97158e+06	2430.9	14	14
ALDH2	Aldehyde dehydrogenase, mitochondrial	P05091	2420000000	118	5.3596e+06	2620.62	25	22
ACAT1	Acetyl-CoA acetyltransferase, mitochondrial	P24752	2390000000	46	5.29316e+06	2588.13	16	16
SFXN3	Sideroflexin-3	Q9BWM7	2380000000	26	6.06166e+06	2963.9	15	14
FN1	Fibronectin	P02751	2320000000	144	1.17007e+06	572.115	58	1
COL8A2	Collagen alpha-2(VIII) chain	P25067	2300000000	60	3.90527e+06	1909.52	11	11
TAGLN2	Transgelin-2	P37802	2280000000	60	8.9338e+06	4368.26	15	15
GLUD1	Glutamate dehydrogenase 1, mitochondrial	P00367	2270000000	75	3.50394e+06	1713.28	22	22
ACTC1	Actin, alpha cardiac muscle 1	P68032	2230000000	37	5.67962e+06	2777.1	18	7
FGG	Fibrinogen gamma chain	P02679	2230000000	52	4.05687e+06	1983.64	17	17
PAPLN	Papilin	O95428	2230000000	141	1.80305e+06	881.619	36	36
HSD17B10	3-hydroxyacyl-CoA dehydrogenase type-2	Q99714	2200000000	74	8.00459e+06	3913.91	15	15
LTA4H	Leukotriene A-4 hydrolase	P09960	2140000000	65	3.11451e+06	1522.87	27	27
RPLP2	60S acidic ribosomal protein P2	P05387	2120000000	24	2.15978e+07	10560.4	7	7
RPS3	40S ribosomal protein S3	P23396	2120000000	51	5.68364e+06	2779.07	20	20
PPP1R2	Protein phosphatase inhibitor 2	P41236	2110000000	8	1.53543e+07	7507.6	4	4
VCL	Vinculin	P18206	2100000000	103	1.42627e+06	697.388	50	50
IL3	Interleukin-3	P08700	2090000000	10	1.1829e+07	5783.89	2	2
NUMA1	Nuclear mitotic apparatus protein 1	Q14980	2080000000	156	897896	439.034	83	1
PHB2	Prohibitin-2	Q99623	2070000000	41	4.79283e+06	2343.5	16	16
AK4	Adenylate kinase 4, mitochondrial	P27144	2050000000	60	6.96157e+06	3403.92	13	13
GOT1	Aspartate aminotransferase, cytoplasmic	P17174	2030000000	43	4.70022e+06	2298.21	20	20
TXN	Thioredoxin	P10599	2010000000	23	1.46266e+07	7151.79	6	6
SLC25A6	ADP/ATP translocase 3	P12236	2000000000	45	5.09383e+06	2490.67	18	4
GOT2	Aspartate aminotransferase, mitochondrial	P00505	2000000000	51	3.91833e+06	1915.9	19	19
LGALS3BP	Galectin-3-binding protein	Q08380	2000000000	58	3.91833e+06	1915.9	19	19
CAP1	Adenylyl cyclase-associated protein 1	Q01518	2000000000	50	3.63845e+06	1779.05	19	18
CTNNA1	Catenin alpha-1	P35221	2000000000	109	2.16759e+06	1059.86	39	31
HPX	Hemopexin	P02790	1990000000	73	4.40727e+06	2154.97	18	18
RPL19	60S ribosomal protein L19	P84098	1980000000	8	1.68096e+07	8219.22	2	2
CKMT1A	Creatine kinase U-type, mitochondrial	P12532	1980000000	53	5.04289e+06	2465.77	17	14
YWHAG	14-3-3 protein gamma	P61981	1960000000	25	6.23994e+06	3051.07	12	8
HDLBP	Vigilin	Q00341	1960000000	46	1.51271e+06	739.654	30	30
HIST1H2BL	Histone H2B type 1-L	Q99880	1940000000	3	1.41172e+07	6902.72	7	1
CHST14	Carbohydrate sulfotransferase 14	Q8NCH0	1940000000	69	4.94102e+06	2415.95	13	13
EIF4A2	Eukaryotic initiation factor 4A-II	Q14240	1930000000	40	4.27439e+06	2090	22	11
PCBP1	Poly(rC)-binding protein 1	Q15365	1920000000	53	5.75303e+06	2812.99	15	12
HNRNPU	Heterogeneous nuclear ribonucleoprotein U	Q00839	1910000000	66	2.62952e+06	1285.73	23	23
PDLIM1	PDZ and LIM domain protein 1	O00151	1900000000	59	6.04893e+06	2957.67	16	16
NDUFA9	NADH dehydrogenase [ubiquinone] 1 alpha subcomplex subunit 9, mitochondrial	Q16795	1900000000	62	3.58455e+06	1752.7	17	17
CCT2	T-complex protein 1 subunit beta	P78371	1900000000	76	3.02446e+06	1478.84	26	26
ATP5J	ATP synthase-coupling factor 6, mitochondrial	P18859	1880000000	29	1.91528e+07	9364.93	8	8
CALR	Calreticulin	P27797	1880000000	86	4.56019e+06	2229.74	16	16
GDI2	Rab GDP dissociation inhibitor beta	P50395	1880000000	63	3.42014e+06	1672.31	26	18
APEH	Acylamino-acid-releasing enzyme	P13798	1870000000	58	3.28464e+06	1606.05	21	21
TCP1	T-complex protein 1 subunit alpha	P17987	1870000000	73	3.07273e+06	1502.44	28	28
HNRNPH1	Heterogeneous nuclear ribonucleoprotein H	P31943	1860000000	51	5.26363e+06	2573.69	14	8
PDIA6	Protein disulfide-isomerase A6	Q15084	1850000000	38	5.54329e+06	2710.44	11	11
PDLIM5	PDZ and LIM domain protein 5	Q96HC4	1840000000	68	2.8402e+06	1388.74	25	25
SLC25A13	Calcium-binding mitochondrial carrier protein Aralar2	Q9UJS0	1840000000	62	2.75666e+06	1347.89	28	21
HK1	Hexokinase-1	P19367	1840000000	66	1.95264e+06	954.758	33	30
CAND1	Cullin-associated NEDD8-dissociated protein 1	Q86VP6	1840000000	88	1.51172e+06	739.167	39	38
RACK1	Receptor of activated protein C kinase 1	P63244	1830000000	46	4.66086e+06	2278.96	19	19
CDH1	Cadherin-1	P12830	1830000000	28	3.45249e+06	1688.12	9	9
NPEPPS	Puromycin-sensitive aminopeptidase	P55786	1820000000	80	1.93141e+06	944.38	39	39
PSME1	Proteasome activator complex subunit 1	Q06323	1810000000	37	6.14656e+06	3005.41	15	15
EEF1G	Elongation factor 1-gamma	P26641	1810000000	58	3.8416e+06	1878.38	17	17
EPB41L1	Band 4.1-like protein 1	Q9H4G0	1810000000	105	1.96167e+06	959.174	35	3
GSTM2	Glutathione S-transferase Mu 2	P28161	1800000000	48	5.73056e+06	2802.01	18	11
NDUFB9	NADH dehydrogenase [ubiquinone] 1 beta subcomplex subunit 9	Q9Y6M9	1790000000	39	1.01311e+07	4953.67	9	9
DHX9	ATP-dependent RNA helicase A	Q08211	1790000000	89	1.49475e+06	730.869	40	40
RPL7A	60S ribosomal protein L7a	P62424	1770000000	38	9.01608e+06	4408.49	13	13
RAB6A	Ras-related protein Rab-6A	P20340	1750000000	34	6.85708e+06	3352.83	12	1
GRHPR	Glyoxylate reductase/hydroxypyruvate reductase	Q9UBQ7	1750000000	50	5.9428e+06	2905.78	16	16
NDUFS2	NADH dehydrogenase [ubiquinone] iron-sulfur protein 2, mitochondrial	O75306	1730000000	59	3.52493e+06	1723.55	23	23
RPLP0	60S acidic ribosomal protein P0	P05388	1720000000	29	6.73953e+06	3295.35	9	9
DNM2	Dynamin-2	P50570	1720000000	79	1.82529e+06	892.491	31	0
IQGAP1	Ras GTPase-activating-like protein IQGAP1	P46940	1720000000	105	1.05559e+06	516.139	61	60
NDUFA10	NADH dehydrogenase [ubiquinone] 1 alpha subcomplex subunit 10, mitochondrial	O95299	1710000000	34	4.35523e+06	2129.52	15	15
TPM1	Tropomyosin alpha-1 chain	P09493	1700000000	58	5.4122e+06	2646.34	22	0
ORM1	Alpha-1-acid glycoprotein 1	P02763	1690000000	20	8.60858e+06	4209.24	8	6
NARS	Asparagine--tRNA ligase, cytoplasmic	O43776	1690000000	58	3.91299e+06	1913.29	23	23
RPL7	60S ribosomal protein L7	P18124	1680000000	34	7.13136e+06	3486.94	13	13
PCYOX1	Prenylcysteine oxidase 1	Q9UHG3	1680000000	56	3.72071e+06	1819.27	19	19
FBLN7	Fibulin-7	Q53RD9	1680000000	48	3.42306e+06	1673.73	13	13
FGB	Fibrinogen beta chain	P02675	1680000000	70	3.0563e+06	1494.4	22	20
GLS	Glutaminase kidney isoform, mitochondrial	O94925	1680000000	60	2.44504e+06	1195.52	21	4
ANK2	Ankyrin-2	Q01484	1670000000	89	412947	201.914	49	43
ATP5EP2	ATP synthase subunit epsilon-like protein, mitochondrial	Q5VTU8	1660000000	1	2.81859e+07	13781.7	1	1
ARHGDIB	Rho GDP-dissociation inhibitor 2	P52566	1660000000	44	7.04647e+06	3445.43	8	8
ERLIN2	Erlin-2	O94905	1660000000	51	4.02655e+06	1968.82	18	16
HSPE1	10 kDa heat shock protein, mitochondrial	P61604	1640000000	21	1.04424e+07	5105.88	6	6
TAP2	Antigen peptide transporter 2	Q03519	1640000000	10	2.78463e+06	1361.57	7	7
C21orf33	ES1 protein homolog, mitochondrial	P30042	1630000000	37	5.5353e+06	2706.53	9	9
XRCC6	X-ray repair cross-complementing protein 6	P12956	1630000000	74	2.59467e+06	1268.69	27	27
DECR1	2,4-dienoyl-CoA reductase, mitochondrial	Q16698	1620000000	45	3.75091e+06	1834.04	11	11
H3F3A	Histone H3.3	P84243	1600000000	18	2.03753e+07	9962.69	7	7
IDH3B	Isocitrate dehydrogenase [NAD] subunit beta, mitochondrial	O43837	1600000000	72	3.88101e+06	1897.65	18	18
HNRNPA1	Heterogeneous nuclear ribonucleoprotein A1	P09651	1580000000	49	4.47125e+06	2186.26	14	14
ASAH1	Acid ceramidase	Q13510	1580000000	18	3.35344e+06	1639.69	12	12
LYZ	Lysozyme C	P61626	1570000000	29	8.88591e+06	4344.84	7	7
ATP5C1	ATP synthase subunit gamma, mitochondrial	P36542	1570000000	63	6.15178e+06	3007.97	8	1
GPNMB	Transmembrane glycoprotein NMB	Q14956	1570000000	13	3.63514e+06	1777.43	2	2
LAP3	Cytosol aminopeptidase	P28838	1570000000	78	2.7577e+06	1348.4	26	26
KTN1	Kinectin	Q86UP2	1570000000	93	963532	471.127	50	50
AMBP	Protein AMBP	P02760	1550000000	99	4.93465e+06	2412.84	11	11
ATP5F1	ATP synthase F(0) complex subunit B1, mitochondrial	P24539	1550000000	26	4.93465e+06	2412.84	10	10
P4HB	Protein disulfide-isomerase	P07237	1540000000	57	2.24129e+06	1095.9	25	25
DLST	Dihydrolipoyllysine-residue succinyltransferase component of 2-oxoglutarate dehydrogenase complex, mitochondrial	P36957	1530000000	39	3.38851e+06	1656.84	13	13
YWHAB	14-3-3 protein beta/alpha	P31946	1520000000	41	5.53045e+06	2704.16	14	8
PPIB	Peptidyl-prolyl cis-trans isomerase B	P23284	1510000000	35	6.40974e+06	3134.1	13	13
XRCC5	X-ray repair cross-complementing protein 5	P13010	1510000000	73	2.02413e+06	989.714	27	27
CYCS	Cytochrome c	P99999	1500000000	26	1.27346e+07	6226.68	6	6
PIP	Prolactin-inducible protein	P12273	1500000000	55	8.48972e+06	4151.12	7	7
DLD	Dihydrolipoyl dehydrogenase, mitochondrial	P09622	1500000000	57	3.47307e+06	1698.19	15	15
LAMB2	Laminin subunit beta-2	P55268	1500000000	92	821586	401.721	47	47
CS	Citrate synthase, mitochondrial	O75390	1490000000	39	3.99464e+06	1953.21	13	13
CCT4	T-complex protein 1 subunit delta	P50991	1490000000	57	2.29994e+06	1124.58	25	25
LRP1	Prolow-density lipoprotein receptor-related protein 1	Q07954	1490000000	129	327147	159.961	84	84
PLA2G2A	Phospholipase A2, membrane associated	P14555	1480000000	31	1.07698e+07	5265.99	3	3
CCT3	T-complex protein 1 subunit gamma	P49368	1480000000	58	2.43189e+06	1189.1	23	23
GLUL	Glutamine synthetase	P15104	1470000000	37	4.99196e+06	2440.86	14	14
PSMA4	Proteasome subunit alpha type-4	P25789	1460000000	24	5.72077e+06	2797.22	9	9
CFB	Complement factor B	P00751	1460000000	43	2.06583e+06	1010.11	22	22
RPSA	40S ribosomal protein SA	P08865	1450000000	47	5.68158e+06	2778.06	13	13
ACAA1	3-ketoacyl-CoA thiolase, peroxisomal	P09110	1450000000	49	3.8874e+06	1900.78	15	15
PRKCSH	Glucosidase 2 subunit beta	P14314	1450000000	40	3.8874e+06	1900.78	16	16
CLIC1	Chloride intracellular channel protein 1	O00299	1440000000	48	4.89008e+06	2391.05	15	15
ILF3	Interleukin enhancer-binding factor 3	Q12906	1440000000	69	1.98246e+06	969.343	28	1
PPP1R7	Protein phosphatase 1 regulatory subunit 7	Q15435	1430000000	54	3.46866e+06	1696.03	20	20
NCAM1	Neural cell adhesion molecule 1	P13591	1430000000	84	1.91689e+06	937.279	25	25
C12orf73	Uncharacterized protein C12orf73	Q69YU5	1420000000	2	1.44665e+07	7073.51	1	1
ALDH6A1	Methylmalonate-semialdehyde dehydrogenase [acylating], mitochondrial	Q02252	1420000000	54	2.5833e+06	1263.13	26	26
PBXIP1	Pre-B-cell leukemia transcription factor-interacting protein 1	Q96AQ6	1420000000	69	2.41108e+06	1178.92	32	32
S100A6	Protein S100-A6	P06703	1410000000	16	1.43646e+07	7023.7	2	2
CFHR1	Complement factor H-related protein 1	Q03591	1410000000	37	4.7882e+06	2341.23	14	2
METRNL	Meteorin-like protein	Q641Q3	1410000000	48	3.99017e+06	1951.03	14	14
COPB2	Coatomer subunit beta'	P35606	1410000000	50	1.49631e+06	731.635	29	29
RCN2	Reticulocalbin-2	Q14257	1400000000	28	5.09383e+06	2490.67	13	13
AKR1A1	Alcohol dehydrogenase [NADP(+)]	P14550	1400000000	41	3.24153e+06	1584.97	18	18
C8B	Complement component C8 beta chain	P07358	1400000000	93	2.54692e+06	1245.34	29	29
CCT5	T-complex protein 1 subunit epsilon	P48643	1400000000	67	2.16102e+06	1056.65	29	29
SEC63	Translocation protein SEC63 homolog	Q9UGP8	1400000000	26	1.87667e+06	917.616	17	17
AP2B1	AP-2 complex subunit beta	P63010	1400000000	71	1.62076e+06	792.487	35	21
GSTK1	Glutathione S-transferase kappa 1	Q9Y2Q3	1390000000	29	4.72028e+06	2308.02	9	9
RPL4	60S ribosomal protein L4	P36578	1390000000	54	4.42527e+06	2163.77	20	20
DBI	Acyl-CoA-binding protein	P07108	1380000000	14	1.4059e+07	6874.25	5	5
FGA	Fibrinogen alpha chain	P02671	1380000000	89	1.80243e+06	881.315	23	23
PDCD6IP	Programmed cell death 6-interacting protein	Q8WUM4	1380000000	73	1.46448e+06	716.068	39	39
NQO1	NAD(P)H dehydrogenase [quinone] 1	P15559	1370000000	37	5.36812e+06	2624.79	10	10
APOH	Beta-2-glycoprotein 1	P02749	1370000000	42	4.10503e+06	2007.19	12	12
IGFBP6	Insulin-like growth factor-binding protein 6	P24592	1360000000	38	6.92761e+06	3387.31	12	12
QPCT	Glutaminyl-peptide cyclotransferase	Q16769	1360000000	61	4.32976e+06	2117.07	12	12
HP1BP3	Heterochromatin protein 1-binding protein 3	Q5SSJ5	1360000000	51	2.77104e+06	1354.93	20	20
SUCLA2	Succinate--CoA ligase [ADP-forming] subunit beta, mitochondrial	Q9P2R7	1360000000	32	2.56578e+06	1254.56	17	17
RPL13	60S ribosomal protein L13	P26373	1350000000	15	7.64075e+06	3736.01	7	7
HNRNPM	Heterogeneous nuclear ribonucleoprotein M	P52272	1350000000	68	1.46312e+06	715.406	21	21
CSRP1	Cysteine and glycine-rich protein 1	P21291	1340000000	33	5.68811e+06	2781.25	9	9
ECM1	Extracellular matrix protein 1	Q16610	1340000000	75	2.20185e+06	1076.61	21	21
LMNB2	Lamin-B2	Q03252	1340000000	65	1.84479e+06	902.027	34	31
AK1	Adenylate kinase isoenzyme 1	P00568	1330000000	20	6.15891e+06	3011.45	9	8
CAPN2	Calpain-2 catalytic subunit	P17655	1330000000	76	2.05297e+06	1003.82	31	31
CRP	C-reactive protein	P02741	1320000000	13	1.12064e+07	5479.48	5	5
RPN2	Dolichyl-diphosphooligosaccharide--protein glycosyltransferase subunit 2	P04844	1310000000	50	2.90127e+06	1418.6	19	19
SUCLG2	Succinate--CoA ligase [GDP-forming] subunit beta, mitochondrial	Q96I99	1310000000	38	2.38319e+06	1165.28	17	17
OPA1	Dynamin-like 120 kDa protein, mitochondrial	O60313	1310000000	82	1.23573e+06	604.219	47	47
EPRS	Bifunctional glutamate/proline--tRNA ligase	P07814	1310000000	94	813771	397.9	55	55
DKK2	Dickkopf-related protein 2	Q9UBU2	1300000000	45	5.09383e+06	2490.67	10	10
C8A	Complement component C8 alpha chain	P07357	1300000000	56	2.64879e+06	1295.15	18	18
SOD3	Extracellular superoxide dismutase [Cu-Zn]	P08294	1290000000	32	8.2138e+06	4016.21	9	9
SLC25A4	ADP/ATP translocase 1	P12235	1290000000	18	3.28552e+06	1606.48	17	5
SCP2	Non-specific lipid-transfer protein	P22307	1290000000	44	2.62842e+06	1285.19	22	22
NDUFA8	NADH dehydrogenase [ubiquinone] 1 alpha subcomplex subunit 8	P51970	1280000000	30	7.24456e+06	3542.29	6	6
ERP29	Endoplasmic reticulum resident protein 29	P30040	1280000000	52	4.65722e+06	2277.19	10	10
ITPR3	Inositol 1,4,5-trisphosphate receptor type 3	Q14573	1280000000	6	482971	236.153	5	2
ST13	Hsc70-interacting protein	P50502	1270000000	26	5.88106e+06	2875.59	10	10
ETFB	Electron transfer flavoprotein subunit beta	P38117	1270000000	39	4.62083e+06	2259.4	14	14
ECI1	Enoyl-CoA delta isomerase 1, mitochondrial	P42126	1270000000	38	4.31278e+06	2108.77	8	8
H2AFY	Core histone macro-H2A.1	O75367	1270000000	46	3.59398e+06	1757.31	16	14
ITGBL1	Integrin beta-like protein 1	O95965	1270000000	59	2.94053e+06	1437.8	17	17
IDH2	Isocitrate dehydrogenase [NADP], mitochondrial	P48735	1270000000	42	2.81268e+06	1375.28	21	20
ARHGDIA	Rho GDP-dissociation inhibitor 1	P52565	1260000000	22	9.1689e+06	4483.21	6	6
RAB14	Ras-related protein Rab-14	P61106	1260000000	34	4.01139e+06	1961.4	17	17
HNRNPC	Heterogeneous nuclear ribonucleoproteins C1/C2	P07910	1240000000	47	3.7155e+06	1816.73	12	12
CADM1	Cell adhesion molecule 1	Q9BY67	1240000000	68	2.87107e+06	1403.83	14	14
PLOD2	Procollagen-lysine,2-oxoglutarate 5-dioxygenase 2	O00469	1240000000	22	1.57909e+06	772.108	16	16
CTNNB1	Catenin beta-1	P35222	1240000000	62	1.50389e+06	735.341	23	19
RPS12	40S ribosomal protein S12	P25398	1230000000	22	8.95059e+06	4376.47	9	9
C8G	Complement component C8 gamma chain	P07360	1230000000	53	5.22118e+06	2552.94	11	11
C6	Complement component C6	P13671	1230000000	53	1.30529e+06	638.235	22	22
PPA2	Inorganic pyrophosphatase 2, mitochondrial	Q9H2U2	1220000000	28	2.70195e+06	1321.14	13	13
UQCRFS1	Cytochrome b-c1 complex subunit Rieske, mitochondrial	P47985	1210000000	54	4.40253e+06	2152.65	12	12
SMAD2	Mothers against decapentaplegic homolog 2	Q15796	1210000000	7	3.42419e+06	1674.29	6	3
ASPH	Aspartyl/asparaginyl beta-hydroxylase	Q12797	1210000000	60	2.05451e+06	1004.57	20	20
HSPA4	Heat shock 70 kDa protein 4	P34932	1210000000	71	1.23271e+06	602.743	35	33
RPS8	40S ribosomal protein S8	P62241	1190000000	28	6.73518e+06	3293.22	10	10
CIRBP	Cold-inducible RNA-binding protein	Q14011	1190000000	29	6.06166e+06	2963.9	6	6
TUBB8	Tubulin beta-8 chain	Q3ZCM7	1190000000	7	3.03083e+06	1481.95	10	1
SFPQ	Splicing factor, proline- and glutamine-rich	P23246	1180000000	44	2.00357e+06	979.664	24	22
RAB11B	Ras-related protein Rab-11B	Q15907	1170000000	28	3.97319e+06	1942.72	13	13
TUBB	Tubulin beta chain	P07437	1170000000	35	2.97989e+06	1457.04	25	4
ACADSB	Short/branched chain specific acyl-CoA dehydrogenase, mitochondrial	P45954	1170000000	28	2.83799e+06	1387.66	14	14
COPA	Coatomer subunit alpha	P53621	1170000000	65	851398	416.298	42	42
SYNJ1	Synaptojanin-1	O43426	1170000000	78	685033	334.952	49	49
MT-CO2	Cytochrome c oxidase subunit 2	P00403	1160000000	27	7.38606e+06	3611.47	7	7
ETFA	Electron transfer flavoprotein subunit alpha, mitochondrial	P13804	1160000000	34	2.95442e+06	1444.59	12	12
STIP1	Stress-induced-phosphoprotein 1	P31948	1160000000	61	1.68824e+06	825.48	25	25
VARS	Valine--tRNA ligase	P26640	1160000000	73	1.0015e+06	489.691	39	39
NDUFA13	NADH dehydrogenase [ubiquinone] 1 alpha subcomplex subunit 13	Q9P0J0	1150000000	31	7.32238e+06	3580.34	10	10
FTH1	Ferritin heavy chain	P02794	1150000000	28	5.32537e+06	2603.88	11	11
GLO1	Lactoylglutathione lyase	Q04760	1150000000	26	5.32537e+06	2603.88	6	6
SERPINB1	Leukocyte elastase inhibitor	P30740	1150000000	37	3.08311e+06	1507.51	20	19
PSAP	Prosaposin	P07602	1150000000	39	1.88965e+06	923.959	16	16
GPD2	Glycerol-3-phosphate dehydrogenase, mitochondrial	P43304	1150000000	70	1.3623e+06	666.11	31	31
RAB1B	Ras-related protein Rab-1B	Q9H0U4	1140000000	38	3.87131e+06	1892.91	12	6
SLC4A11	Sodium bicarbonate transporter-like protein 11	Q8NBS3	1140000000	51	1.93566e+06	946.455	19	19
HSD17B4	Peroxisomal multifunctional enzyme type 2	P51659	1140000000	47	1.38261e+06	676.04	25	25
PARG	Poly(ADP-ribose) glycohydrolase	Q86W56	1140000000	5	1.09565e+06	535.729	3	3
EIF5A	Eukaryotic translation initiation factor 5A-1	P63241	1130000000	26	7.19504e+06	3518.07	9	5
ESYT1	Extended synaptotagmin-1	Q9BSJ8	1130000000	90	1.1747e+06	574.379	38	38
CHCHD3	MICOS complex subunit MIC19	Q9NX63	1120000000	24	4.38853e+06	2145.81	8	8
GC	Vitamin D-binding protein	P02774	1110000000	55	2.01934e+06	987.374	15	15
IGKV2D-40	Immunoglobulin kappa variable 2D-40	P01614	1100000000	12	1.12064e+07	5479.48	5	3
CYB5R1	NADH-cytochrome b5 reductase 1	Q9UHQ9	1100000000	35	3.73548e+06	1826.49	14	14
CTSD	Cathepsin D	P07339	1100000000	49	2.94906e+06	1441.97	15	15
PAICS	Multifunctional protein ADE2	P22234	1100000000	29	2.94906e+06	1441.97	17	17
PSMA7	Proteasome subunit alpha type-7	O14818	1090000000	23	3.96591e+06	1939.17	9	9
MGP	Matrix Gla protein	P08493	1080000000	18	1.37533e+07	6724.81	4	4
RPS4X	40S ribosomal protein S4, X isoform	P62701	1080000000	55	3.43834e+06	1681.2	18	18
AK3	GTP:AMP phosphotransferase AK3, mitochondrial	Q9UIJ7	1080000000	27	3.23608e+06	1582.31	13	13
GNAI2	Guanine nucleotide-binding protein G(i) subunit alpha-2	P04899	1080000000	36	3.23608e+06	1582.31	16	11
HRG	Histidine-rich glycoprotein	P04196	1080000000	56	2.61969e+06	1280.92	16	16
PAK2	Serine/threonine-protein kinase PAK 2	Q13177	1080000000	65	2.1159e+06	1034.59	28	22
EEF1B2	Elongation factor 1-beta	P24534	1070000000	35	4.542e+06	2220.85	8	6
CNN3	Calponin-3	Q15417	1070000000	43	3.6336e+06	1776.68	15	14
SERBP1	Plasminogen activator inhibitor 1 RNA-binding protein	Q8NC51	1070000000	25	3.028e+06	1480.57	13	13
ADH5	Alcohol dehydrogenase class-3	P11766	1070000000	31	2.7252e+06	1332.51	14	14
HDGF	Hepatoma-derived growth factor	P51858	1060000000	35	3.17615e+06	1553.01	10	10
ANXA4	Annexin A4	P09525	1060000000	56	2.4543e+06	1200.05	20	20
TJP1	Tight junction protein ZO-1	Q07157	1060000000	82	593347	290.122	49	49
COX7A2	Cytochrome c oxidase subunit 7A2, mitochondrial	P14406	1050000000	8	1.33713e+07	6538.01	2	2
RPS3A	40S ribosomal protein S3a	P61247	1050000000	28	3.14619e+06	1538.36	13	13
SDHB	Succinate dehydrogenase [ubiquinone] iron-sulfur subunit, mitochondrial	P21912	1050000000	39	2.9714e+06	1452.89	15	15
CHST6	Carbohydrate sulfotransferase 6	Q9GZX3	1050000000	44	2.67426e+06	1307.6	14	14
PDZK1P1	Putative PDZ domain-containing protein PDZK1P1	A8MUH7	1050000000	0	2.43115e+06	1188.73	1	1
RPS9	40S ribosomal protein S9	P46781	1040000000	23	4.81599e+06	2354.82	13	13
SERPINB6	Serpin B6	P35237	1040000000	44	2.52266e+06	1233.48	17	16
CCT6A	T-complex protein 1 subunit zeta	P40227	1040000000	31	2.03753e+06	996.269	17	13
MMP2	72 kDa type IV collagenase	P08253	1040000000	76	1.60533e+06	784.939	25	25
IARS2	Isoleucine--tRNA ligase, mitochondrial	Q9NSE4	1040000000	62	1.232e+06	602.395	28	28
CCDC141	Coiled-coil domain-containing protein 141	Q6ZP82	1040000000	40	697051	340.829	28	28
CLIP1	CAP-Gly domain-containing linker protein 1	P30622	1040000000	40	662198	323.787	34	30
IGLV3-21	Immunoglobulin lambda variable 3-21	P80748	1030000000	14	8.74441e+06	4275.65	3	3
NDUFA4	Cytochrome c oxidase subunit NDUFA4	O00483	1030000000	21	8.74441e+06	4275.65	5	5
BDH2	3-hydroxybutyrate dehydrogenase type 2	Q9BUT1	1030000000	19	4.03588e+06	1973.38	8	8
SLC25A11	Mitochondrial 2-oxoglutarate/malate carrier protein	Q02978	1030000000	38	3.08626e+06	1509.05	13	13
LMAN1	Protein ERGIC-53	P49257	1030000000	25	2.62332e+06	1282.7	14	14
AP2A1	AP-2 complex subunit alpha-1	O95782	1030000000	58	989933	484.036	35	26
MYO6	Unconventional myosin-VI	Q9UM54	1030000000	35	832801	407.205	25	25
GNB1	Guanine nucleotide-binding protein G(I)/G(S)/G(T) subunit beta-1	P62873	1020000000	36	3.9967e+06	1954.22	9	5
NDUFS3	NADH dehydrogenase [ubiquinone] iron-sulfur protein 3, mitochondrial	O75489	1020000000	39	3.0563e+06	1494.4	14	14
RPS2	40S ribosomal protein S2	P15880	1020000000	24	2.8865e+06	1411.38	7	7
ISYNA1	Inositol-3-phosphate synthase 1	Q9NPH2	1020000000	39	2.47415e+06	1209.75	15	15
MFGE8	Lactadherin	Q08431	1020000000	19	2.16488e+06	1058.54	13	13
APOA4	Apolipoprotein A-IV	P06727	1020000000	46	1.99835e+06	977.11	25	25
SPARCL1	SPARC-like protein 1	Q14515	1020000000	44	1.44325e+06	705.69	17	17
DARS	Aspartate--tRNA ligase, cytoplasmic	P14868	1020000000	47	1.40425e+06	686.618	27	27
AKR1D1	3-oxo-5-beta-steroid 4-dehydrogenase	P51857	1010000000	12	2.33853e+06	1143.44	2	2
GAL3ST3	Galactose-3-O-sulfotransferase 3	Q96A11	1010000000	28	2.23686e+06	1093.73	9	9
AIFM1	Apoptosis-inducing factor 1, mitochondrial	O95831	1010000000	48	1.6596e+06	811.477	15	15
RPN1	Dolichyl-diphosphooligosaccharide--protein glycosyltransferase subunit 1	P04843	1010000000	51	1.39048e+06	679.886	25	25
CGNL1	Cingulin-like protein 1	Q0VF96	1010000000	80	651237	318.428	48	48
RAN	GTP-binding nuclear protein Ran	P62826	1000000000	17	4.63076e+06	2264.25	7	7
TFRC	Transferrin receptor protein 1	P02786	1000000000	49	1.30611e+06	638.634	24	24
SEMA3B	Semaphorin-3B	Q13214	995000000	80	1.23619e+06	604.444	24	24
ARF1	ADP-ribosylation factor 1	P84077	993000000	38	5.05818e+06	2473.24	9	5
HNRNPD	Heterogeneous nuclear ribonucleoprotein D0	Q14103	990000000	30	3.87915e+06	1896.74	13	12
DDT	D-dopachrome decarboxylase	P30046	984000000	31	7.16047e+06	3501.17	8	8
PHPT1	14 kDa phosphohistidine phosphatase	Q9NRX4	980000000	31	6.23994e+06	3051.07	6	6
RAC1	Ras-related C3 botulinum toxin substrate 1	P63000	979000000	25	6.23358e+06	3047.96	8	7
CPNE3	Copine-3	O75131	974000000	32	2.06725e+06	1010.8	15	14
CYTL1	Cytokine-like protein 1	Q9NRR1	971000000	35	5.49568e+06	2687.16	8	8
NDUFS4	NADH dehydrogenase [ubiquinone] iron-sulfur protein 4, mitochondrial	O43181	971000000	10	5.49568e+06	2687.16	5	5
GSTO1	Glutathione S-transferase omega-1	P78417	968000000	35	3.52202e+06	1722.12	14	14
CAPZB	F-actin-capping protein subunit beta	P47756	961000000	36	2.87951e+06	1407.96	16	16
HNRNPA3	Heterogeneous nuclear ribonucleoprotein A3	P51991	961000000	39	2.57641e+06	1259.76	17	2
CKB	Creatine kinase B-type	P12277	960000000	54	2.87652e+06	1406.5	18	18
ATP5D	ATP synthase subunit delta, mitochondrial	P30049	957000000	27	9.74959e+06	4767.15	3	3
ATIC	Bifunctional purine biosynthesis protein PURH	P31939	956000000	52	1.2815e+06	626.601	25	1
ATP5I	ATP synthase subunit e, mitochondrial	P56385	954000000	17	1.61984e+07	7920.34	4	4
PSMA6	Proteasome subunit alpha type-6	P60900	952000000	21	2.85255e+06	1394.78	10	10
TTR	Transthyretin	P02766	949000000	27	8.05674e+06	3939.41	7	7
NDUFB10	NADH dehydrogenase [ubiquinone] 1 beta subcomplex subunit 10	O96000	949000000	33	4.39459e+06	2148.77	9	9
LAMC2	Laminin subunit gamma-2	Q13753	947000000	37	778042	380.43	19	19
PCOLCE	Procollagen C-endopeptidase enhancer 1	Q15113	945000000	42	2.40684e+06	1176.84	12	12
RRBP1	Ribosome-binding protein 1	Q9P2E9	945000000	63	506702	247.756	34	33
DCTN1	Dynactin subunit 1	Q14203	944000000	72	775577	379.225	45	45
ORM2	Alpha-1-acid glycoprotein 2	P19652	942000000	33	4.79839e+06	2346.21	9	7
ACOT1	Acyl-coenzyme A thioesterase 1	Q86TX2	942000000	50	1.91936e+06	938.485	18	18
AFAP1L2	Actin filament-associated protein 1-like 2	Q8N4X5	942000000	63	1.29686e+06	634.112	29	2
IGHV1-18	Immunoglobulin heavy variable 1-18	A0A0C4DH31	938000000	11	1.1945e+07	5840.63	3	2
HNRNPR	Heterogeneous nuclear ribonucleoprotein R	O43390	937000000	41	1.4038e+06	686.4	21	1
GSN	Gelsolin	P06396	933000000	4	1.39781e+06	683.47	37	1
A1BG	Alpha-1B-glycoprotein	P04217	929000000	38	2.78363e+06	1361.08	14	14
RPL5	60S ribosomal protein L5	P46777	927000000	48	4.29271e+06	2098.96	12	12
PCMT1	Protein-L-isoaspartate(D-aspartate) O-methyltransferase	P22061	925000000	26	3.9265e+06	1919.89	14	14
EIF3I	Eukaryotic translation initiation factor 3 subunit I	Q13347	924000000	20	2.47721e+06	1211.25	11	11
RPL10A	60S ribosomal protein L10a	P62906	923000000	32	4.70161e+06	2298.89	10	10
RHOA	Transforming protein RhoA	P61586	917000000	25	5.83881e+06	2854.93	11	4
A2M	Alpha-2-macroglobulin	P01023	917000000	74	648756	317.215	43	34
COX6C	Cytochrome c oxidase subunit 6C	P09669	912000000	1	1.16139e+07	5678.73	1	1
JAM3	Junctional adhesion molecule C	Q9BX67	912000000	13	2.90348e+06	1419.68	6	6
DDX3X	ATP-dependent RNA helicase DDX3X	O00571	911000000	53	1.18987e+06	581.795	30	29
OLA1	Obg-like ATPase 1	Q9NTK5	909000000	22	1.78088e+06	870.777	12	12
QARS	Glutamine--tRNA ligase	P47897	908000000	62	1.02782e+06	502.562	32	32
USP5	Ubiquitin carboxyl-terminal hydrolase 5	P45974	903000000	56	1.17942e+06	576.686	32	32
DLG1	Disks large homolog 1	Q12959	900000000	38	1.23904e+06	605.839	24	23
FDPS	Farnesyl pyrophosphate synthase	P14324	899000000	24	2.54409e+06	1243.95	9	9
RPL6	60S ribosomal protein L6	Q02878	898000000	27	3.51866e+06	1720.48	12	12
FBP1	Fructose-1,6-bisphosphatase 1	P09467	898000000	34	2.28713e+06	1118.31	12	11
MAP4	Microtubule-associated protein 4	P27816	898000000	56	714728	349.472	29	29
PABPC1	Polyadenylate-binding protein 1	P11940	887000000	45	1.25506e+06	613.674	24	18
NSF	Vesicle-fusing ATPase	P46459	887000000	56	961325	470.048	27	27
HEATR5A	HEAT repeat-containing protein 5A	Q86XA9	887000000	5	461044	225.431	5	5
PYGB	Glycogen phosphorylase, brain form	P11216	884000000	56	918969	449.338	28	22
AFG3L2	AFG3-like protein 2	Q9Y4W6	882000000	48	998391	488.172	27	26
RUVBL2	RuvB-like 2	Q9Y230	881000000	34	1.6621e+06	812.697	21	21
PKD1L2	Polycystic kidney disease protein 1-like 2	Q7Z442	880000000	3	553404	270.592	2	2
C1QBP	Complement component 1 Q subcomponent-binding protein, mitochondrial	Q07021	878000000	47	3.4403e+06	1682.16	8	8
EHD4	EH domain-containing protein 4	Q9H223	878000000	39	1.49079e+06	728.937	23	21
RTN4	Reticulon-4	Q9NQC3	868000000	53	982544	480.423	8	6
TMED10	Transmembrane emp24 domain-containing protein 10	P49755	867000000	37	3.68029e+06	1799.51	7	7
CAPZA2	F-actin-capping protein subunit alpha-2	P47755	867000000	44	3.39719e+06	1661.09	13	11
ILF2	Interleukin enhancer-binding factor 2	Q12905	867000000	40	2.3244e+06	1136.53	15	15
PRUNE2	Protein prune homolog 2	Q8WUY3	863000000	86	396034	193.644	58	58
CCT7	T-complex protein 1 subunit eta	Q99832	861000000	59	1.41477e+06	691.764	27	27
GCSH	Glycine cleavage system H protein, mitochondrial	P23434	859000000	16	5.4695e+06	2674.36	3	3
DDAH1	N(G),N(G)-dimethylarginine dimethylaminohydrolase 1	O94760	859000000	43	2.57388e+06	1258.52	16	15
HYOU1	Hypoxia up-regulated protein 1	Q9Y4L1	859000000	58	857961	419.507	29	29
CDH2	Cadherin-2	P19022	857000000	51	1.17984e+06	576.893	20	20
ALAD	Delta-aminolevulinic acid dehydratase	P13716	855000000	31	2.72202e+06	1330.95	12	12
CSTB	Cystatin-B	P04080	854000000	23	7.25022e+06	3545.06	5	5
TMOD1	Tropomodulin-1	P28289	851000000	30	2.2815e+06	1115.56	16	16
MYO1C	Unconventional myosin-Ic	O00159	851000000	59	774081	378.493	37	2
DCN	Decorin	P07585	848000000	33	2.27346e+06	1111.63	10	9
GSS	Glutathione synthetase	P48637	847000000	39	1.59795e+06	781.333	20	20
MIF	Macrophage migration inhibitory factor	P14174	846000000	51	8.61876e+06	4214.22	4	4
PEPD	Xaa-Pro dipeptidase	P12955	842000000	30	1.78709e+06	873.811	16	16
CTSB	Cathepsin B	P07858	840000000	17	2.25201e+06	1101.14	10	10
MATR3	Matrin-3	P43243	834000000	56	1.14818e+06	561.411	24	24
RPL18	60S ribosomal protein L18	Q07020	833000000	25	6.06166e+06	2963.9	7	7
MTHFD1	C-1-tetrahydrofolate synthase, cytoplasmic	P11586	833000000	49	815993	398.987	30	30
ECI2	Enoyl-CoA delta isomerase 2, mitochondrial	O75521	831000000	35	2.22788e+06	1089.34	14	14
MARS	Methionine--tRNA ligase, cytoplasmic	P56192	828000000	61	1.02871e+06	502.994	30	30
LSS	Lanosterol synthase	P48449	827000000	33	1.13854e+06	556.699	24	24
RPS18	40S ribosomal protein S18	P62269	824000000	24	4.66369e+06	2280.35	8	8
RPL12	60S ribosomal protein L12	P30050	821000000	18	4.64671e+06	2272.05	7	7
COPB1	Coatomer subunit beta	P53618	821000000	50	871258	426.009	29	29
MT-ATP6	ATP synthase subunit a	P00846	820000000	6	2.08847e+07	10211.8	1	1
HSPB1	Heat shock protein beta-1	P04792	819000000	27	2.97989e+06	1457.04	11	11
PVALB	Parvalbumin alpha	P20472	818000000	29	5.20844e+06	2546.71	9	9
TALDO1	Transaldolase	P37837	817000000	18	2.44804e+06	1196.99	10	10
CYB5R3	NADH-cytochrome b5 reductase 3	P00387	815000000	31	2.96534e+06	1449.93	13	13
TXNDC17	Thioredoxin domain-containing protein 17	Q9BRA2	812000000	28	5.17024e+06	2528.03	7	7
BSG	Basigin	P35613	812000000	32	2.75746e+06	1348.28	9	9
DDX39B	Spliceosome RNA helicase DDX39B	Q13838	810000000	39	2.17158e+06	1061.81	18	9
LIN7C	Protein lin-7 homolog C	Q9NUP9	809000000	21	3.74628e+06	1831.78	11	10
AK2	Adenylate kinase 2, mitochondrial	P54819	808000000	35	2.93987e+06	1437.47	13	13
PSMA5	Proteasome subunit alpha type-5	P28066	807000000	22	3.73702e+06	1827.25	9	9
TMED7	Transmembrane emp24 domain-containing protein 7	Q9Y3B3	807000000	14	3.4256e+06	1674.98	8	8
MX1	Interferon-induced GTP-binding protein Mx1	P20591	806000000	52	1.24413e+06	608.328	26	26
UGP2	UTP--glucose-1-phosphate uridylyltransferase	Q16851	805000000	35	1.46448e+06	716.068	19	3
CTNND1	Catenin delta-1	O60716	805000000	63	854278	417.706	31	31
DNM1L	Dynamin-1-like protein	O00429	805000000	61	820107	400.998	27	1
DIABLO	Diablo homolog, mitochondrial	Q9NR28	801000000	30	2.9144e+06	1425.02	9	9
NUCB1	Nucleobindin-1	Q02818	801000000	47	1.4572e+06	712.51	25	25
CYP51A1	Lanosterol 14-alpha demethylase	Q16850	798000000	24	1.56341e+06	764.445	15	15
GDI1	Rab GDP dissociation inhibitor alpha	P31150	792000000	49	1.61373e+06	789.045	23	15
RPS16	40S ribosomal protein S16	P62249	791000000	21	3.66293e+06	1791.02	7	7
PSMD2	26S proteasome non-ATPase regulatory subunit 2	Q13200	790000000	50	821250	401.557	29	29
CISD1	CDGSH iron-sulfur domain-containing protein 1	Q9NZ45	787000000	22	6.68141e+06	3266.93	6	6
PGM2	Phosphoglucomutase-2	Q96G03	787000000	50	1.17907e+06	576.517	24	24
PSMB5	Proteasome subunit beta type-5	P28074	786000000	32	2.66917e+06	1305.11	9	9
BLVRB	Flavin reductase (NADPH)	P30043	785000000	43	3.63514e+06	1777.43	10	10
GOLGB1	Golgin subfamily B member 1	Q14789	784000000	112	211300	103.317	92	1
SAFB	Scaffold attachment factor B1	Q15424	783000000	26	1.17308e+06	573.587	19	10
IARS	Isoleucine--tRNA ligase, cytoplasmic	P41252	783000000	60	687667	336.241	36	36
ATP5L	ATP synthase subunit g, mitochondrial	O75964	781000000	26	6.63047e+06	3242.02	7	7
PRPF8	Pre-mRNA-processing-splicing factor 8	Q6P2Q9	780000000	75	312850	152.97	52	52
LGALS3	Galectin-3	P17931	778000000	12	4.40333e+06	2153.05	6	6
NAPA	Alpha-soluble NSF attachment protein	P54920	775000000	42	2.19318e+06	1072.37	18	15
RPL3	60S ribosomal protein L3	P39023	774000000	30	2.07507e+06	1014.62	10	10
PLA2G4A	Cytosolic phospholipase A2	P47712	774000000	51	1.1596e+06	566.994	20	20
MPRIP	Myosin phosphatase Rho-interacting protein	Q6WCQ1	774000000	73	646332	316.03	39	39
CLTB	Clathrin light chain B	P09497	773000000	14	4.37504e+06	2139.21	7	1
ACTG1	Actin, cytoplasmic 2	P63261	773000000	33	1.96877e+06	962.645	24	1
PNPLA8	Calcium-independent phospholipase A2-gamma	Q9NP80	773000000	9	960374	469.583	8	8
RAB7A	Ras-related protein Rab-7a	P51149	769000000	33	2.79797e+06	1368.09	15	15
TSN	Translin	Q15631	767000000	19	3.00536e+06	1469.5	6	6
PPA1	Inorganic pyrophosphatase	Q15181	765000000	34	2.16488e+06	1058.54	13	13
NDUFS6	NADH dehydrogenase [ubiquinone] iron-sulfur protein 6, mitochondrial	O75380	764000000	25	4.86461e+06	2378.59	3	3
DIP2B	Disco-interacting protein 2 homolog B	Q9P265	759000000	60	483277	236.303	42	38
KRT18	Keratin, type I cytoskeletal 18	P05783	756000000	49	1.48113e+06	724.211	24	18
NDUFB4	NADH dehydrogenase [ubiquinone] 1 beta subcomplex subunit 4	O95168	754000000	25	7.6815e+06	3755.93	8	8
RPS7	40S ribosomal protein S7	P62081	753000000	14	3.83566e+06	1875.48	10	10
BMP3	Bone morphogenetic protein 3	P12645	753000000	37	1.53426e+06	750.19	15	15
BCAP31	B-cell receptor-associated protein 31	P51572	752000000	21	2.55371e+06	1248.66	11	11
RPS11	40S ribosomal protein S11	P62280	750000000	20	3.82037e+06	1868	11	11
ALDH1A1	Retinal dehydrogenase 1	P00352	750000000	46	1.59182e+06	778.335	24	22
ACLY	ATP-citrate synthase	P53396	750000000	61	647521	316.611	32	32
ESD	S-formylglutathione hydrolase	P10768	749000000	62	2.7252e+06	1332.51	13	13
GFM1	Elongation factor G, mitochondrial	Q96RP9	749000000	54	930556	455.003	30	30
RAD23B	UV excision repair protein RAD23 homolog B	P54727	748000000	27	2.93091e+06	1433.09	12	10
IGHV4-34	Immunoglobulin heavy variable 4-34	P06331	745000000	23	6.32484e+06	3092.58	4	3
RUVBL1	RuvB-like 1	Q9Y265	743000000	50	1.72033e+06	841.168	17	17
FABP5	Fatty acid-binding protein, epidermal	Q01469	740000000	18	4.71179e+06	2303.87	8	8
GBE1	1,4-alpha-glucan-branching enzyme	Q04446	737000000	41	1.07262e+06	524.464	19	19
TPM2	Tropomyosin beta chain	P07951	735000000	29	2.33998e+06	1144.15	21	0
CAST	Calpastatin	P20810	735000000	66	1.13454e+06	554.741	25	25
PTPRM	Receptor-type tyrosine-protein phosphatase mu	P28827	735000000	46	575995	281.638	33	32
DCXR	L-xylulose reductase	Q7Z4W1	732000000	24	2.48579e+06	1215.45	10	10
NDUFA5	NADH dehydrogenase [ubiquinone] 1 alpha subcomplex subunit 5	Q16718	730000000	28	7.43699e+06	3636.38	7	7
HIBADH	3-hydroxyisobutyrate dehydrogenase, mitochondrial	P31937	730000000	40	2.86038e+06	1398.61	13	13
APEX1	DNA-(apurinic or apyrimidinic site) lyase	P27695	730000000	38	2.65607e+06	1298.71	13	13
RAI14	Ankycorbin	Q9P0K7	730000000	58	630254	308.168	35	35
FAM162A	Protein FAM162A	Q96A26	727000000	21	4.11468e+06	2011.91	6	6
YWHAQ	14-3-3 protein theta	P27348	724000000	48	2.63424e+06	1288.03	14	11
CHCHD2	Coiled-coil-helix-coiled-coil-helix domain-containing protein 2	Q9Y6H1	722000000	21	7.35549e+06	3596.53	4	4
IGLL5	Immunoglobulin lambda-like polypeptide 5	B9A064	721000000	40	2.82512e+06	1381.37	7	2
CACNA2D2	Voltage-dependent calcium channel subunit alpha-2/delta-2	Q9NY47	721000000	9	644325	315.048	8	8
IGHV3-74	Immunoglobulin heavy variable 3-74	A0A0B4J1X5	718000000	15	5.22482e+06	2554.72	3	1
PDIA4	Protein disulfide-isomerase A4	P13667	718000000	40	962466	470.606	25	25
VPS35	Vacuolar protein sorting-associated protein 35	Q96QK1	718000000	30	870803	425.786	19	19
IQGAP2	Ras GTPase-activating-like protein IQGAP2	Q13576	718000000	78	435401	212.893	53	52
PSMB1	Proteasome subunit beta type-1	P20618	717000000	21	2.60877e+06	1275.58	10	10
SRI	Sorcin	P30626	715000000	17	3.03507e+06	1484.03	11	11
SUCLG1	Succinate--CoA ligase [ADP/GDP-forming] subunit alpha, mitochondrial	P53597	715000000	23	2.60149e+06	1272.02	7	7
DDX17	Probable ATP-dependent RNA helicase DDX17	Q92841	714000000	39	982972	480.632	27	20
IGHV3-7	Immunoglobulin heavy variable 3-7	P01780	713000000	15	7.2638e+06	3551.7	3	1
ACAT2	Acetyl-CoA acetyltransferase, cytosolic	Q9BWD1	713000000	35	2.13641e+06	1044.62	16	16
EIF4A1	Eukaryotic initiation factor 4A-I	P60842	713000000	38	1.57909e+06	772.108	22	11
TRIM28	Transcription intermediary factor 1-beta	Q13263	711000000	58	1.13179e+06	553.396	26	26
PLCD3	1-phosphatidylinositol 4,5-bisphosphate phosphodiesterase delta-3	Q8N3E9	710000000	24	977465	477.94	18	18
CBR3	Carbonyl reductase [NADPH] 3	O75828	707000000	16	2.25084e+06	1100.57	11	9
SERPING1	Plasma protease C1 inhibitor	P05155	705000000	22	1.56137e+06	763.445	10	10
NDUFAB1	Acyl carrier protein, mitochondrial	O14561	703000000	26	5.11566e+06	2501.35	4	4
TXNDC5	Thioredoxin domain-containing protein 5	Q8NBS9	701000000	19	1.55251e+06	759.114	12	12
SNRNP200	U5 small nuclear ribonucleoprotein 200 kDa helicase	O75643	698000000	80	301313	147.33	49	49
PA2G4	Proliferation-associated protein 2G4	Q9UQ80	696000000	43	1.6115e+06	787.958	21	21
SET	Protein SET	Q01105	692000000	14	3.91659e+06	1915.05	9	9
SARS	Serine--tRNA ligase, cytoplasmic	P49591	690000000	36	1.30176e+06	636.505	23	23
RPS14	40S ribosomal protein S14	P62263	689000000	19	8.77413e+06	4290.18	8	8
RARS	Arginine--tRNA ligase, cytoplasmic	P54136	686000000	52	944424	461.784	28	28
MFN2	Mitofusin-2	O95140	684000000	37	849800	415.517	25	24
MYO1B	Unconventional myosin-Ib	O43795	684000000	52	561965	274.777	31	31
SLC25A1	Tricarboxylate transport protein, mitochondrial	P53007	682000000	13	2.04353e+06	999.199	7	7
NDUFB8	NADH dehydrogenase [ubiquinone] 1 beta subcomplex subunit 8, mitochondrial	O95169	681000000	21	4.33612e+06	2120.18	8	8
KIF13B	Kinesin-like protein KIF13B	Q9NQT8	681000000	40	428259	209.401	29	27
UTRN	Utrophin	P46939	681000000	100	199362	97.4798	82	82
QDPR	Dihydropteridine reductase	P09417	678000000	36	2.46687e+06	1206.2	11	11
PGLS	6-phosphogluconolactonase	O95336	677000000	37	2.65271e+06	1297.07	12	12
PRDX4	Peroxiredoxin-4	Q13162	677000000	25	2.15533e+06	1053.87	12	11
CPT1A	Carnitine O-palmitoyltransferase 1, liver isoform	P50416	673000000	39	926527	453.033	23	23
ASS1	Argininosuccinate synthase	P00966	672000000	39	1.63003e+06	797.015	17	17
ECH1	Delta(3,5)-Delta(2,4)-dienoyl-CoA isomerase, mitochondrial	Q13011	670000000	23	1.89604e+06	927.083	9	9
GLOD4	Glyoxalase domain-containing protein 4	Q9HC38	670000000	28	1.70643e+06	834.375	13	13
IGKV3-11	Immunoglobulin kappa variable 3-11	P04433	667000000	5	8.49396e+06	4153.2	2	2
NDUFA2	NADH dehydrogenase [ubiquinone] 1 alpha subcomplex subunit 2	O43678	667000000	21	5.66264e+06	2768.8	7	7
SFXN1	Sideroflexin-1	Q9H9B4	667000000	25	2.12349e+06	1038.3	11	10
SEPT2	Septin-2	Q15019	667000000	33	1.6179e+06	791.085	16	16
PRMT1	Protein arginine N-methyltransferase 1	Q99873	666000000	36	1.61547e+06	789.899	16	16
IFIT3	Interferon-induced protein with tetratricopeptide repeats 3	O14879	666000000	45	1.41354e+06	691.161	19	19
PSMD1	26S proteasome non-ATPase regulatory subunit 1	Q99460	663000000	53	718555	351.344	24	24
SOD2	Superoxide dismutase [Mn], mitochondrial	P04179	661000000	28	3.06093e+06	1496.67	6	6
HINT1	Histidine triad nucleotide-binding protein 1	P49773	660000000	15	4.20241e+06	2054.8	7	7
GYG1	Glycogenin-1	P46976	660000000	23	2.40138e+06	1174.17	13	13
MSN	Moesin	P26038	658000000	50	1.01568e+06	496.625	25	19
LAMB3	Laminin subunit beta-3	Q13751	657000000	48	531214	259.742	30	30
USMG5	Up-regulated during skeletal muscle growth protein 5	Q96IX5	656000000	7	1.11385e+07	5446.27	4	4
TSPAN6	Tetraspanin-6	O43657	655000000	11	2.78038e+06	1359.49	5	5
PSME2	Proteasome activator complex subunit 2	Q9UL46	653000000	32	2.37591e+06	1161.72	11	11
EIF3A	Eukaryotic translation initiation factor 3 subunit A	Q14152	653000000	76	573495	280.415	41	41
HNRNPDL	Heterogeneous nuclear ribonucleoprotein D-like	O14979	652000000	29	1.66059e+06	811.959	10	1
SAMM50	Sorting and assembly machinery component 50 homolog	Q9Y512	652000000	42	1.14523e+06	559.972	21	21
DYNC2H1	Cytoplasmic dynein 2 heavy chain 1	Q8NCM8	652000000	25	139545	68.2319	23	23
DDAH2	N(G),N(G)-dimethylarginine dimethylaminohydrolase 2	O95865	651000000	21	1.95064e+06	953.781	12	11
PPP1CA	Serine/threonine-protein phosphatase PP1-alpha catalytic subunit	P62136	651000000	41	1.84227e+06	900.793	21	5
PURA	Transcriptional activator protein Pur-alpha	Q00577	649000000	26	4.13237e+06	2020.56	10	10
HNRNPL	Heterogeneous nuclear ribonucleoprotein L	P14866	649000000	41	1.65295e+06	808.223	16	16
SYNCRIP	Heterogeneous nuclear ribonucleoprotein Q	O60506	648000000	37	1.0315e+06	504.361	20	2
CTSZ	Cathepsin Z	Q9UBR2	647000000	12	2.9961e+06	1464.97	5	5
TRAP1	Heat shock protein 75 kDa, mitochondrial	Q12931	646000000	35	822654	402.244	22	22
KPNB1	Importin subunit beta-1	Q14974	644000000	47	820107	400.998	25	25
LRBA	Lipopolysaccharide-responsive and beige-like anchor protein	P50851	644000000	70	237712	116.231	52	1
BCAM	Basal cell adhesion molecule	P50895	641000000	34	1.08838e+06	532.174	19	19
ACSS3	Acyl-CoA synthetase short-chain family member 3, mitochondrial	Q9H6R3	640000000	48	905570	442.786	24	24
ANXA11	Annexin A11	P50995	639000000	23	1.71314e+06	837.652	14	13
ITIH4	Inter-alpha-trypsin inhibitor heavy chain H4	Q14624	638000000	39	706492	345.445	20	19
EIF4H	Eukaryotic translation initiation factor 4H	Q15056	636000000	24	2.49206e+06	1218.51	9	1
SKP1	S-phase kinase-associated protein 1	P63208	635000000	30	3.23458e+06	1581.58	7	7
SERPINB9	Serpin B9	P50453	633000000	32	1.46563e+06	716.634	20	18
GLYR1	Putative oxidoreductase GLYR1	Q49A26	633000000	11	1.15157e+06	563.07	9	9
RTCB	tRNA-splicing ligase RtcB homolog	Q9Y3I0	632000000	28	1.34138e+06	655.877	15	15
COPG1	Coatomer subunit gamma-1	Q9Y678	631000000	57	655961	320.738	35	32
MRPL12	39S ribosomal protein L12, mitochondrial	P52815	629000000	16	4.00503e+06	1958.29	6	6
MYH14	Myosin-14	Q7Z406	625000000	63	309092	151.133	53	43
GLRX	Glutaredoxin-1	P35754	619000000	17	6.30616e+06	3083.45	5	5
SEPT11	Septin-11	Q9NVA2	619000000	33	1.50147e+06	734.155	18	11
ERGIC1	Endoplasmic reticulum-Golgi intermediate compartment protein 1	Q969X5	617000000	12	2.61908e+06	1280.62	8	8
KARS	Lysine--tRNA ligase	Q15046	617000000	32	1.04763e+06	512.248	21	21
HSD17B12	Very-long-chain 3-oxoacyl-CoA reductase	Q53GQ0	616000000	27	2.09187e+06	1022.84	11	11
ME2	NAD-dependent malic enzyme, mitochondrial	P23368	616000000	32	1.01219e+06	494.921	22	21
CD2AP	CD2-associated protein	Q9Y5K6	615000000	22	895059	437.647	16	16
CEP104	Centrosomal protein of 104 kDa	O60308	615000000	9	580131	283.66	2	2
AGL	Glycogen debranching enzyme	P35573	615000000	60	336850	164.706	40	40
P4HA1	Prolyl 4-hydroxylase subunit alpha-1	P13674	612000000	36	1.1546e+06	564.552	19	19
PRELP	Prolargin	P51888	609000000	27	1.29256e+06	632.008	13	13
PRKAR2A	cAMP-dependent protein kinase type II-alpha regulatory subunit	P13861	609000000	35	1.29256e+06	632.008	19	16
LONP1	Lon protease homolog, mitochondrial	P36776	609000000	48	756620	369.956	26	26
SEC22B	Vesicle-trafficking protein SEC22b	O75396	608000000	35	2.21218e+06	1081.66	9	9
PNPT1	Polyribonucleotide nucleotidyltransferase 1, mitochondrial	Q8TCS8	605000000	50	733754	358.775	28	28
FAM169A	Soluble lamin-associated protein of 75 kDa	Q9Y6X4	604000000	35	1.09881e+06	537.274	15	15
ACADS	Short-chain specific acyl-CoA dehydrogenase, mitochondrial	P16219	602000000	25	1.61394e+06	789.15	13	13
DDX6	Probable ATP-dependent RNA helicase DDX6	P26196	600000000	27	1.09154e+06	533.715	12	12
ABCD3	ATP-binding cassette sub-family D member 3	P28288	599000000	25	762801	372.978	14	14
UGGT1	UDP-glucose:glycoprotein glucosyltransferase 1	Q9NYU2	599000000	58	417973	204.372	38	36
ERP44	Endoplasmic reticulum resident protein 44	Q9BS26	596000000	23	1.51796e+06	742.22	12	12
C3orf58	Deleted in autism protein 1	Q8NDZ4	595000000	15	1.59517e+06	779.974	9	9
ADD3	Gamma-adducin	Q9UEY8	594000000	34	1.08062e+06	528.378	19	19
NDUFS5	NADH dehydrogenase [ubiquinone] iron-sulfur protein 5	O43920	592000000	11	5.02591e+06	2457.46	5	5
ATAD1	ATPase family AAA domain-containing protein 1	Q8NBU5	592000000	27	1.50777e+06	737.239	8	8
ACO1	Cytoplasmic aconitate hydratase	P21399	592000000	58	717988	351.066	27	27
SLPI	Antileukoproteinase	P03973	591000000	25	3.76307e+06	1839.98	6	6
IVD	Isovaleryl-CoA dehydrogenase, mitochondrial	P26440	590000000	27	1.43112e+06	699.76	14	14
TNPO1	Transportin-1	Q92973	590000000	35	733015	358.414	21	18
EML2	Echinoderm microtubule-associated protein-like 2	O95834	589000000	29	1.03457e+06	505.864	16	15
SQOR	Sulfide:quinone oxidoreductase, mitochondrial	Q9Y6N5	589000000	30	937583	458.439	18	18
KIF5B	Kinesin-1 heavy chain	P33176	589000000	51	500045	244.501	37	29
SH3BGRL	SH3 domain-binding glutamic acid-rich-like protein	O75368	587000000	34	3.7376e+06	1827.53	8	8
TST	Thiosulfate sulfurtransferase	Q16762	587000000	25	1.8688e+06	913.765	10	10
IGHV3-23	Immunoglobulin heavy variable 3-23	P01764	586000000	6	4.97498e+06	2432.56	3	2
RPS28	40S ribosomal protein S28	P62857	583000000	16	9.89901e+06	4840.21	6	6
SAA1	Serum amyloid A-1 protein	P0DJI8	583000000	14	4.24243e+06	2074.37	5	2
IMPA1	Inositol monophosphatase 1	P29218	583000000	21	1.85607e+06	907.539	14	14
DST	Dystonin	Q03001	583000000	109	69223.9	33.8476	98	96
BANF1	Barrier-to-autointegration factor	O75531	582000000	10	4.94102e+06	2415.95	6	6
PSMC4	26S proteasome regulatory subunit 6B	P43686	581000000	41	1.18381e+06	578.832	21	21
IGHV1-46	Immunoglobulin heavy variable 1-46	P01743	579000000	15	5.89866e+06	2884.2	3	2
EPS8L2	Epidermal growth factor receptor kinase substrate 8-like protein 2	Q9H6S3	579000000	44	797116	389.757	23	23
TUBA4A	Tubulin alpha-4A chain	P68366	578000000	17	1.40202e+06	685.528	20	4
PTGES3	Prostaglandin E synthase 3	Q15185	577000000	17	3.26571e+06	1596.8	5	5
CAPNS1	Calpain small subunit 1	P04632	577000000	39	2.67195e+06	1306.47	9	9
CAVIN1	Caveolae-associated protein 1	Q6NZI2	577000000	25	1.83696e+06	898.199	11	11
SSBP1	Single-stranded DNA-binding protein, mitochondrial	Q04837	574000000	18	3.65482e+06	1787.06	7	7
CPT2	Carnitine O-palmitoyltransferase 2, mitochondrial	P23786	573000000	45	810768	396.432	25	25
PSMD11	26S proteasome non-ATPase regulatory subunit 11	O00231	571000000	43	1.07725e+06	526.731	21	21
SLC25A12	Calcium-binding mitochondrial carrier protein Aralar1	O75746	571000000	28	786102	384.371	25	18
DDX1	ATP-dependent RNA helicase DDX1	Q92499	571000000	46	745789	364.66	26	26
ATP6V1A	V-type proton ATPase catalytic subunit A	P38606	570000000	34	853966	417.554	19	19
ATP1B3	Sodium/potassium-transporting ATPase subunit beta-3	P54709	568000000	29	2.41108e+06	1178.92	12	12
UBXN6	UBX domain-containing protein 6	Q9BZV1	568000000	16	1.52279e+06	744.58	10	10
FGF10	Fibroblast growth factor 10	O15520	567000000	15	4.126e+06	2017.44	3	3
SERPINC1	Antithrombin-III	P01008	566000000	71	1.06782e+06	522.119	16	16
PPP1R12A	Protein phosphatase 1 regulatory subunit 12A	O14974	566000000	43	600648	293.692	25	25
ERO1A	ERO1-like protein alpha	Q96HE7	565000000	31	1.15121e+06	562.892	17	17
RAB11FIP1	Rab11 family-interacting protein 1	Q6WKZ4	563000000	25	503128	246.008	20	19
NENF	Neudesin	Q9UMX5	562000000	8	2.60249e+06	1272.51	7	7
SF3B2	Splicing factor 3B subunit 2	Q13435	562000000	44	636163	311.057	27	27
USO1	General vesicular transport factor p115	O60763	560000000	52	663383	324.367	29	29
EEA1	Early endosome antigen 1	Q15075	560000000	64	347871	170.095	48	48
CXADR	Coxsackievirus and adenovirus receptor	P78310	556000000	29	1.18007e+06	577.006	14	14
NONO	Non-POU domain-containing octamer-binding protein	Q15233	555000000	46	1.34623e+06	658.249	19	17
FARSB	Phenylalanine--tRNA ligase beta subunit	Q9NSD9	555000000	40	831493	406.566	24	24
NDUFB3	NADH dehydrogenase [ubiquinone] 1 beta subcomplex subunit 3	O43676	554000000	7	4.7033e+06	2299.72	5	5
GHITM	Growth hormone-inducible transmembrane protein	Q9H3K2	553000000	26	2.01206e+06	983.815	6	6
ANP32A	Acidic leucine-rich nuclear phosphoprotein 32 family member A	P39687	552000000	9	3.12422e+06	1527.61	7	6
RPS21	40S ribosomal protein S21	P63220	549000000	26	5.59303e+06	2734.76	6	6
HUWE1	E3 ubiquitin-protein ligase HUWE1	Q7Z6Z7	548000000	98	151708	74.1787	71	71
KNG1	Kininogen-1	P01042	547000000	18	796093	389.256	13	13
NTN4	Netrin-4	Q9HB63	545000000	35	925379	452.472	15	15
PSMC6	26S proteasome regulatory subunit 10B	P62333	544000000	34	1.31955e+06	645.203	17	17
ATP2A2	Sarcoplasmic/endoplasmic reticulum calcium ATPase 2	P16615	544000000	45	602401	294.549	29	29
MYO1D	Unconventional myosin-Id	O94832	544000000	42	446943	218.536	31	31
IGKV3-20	Immunoglobulin kappa variable 3-20	P01619	542000000	16	5.52171e+06	2699.89	4	2
METTL7A	Methyltransferase-like protein 7A	Q9H8H3	541000000	12	2.50524e+06	1224.96	7	7
MAOB	Amine oxidase [flavin-containing] B	P27338	541000000	32	950263	464.639	17	16
STRAP	Serine-threonine kinase receptor-associated protein	Q9Y3F4	538000000	28	1.30499e+06	638.086	15	15
ACTR1A	Alpha-centractin	P61163	537000000	25	1.36769e+06	668.745	11	6
IGFALS	Insulin-like growth factor-binding protein complex acid labile subunit	P35858	537000000	40	1.13974e+06	557.288	16	16
AKR1C2	Aldo-keto reductase family 1 member C2	P52895	536000000	15	1.51683e+06	741.667	17	4
RNASE4	Ribonuclease 4	P34096	535000000	23	3.4065e+06	1665.64	6	6
ARPC2	Actin-related protein 2/3 complex subunit 2	O15144	535000000	19	1.3626e+06	666.255	11	11
TPR	Nucleoprotein TPR	P12270	535000000	62	252333	123.381	48	48
DCTN2	Dynactin subunit 2	Q13561	534000000	39	1.36005e+06	665.009	15	15
ACSL3	Long-chain-fatty-acid--CoA ligase 3	O95573	534000000	40	824275	403.036	26	24
MXRA7	Matrix-remodeling-associated protein 7	P84157	533000000	16	3.39377e+06	1659.41	6	3
PFKL	ATP-dependent 6-phosphofructokinase, liver type	P17858	533000000	41	798533	390.449	23	20
EIF3B	Eukaryotic translation initiation factor 3 subunit B	P55884	533000000	35	754170	368.758	22	22
SNED1	Sushi, nidogen and EGF-like domain-containing protein 1	Q8TER0	533000000	38	445084	217.628	23	23
PSMA3	Proteasome subunit alpha type-3	P25788	532000000	17	2.08455e+06	1019.26	8	8
ANXA7	Annexin A7	P20073	531000000	38	1.28801e+06	629.784	14	14
ALDH3A2	Fatty aldehyde dehydrogenase	P51648	530000000	30	1.22715e+06	600.026	15	14
SEPT7	Septin-7	Q16181	530000000	35	1.1738e+06	573.937	15	15
CST3	Cystatin-C	P01034	529000000	15	3.84948e+06	1882.24	5	5
MAPRE1	Microtubule-associated protein RP/EB family member 1	Q15691	529000000	27	1.79642e+06	878.377	13	10
YDJC	Carbohydrate deacetylase	A8MPS7	528000000	1	2.06888e+06	1011.6	2	2
TOMM70	Mitochondrial import receptor subunit TOM70	O94826	527000000	35	865951	423.414	18	18
PSMD3	26S proteasome non-ATPase regulatory subunit 3	O43242	527000000	33	789544	386.054	22	22
TARS	Threonine--tRNA ligase, cytoplasmic	P26639	526000000	38	637942	311.927	26	25
WAPL	Wings apart-like protein homolog	Q7Z5K2	526000000	5	388312	189.869	4	4
APMAP	Adipocyte plasma membrane-associated protein	Q9HDC9	525000000	17	1.11428e+06	544.835	13	13
MUT	Methylmalonyl-CoA mutase, mitochondrial	P22033	524000000	34	721397	352.733	21	21
STAT1	Signal transducer and activator of transcription 1-alpha/beta	P42224	524000000	43	684402	334.644	26	26
IGLV3-19	Immunoglobulin lambda variable 3-19	P01714	523000000	13	5.32815e+06	2605.24	4	4
PSMB4	Proteasome subunit beta type-4	P28070	523000000	25	2.42189e+06	1184.2	7	7
PSMA1	Proteasome subunit alpha type-1	P25786	523000000	22	1.5671e+06	766.248	8	8
ATP6V1B2	V-type proton ATPase subunit B, brain isoform	P21281	523000000	26	1.06563e+06	521.049	19	19
EIF3L	Eukaryotic translation initiation factor 3 subunit L	Q9Y262	523000000	40	918646	449.18	19	19
GNB2	Guanine nucleotide-binding protein G(I)/G(S)/G(T) subunit beta-2	P62879	521000000	9	2.04145e+06	998.185	9	5
RPS25	40S ribosomal protein S25	P62851	520000000	7	5.29759e+06	2590.3	3	3
AP2M1	AP-2 complex subunit mu	Q96CW1	519000000	36	1.01681e+06	497.176	16	16
PGLYRP2	N-acetylmuramoyl-L-alanine amidase	Q96PD5	518000000	33	1.05544e+06	516.067	13	13
RPL8	60S ribosomal protein L8	P62917	517000000	17	2.63351e+06	1287.68	8	8
EPN2	Epsin-2	O95208	517000000	6	1.0973e+06	536.532	3	2
PITRM1	Presequence protease, mitochondrial	Q5JRX3	517000000	44	478820	234.123	33	33
ETFDH	Electron transfer flavoprotein-ubiquinone oxidoreductase, mitochondrial	Q16134	514000000	31	793403	387.941	16	16
MAPK1	Mitogen-activated protein kinase 1	P28482	513000000	32	1.18779e+06	580.779	16	12
ARPC4	Actin-related protein 2/3 complex subunit 4	P59998	512000000	12	2.89782e+06	1416.92	6	6
SYNE2	Nesprin-2	Q8WXH0	512000000	108	65693.8	32.1215	97	96
ALDH18A1	Delta-1-pyrroline-5-carboxylate synthase	P54886	511000000	46	578433	282.83	28	28
EFTUD2	116 kDa U5 small nuclear ribonucleoprotein component	Q15029	511000000	46	510382	249.556	29	28
NDUFB7	NADH dehydrogenase [ubiquinone] 1 beta subcomplex subunit 7	P17568	509000000	37	3.70394e+06	1811.07	10	10
GPX4	Phospholipid hydroperoxide glutathione peroxidase, mitochondrial	P36969	505000000	12	2.14365e+06	1048.16	7	7
ABHD10	Mycophenolic acid acyl-glucuronide esterase, mitochondrial	Q9NUJ1	505000000	21	1.51317e+06	739.876	12	12
SERPINH1	Serpin H1	P50454	505000000	18	1.11843e+06	546.865	11	11
C14orf159	D-glutamate cyclase, mitochondrial	Q7Z3D6	505000000	40	887029	433.72	18	18
RAB2A	Ras-related protein Rab-2A	P61019	503000000	21	1.83014e+06	894.863	8	3
MGAT1	Alpha-1,3-mannosyl-glycoprotein 2-beta-N-acetylglucosaminyltransferase	P26572	503000000	33	1.2811e+06	626.404	15	15
SRSF3	Serine/arginine-rich splicing factor 3	P84103	502000000	18	3.65301e+06	1786.17	8	7
ACTR3	Actin-related protein 3	P61158	501000000	41	1.21524e+06	594.203	18	18
EIF2S1	Eukaryotic translation initiation factor 2 subunit 1	P05198	500000000	32	1.15769e+06	566.062	18	18
DDX5	Probable ATP-dependent RNA helicase DDX5	P17844	499000000	21	794319	388.389	22	15
TSC22D1	TSC22 domain family protein 1	Q15714	498000000	15	2.11394e+06	1033.63	5	3
CNP	2',3'-cyclic-nucleotide 3'-phosphodiesterase	P09543	498000000	26	939529	459.391	14	14
RAB5C	Ras-related protein Rab-5C	P51148	497000000	27	2.30149e+06	1125.33	10	7
SEMA3C	Semaphorin-3C	Q99985	496000000	27	647831	316.762	18	18
OLFM1	Noelin	Q99784	495000000	24	1.14611e+06	560.401	10	10
NEBL	Nebulette	O76041	495000000	28	376335	184.012	12	12
NDUFA12	NADH dehydrogenase [ubiquinone] 1 alpha subcomplex subunit 12	Q9UI09	491000000	29	2.77897e+06	1358.8	12	12
EIF2S3	Eukaryotic translation initiation factor 2 subunit 3	P41091	491000000	24	1.19099e+06	582.343	14	14
ATPAF1	ATP synthase mitochondrial F1 complex assembly factor 1	Q5TC12	490000000	17	1.66399e+06	813.62	10	10
PC	Pyruvate carboxylase, mitochondrial	P11498	490000000	50	423047	206.852	32	32
HNRNPUL2	Heterogeneous nuclear ribonucleoprotein U-like protein 2	Q1KMD3	489000000	35	691912	338.316	25	25
MTCH2	Mitochondrial carrier homolog 2	Q9Y6C9	488000000	26	1.77556e+06	868.177	9	9
COMT	Catechol O-methyltransferase	P21964	488000000	27	1.65719e+06	810.299	15	15
SNX2	Sorting nexin-2	O60749	488000000	32	920663	450.166	18	16
SAA4	Serum amyloid A-4 protein	P35542	485000000	10	4.11751e+06	2013.29	2	2
RPS15A	40S ribosomal protein S15a	P62244	485000000	11	3.08814e+06	1509.97	5	5
ELOB	Elongin-B	Q15370	485000000	16	2.74501e+06	1342.2	9	9
RPL13A	60S ribosomal protein L13a	P40429	485000000	13	2.74501e+06	1342.2	6	6
PSMC3	26S proteasome regulatory subunit 6A	P17980	485000000	35	915003	447.398	18	18
H1F0	Histone H1.0	P07305	484000000	17	4.93083e+06	2410.97	6	6
TPM4	Tropomyosin alpha-4 chain	P67936	484000000	22	1.64361e+06	803.657	17	9
TJP2	Tight junction protein ZO-2	Q9UDY2	484000000	48	379295	185.459	31	31
MYOM1	Myomesin-1	P52179	484000000	2	244100	119.355	2	2
PSMC5	26S proteasome regulatory subunit 8	P62195	483000000	36	1.02513e+06	501.248	17	16
RBP1	Retinol-binding protein 1	P09455	481000000	17	2.72237e+06	1331.13	9	9
FECH	Ferrochelatase, mitochondrial	P22830	481000000	34	942359	460.774	18	18
SRPX2	Sushi repeat-containing protein SRPX2	O60687	480000000	38	1.11138e+06	543.419	15	15
MESDC2	LDLR chaperone MESD	Q14696	479000000	21	2.43995e+06	1193.03	9	9
TUBB2B	Tubulin beta-2B chain	Q9BVA1	479000000	20	1.21997e+06	596.516	26	6
SEC31A	Protein transport protein Sec31A	O94979	479000000	38	519137	253.837	23	23
DSTN	Destrin	P60981	478000000	18	2.2135e+06	1082.31	8	8
SLIRP	SRA stem-loop-interacting RNA-binding protein, mitochondrial	Q9GZT3	476000000	15	3.03083e+06	1481.95	6	6
ACY1	Aminoacylase-1	Q03154	476000000	42	1.0542e+06	515.461	13	13
EIF3C	Eukaryotic translation initiation factor 3 subunit C	Q99613	476000000	29	577301	282.276	19	19
CORO1B	Coronin-1B	Q9BR76	475000000	25	1.20979e+06	591.535	10	10
HMGB1	High mobility group protein B1	P09429	474000000	19	4.02413e+06	1967.63	8	6
RPL23A	60S ribosomal protein L23a	P62750	473000000	14	4.01564e+06	1963.48	7	7
VAPB	Vesicle-associated membrane protein-associated protein B/C	O95292	473000000	21	1.60626e+06	785.392	10	9
G6PD	Glucose-6-phosphate 1-dehydrogenase	P11413	471000000	37	685484	335.173	19	19
SUOX	Sulfite oxidase, mitochondrial	P51687	470000000	24	886704	433.561	11	11
MYO18A	Unconventional myosin-XVIIIa	Q92614	470000000	52	230202	112.559	49	49
FKBP2	Peptidyl-prolyl cis-trans isomerase FKBP2	P26885	468000000	9	3.40559e+06	1665.19	4	4
GCN1	eIF-2-alpha kinase activator GCN1	Q92616	468000000	80	145361	71.0753	67	67
ITGB1	Integrin beta-1	P05556	467000000	37	699653	342.101	19	19
PRPF19	Pre-mRNA-processing factor 19	Q9UMS4	465000000	20	1.24665e+06	609.559	12	12
LBP	Lipopolysaccharide-binding protein	P18428	464000000	23	1.57569e+06	770.448	8	8
NAP1L4	Nucleosome assembly protein 1-like 4	Q99733	464000000	31	1.47721e+06	722.295	13	11
XPNPEP1	Xaa-Pro aminopeptidase 1	Q9NQW7	464000000	33	716224	350.204	20	20
CD59	CD59 glycoprotein	P13987	462000000	9	3.92225e+06	1917.82	4	4
METRN	Meteorin	Q9UJH8	462000000	15	1.96113e+06	958.909	6	6
HARS	Histidine--tRNA ligase, cytoplasmic	P12081	462000000	28	840482	410.961	17	11
ERMP1	Endoplasmic reticulum metallopeptidase 1	Q7Z2K6	462000000	25	692162	338.438	17	17
RPL27A	60S ribosomal protein L27a	P46776	458000000	12	3.33282e+06	1629.61	6	6
CTTN	Src substrate cortactin	Q14247	458000000	28	864065	422.492	21	21
RPL27	60S ribosomal protein L27	P61353	457000000	11	3.8798e+06	1897.06	5	5
VAMP2	Vesicle-associated membrane protein 2	P63027	456000000	14	4.64557e+06	2271.49	5	3
FUS	RNA-binding protein FUS	P35637	456000000	16	1.78676e+06	873.651	10	8
PTBP1	Polypyrimidine tract-binding protein 1	P26599	456000000	50	1.22252e+06	597.761	13	12
TMPO	Lamina-associated polypeptide 2, isoforms beta/gamma	P42167	456000000	21	1.05581e+06	516.248	13	13
PSMB6	Proteasome subunit beta type-6	P28072	455000000	13	2.10699e+06	1030.23	5	5
PAWR	PRKC apoptosis WT1 regulator protein	Q96IZ0	455000000	56	1.93141e+06	944.38	12	12
SRSF1	Serine/arginine-rich splicing factor 1	Q07955	454000000	38	1.77892e+06	869.819	10	10
PSMC2	26S proteasome regulatory subunit 7	P35998	454000000	48	825928	403.845	24	24
ACOX1	Peroxisomal acyl-coenzyme A oxidase 1	Q15067	454000000	34	770867	376.922	18	18
UBR4	E3 ubiquitin-protein ligase UBR4	Q5T4S7	454000000	63	96761.5	47.3123	54	54
MTX2	Metaxin-2	O75431	453000000	17	2.09773e+06	1025.7	8	8
RPL11	60S ribosomal protein L11	P62913	452000000	6	2.30241e+06	1125.78	2	2
TMED9	Transmembrane emp24 domain-containing protein 9	Q9BVK6	452000000	14	1.64458e+06	804.131	6	5
RPL24	60S ribosomal protein L24	P83731	451000000	11	2.87165e+06	1404.12	5	5
TSFM	Elongation factor Ts, mitochondrial	P43897	451000000	20	1.27629e+06	624.052	13	13
COX17	Cytochrome c oxidase copper chaperone	Q14061	450000000	8	5.73056e+06	2802.01	1	1
NDUFS8	NADH dehydrogenase [ubiquinone] iron-sulfur protein 8, mitochondrial	O00217	450000000	20	1.76325e+06	862.156	6	6
EWSR1	RNA-binding protein EWS	Q01844	450000000	10	1.34837e+06	659.296	5	5
RPS6	40S ribosomal protein S6	P62753	449000000	14	2.85891e+06	1397.89	7	7
ARRB1	Beta-arrestin-1	P49407	449000000	32	1.08911e+06	532.529	18	18
PCK2	Phosphoenolpyruvate carboxykinase [GTP], mitochondrial	Q16822	449000000	41	635314	310.642	23	23
ATP2B4	Plasma membrane calcium-transporting ATPase 4	P23634	449000000	51	394333	192.812	32	20
RBMX	RNA-binding motif protein, X chromosome	P38159	447000000	22	910777	445.332	13	4
COPS4	COP9 signalosome complex subunit 4	Q9BT78	447000000	29	875747	428.204	16	16
NDUFA11	NADH dehydrogenase [ubiquinone] 1 alpha subcomplex subunit 11	Q86Y39	445000000	25	3.23822e+06	1583.36	8	8
USP14	Ubiquitin carboxyl-terminal hydrolase 14	P54578	445000000	29	906702	443.34	18	18
EPHX2	Bifunctional epoxide hydrolase 2	P34913	445000000	36	708361	346.359	18	18
PLOD1	Procollagen-lysine,2-oxoglutarate 5-dioxygenase 1	Q02809	445000000	44	515172	251.898	21	21
RAP1A	Ras-related protein Rap-1A	P62834	443000000	14	2.25657e+06	1103.37	10	6
F13A1	Coagulation factor XIII A chain	P00488	443000000	46	609883	298.207	19	19
CAPN1	Calpain-1 catalytic subunit	P07384	442000000	35	625409	305.799	27	27
HAGH	Hydroxyacylglutathione hydrolase, mitochondrial	Q16775	440000000	23	1.3184e+06	644.645	10	10
MVP	Major vault protein	Q14764	440000000	46	521229	254.859	32	32
YWHAH	14-3-3 protein eta	Q04917	439000000	19	1.39762e+06	683.378	11	9
NDUFA7	NADH dehydrogenase [ubiquinone] 1 alpha subcomplex subunit 7	O95182	438000000	25	3.18728e+06	1558.45	6	6
PSMD4	26S proteasome non-ATPase regulatory subunit 4	P55036	438000000	21	1.59364e+06	779.225	11	10
PPP2R1A	Serine/threonine-protein phosphatase 2A 65 kDa regulatory subunit A alpha isoform	P30153	438000000	39	697218	340.911	25	21
GPHA2	Glycoprotein hormone alpha-2	Q96T91	437000000	8	3.71001e+06	1814.04	3	3
FHL1	Four and a half LIM domains protein 1	Q13642	437000000	19	1.23667e+06	604.68	13	13
PSMD13	26S proteasome non-ATPase regulatory subunit 13	Q9UNM6	437000000	23	856156	418.624	14	14
ISOC2	Isochorismatase domain-containing protein 2	Q96AB3	435000000	26	2.76977e+06	1354.3	5	5
ATAD3A	ATPase family AAA domain-containing protein 3A	Q9NVI7	435000000	27	651711	318.66	17	17
COL4A1	Collagen alpha-1(IV) chain	P02462	435000000	29	284079	138.903	10	8
PPP1CB	Serine/threonine-protein phosphatase PP1-beta catalytic subunit	P62140	434000000	24	1.30043e+06	635.854	21	8
VAT1	Synaptic vesicle membrane protein VAT-1 homolog	Q99536	433000000	31	1.37852e+06	674.038	14	14
CRLF1	Cytokine receptor-like factor 1	O75462	433000000	26	919012	449.359	12	12
RDX	Radixin	P35241	433000000	14	711493	347.891	17	11
NOG	Noggin	Q13253	432000000	13	1.69272e+06	827.669	8	8
VIT	Vitrin	Q6UXI7	432000000	15	594739	290.803	10	10
RPS19	40S ribosomal protein S19	P39019	431000000	12	2.19544e+06	1073.48	6	6
LETM1	Mitochondrial proton/calcium exchanger protein	O95202	431000000	31	562934	275.251	20	20
HK2	Hexokinase-2	P52789	431000000	43	457384	223.642	26	23
ERH	Enhancer of rudimentary homolog	P84090	430000000	10	4.3807e+06	2141.98	3	3
OXA1L	Mitochondrial inner membrane protein OXA1L	Q15070	430000000	6	1.46023e+06	713.993	5	5
PARP1	Poly [ADP-ribose] polymerase 1	P09874	430000000	37	429480	209.998	28	28
CRIP2	Cysteine-rich protein 2	P52943	427000000	15	2.41674e+06	1181.69	6	6
C4B	Complement C4-B	P0C0L5	423000000	11	266011	130.068	63	4
RPL30	60S ribosomal protein L30	P62888	422000000	16	3.58266e+06	1751.77	6	6
RAB13	Ras-related protein Rab-13	P51153	422000000	12	1.79133e+06	875.886	6	4
PNPO	Pyridoxine-5'-phosphate oxidase	Q9NVS9	422000000	25	1.65354e+06	808.51	14	14
CBX3	Chromobox protein homolog 3	Q13185	421000000	18	3.06358e+06	1497.96	6	4
RAB18	Ras-related protein Rab-18	Q9NP72	421000000	22	1.64962e+06	806.595	10	10
EPS15L1	Epidermal growth factor receptor substrate 15-like 1	Q9UBC2	421000000	53	437654	213.994	33	33
OPLAH	5-oxoprolinase	O14841	421000000	44	404623	197.844	31	31
NACA	Nascent polypeptide-associated complex subunit alpha	Q13765	420000000	14	3.56568e+06	1743.47	5	5
PMPCB	Mitochondrial-processing peptidase subunit beta	O75439	420000000	26	822850	402.339	17	17
LARS2	Probable leucine--tRNA ligase, mitochondrial	Q15031	420000000	37	475424	232.463	22	22
TBC1D4	TBC1 domain family member 4	O60343	420000000	21	339589	166.045	15	15
SPTAN1	Spectrin alpha chain, non-erythrocytic 1	Q13813	420000000	6	149609	73.1526	132	2
NPM1	Nucleophosmin	P06748	417000000	24	1.77011e+06	865.509	9	9
TRIM25	E3 ubiquitin/ISG15 ligase TRIM25	Q14258	417000000	35	685203	335.036	22	22
DPP3	Dipeptidyl peptidase 3	Q9NY33	415000000	44	571335	279.359	17	17
NAXE	NAD(P)H-hydrate epimerase	Q8NCW5	414000000	22	1.4059e+06	687.425	9	9
RAP1GAP	Rap1 GTPase-activating protein 1	P47736	414000000	32	659015	322.231	23	2
SEC23A	Protein transport protein Sec23A	Q15436	411000000	40	565828	276.667	22	20
SPON1	Spondin-1	Q9HCB6	411000000	25	565828	276.667	17	17
GSR	Glutathione reductase, mitochondrial	P00390	410000000	22	908031	443.989	13	13
ACP1	Low molecular weight phosphotyrosine protein phosphatase	P24666	409000000	23	2.31486e+06	1131.87	9	2
FAM120A	Constitutive coactivator of PPAR-gamma-like protein 1	Q9NZB2	409000000	45	365505	178.717	30	28
IGLV1-47	Immunoglobulin lambda variable 1-47	P01700	408000000	11	4.15657e+06	2032.39	4	2
ACAA2	3-ketoacyl-CoA thiolase, mitochondrial	P42765	408000000	27	989659	483.902	14	14
FUT11	Alpha-(1,3)-fucosyltransferase 11	Q495W5	408000000	10	865951	423.414	7	7
IST1	IST1 homolog	P53990	407000000	15	1.88472e+06	921.549	9	9
TPM3	Tropomyosin alpha-3 chain	P06753	407000000	1	1.29574e+06	633.565	13	1
CRYZ	Quinone oxidoreductase	Q08257	407000000	24	1.03659e+06	506.852	16	16
PTGR1	Prostaglandin reductase 1	Q14914	406000000	36	1.47721e+06	722.295	13	13
MON1B	Vacuolar fusion protein MON1 homolog B	Q7L1V2	406000000	2	738606	361.147	2	2
PRMT5	Protein arginine N-methyltransferase 5	O14744	405000000	33	644688	315.226	16	16
MCCC1	Methylcrotonoyl-CoA carboxylase subunit alpha, mitochondrial	Q96RQ3	404000000	29	623609	304.919	19	19
GFPT1	Glutamine--fructose-6-phosphate aminotransferase [isomerizing] 1	Q06210	404000000	37	478583	234.007	22	22
CASK	Peripheral plasma membrane protein CASK	O14936	404000000	30	419981	205.353	22	22
AQP1	Aquaporin-1	P29972	403000000	12	5.13204e+06	2509.35	5	5
PAFAH1B1	Platelet-activating factor acetylhydrolase IB subunit alpha	P43034	403000000	33	892528	436.409	18	18
DSP	Desmoplakin	P15924	403000000	69	125940	61.5792	55	55
AP2A2	AP-2 complex subunit alpha-2	O94973	402000000	34	417902	204.337	30	21
PCBP2	Poly(rC)-binding protein 2	Q15366	400000000	20	1.19855e+06	586.04	10	1
OTUB1	Ubiquitin thioesterase OTUB1	Q96FW1	399000000	24	1.35496e+06	662.519	10	10
LRRC47	Leucine-rich repeat-containing protein 47	Q8N1G4	398000000	28	699085	341.823	18	18
PCCA	Propionyl-CoA carboxylase alpha chain, mitochondrial	P05165	398000000	38	440727	215.497	31	31
SCD	Acyl-CoA desaturase	O00767	397000000	10	1.55558e+06	760.613	3	3
NSFL1C	NSFL1 cofactor p47	Q9UNZ2	397000000	24	919205	449.453	14	14
TPT1	Translationally-controlled tumor protein	P13693	396000000	20	2.88165e+06	1409.01	4	4
SORBS2	Sorbin and SH3 domain-containing protein 2	O94875	396000000	46	373548	182.649	20	3
RANBP1	Ran-specific GTPase-activating protein	P43487	395000000	11	2.51508e+06	1229.77	6	6
SF3B1	Splicing factor 3B subunit 1	O75533	395000000	56	324526	158.68	34	34
ENDOD1	Endonuclease domain-containing 1 protein	O94919	394000000	20	836237	408.885	12	12
DHX15	Pre-mRNA-splicing factor ATP-dependent RNA helicase DHX15	O43143	394000000	43	514608	251.622	22	21
IGFBP2	Insulin-like growth factor-binding protein 2	P18065	393000000	19	1.42991e+06	699.167	10	10
HMGCL	Hydroxymethylglutaryl-CoA lyase, mitochondrial	P35914	393000000	22	1.25117e+06	611.771	10	10
RPL9	60S ribosomal protein L9	P32969	392000000	11	2.21865e+06	1084.83	6	6
RPL15	60S ribosomal protein L15	P61313	392000000	11	1.81526e+06	887.585	7	7
TIMP1	Metalloproteinase inhibitor 1	P01033	392000000	9	1.81526e+06	887.585	7	7
STIM1	Stromal interaction molecule 1	Q13586	392000000	32	623994	305.107	14	14
PLXNB2	Plexin-B2	O15031	391000000	49	221299	108.206	32	32
PDCD6	Programmed cell death protein 6	O75340	390000000	18	1.806e+06	883.056	11	11
NAP1L1	Nucleosome assembly protein 1-like 1	P55209	388000000	21	1.41172e+06	690.272	11	9
NUCB2	Nucleobindin-2	P80303	387000000	29	938720	458.995	16	16
LARS	Leucine--tRNA ligase, cytoplasmic	Q9P2J5	387000000	48	317954	155.466	33	33
CNPY2	Protein canopy homolog 2	Q9Y2B0	386000000	19	1.78747e+06	873.999	8	8
RPS5	40S ribosomal protein S5	P46782	385000000	23	1.96113e+06	958.909	9	9
COPE	Coatomer subunit epsilon	O14579	385000000	32	1.30742e+06	639.272	17	17
BRIX1	Ribosome biogenesis protein BRX1 homolog	Q8TDN6	385000000	3	980563	479.454	2	2
IDH1	Isocitrate dehydrogenase [NADP] cytoplasmic	O75874	385000000	30	784450	383.563	17	16
UBE2N	Ubiquitin-conjugating enzyme E2 N	P61088	382000000	16	1.94584e+06	951.437	7	7
DDOST	Dolichyl-diphosphooligosaccharide--protein glycosyltransferase 48 kDa subunit	P39656	382000000	27	846019	413.668	11	11
NUMB	Protein numb homolog	P49757	382000000	12	778338	380.575	12	9
SPTB	Spectrin beta chain, erythrocytic	P11277	381000000	66	152815	74.7202	60	56
RPL14	60S ribosomal protein L14	P50914	378000000	15	3.20911e+06	1569.12	6	6
PLIN3	Perilipin-3	O60664	378000000	25	740565	362.105	12	12
CFI	Complement factor I	P05156	378000000	30	641823	313.825	16	16
PIP5K1B	Phosphatidylinositol 4-phosphate 5-kinase type-1 beta	O14986	377000000	8	914464	447.135	6	5
ADD1	Alpha-adducin	P35611	377000000	23	711250	347.772	17	1
CAV1	Caveolin-1	Q03135	375000000	13	1.91019e+06	934.002	5	3
CLYBL	Citrate lyase subunit beta-like protein, mitochondrial	Q8N0X4	375000000	22	868267	424.546	14	14
ACTR2	Actin-related protein 2	P61160	373000000	25	1.46154e+06	714.631	9	9
GPD1L	Glycerol-3-phosphate dehydrogenase 1-like protein	Q8N335	372000000	22	823872	402.839	14	14
IFIT1	Interferon-induced protein with tetratricopeptide repeats 1	P09914	372000000	34	701817	343.159	20	20
TXNL1	Thioredoxin-like protein 1	O43396	371000000	23	1.25987e+06	616.026	11	11
AIMP1	Aminoacyl tRNA synthase complex-interacting multifunctional protein 1	Q12904	371000000	27	1.11165e+06	543.553	16	16
EIF3E	Eukaryotic translation initiation factor 3 subunit E	P60228	371000000	20	674933	330.014	15	15
CRYAB	Alpha-crystallin B chain	P02511	370000000	21	1.71338e+06	837.772	8	8
ECHDC1	Ethylmalonyl-CoA decarboxylase	Q9NTX5	370000000	17	1.04707e+06	511.971	10	10
RBM3	RNA-binding protein 3	P98179	369000000	14	2.34953e+06	1148.82	6	6
IGKV3-15	Immunoglobulin kappa variable 3-15	P01624	368000000	7	6.24843e+06	3055.22	2	2
GPHB5	Glycoprotein hormone beta-5	Q86YW7	368000000	8	2.34316e+06	1145.71	4	4
GLG1	Golgi apparatus protein 1	Q92896	368000000	38	307300	150.257	27	27
COX7C	Cytochrome c oxidase subunit 7C, mitochondrial	P15954	367000000	3	3.73887e+06	1828.15	1	1
SART1	U4/U6.U5 tri-snRNP-associated protein 1	O43290	366000000	20	490616	239.891	18	18
NAXD	ATP-dependent (S)-NAD(P)H-hydrate dehydratase	Q8IW45	365000000	18	1.09368e+06	534.762	13	13
MPDZ	Multiple PDZ domain protein	O75970	365000000	38	197792	96.7123	34	33
TROVE2	60 kDa SS-A/Ro ribonucleoprotein	P10155	364000000	24	639364	312.622	18	18
TOR1AIP1	Torsin-1A-interacting protein 1	Q5JTV8	363000000	29	577832	282.536	15	15
CA12	Carbonic anhydrase 12	O43570	362000000	17	1.53664e+06	751.353	7	7
RMDN1	Regulator of microtubule dynamics protein 1	Q96DB5	362000000	19	838167	409.829	10	10
MTCH1	Mitochondrial carrier homolog 1	Q9NZJ7	361000000	20	1.0216e+06	499.518	10	10
AGK	Acylglycerol kinase, mitochondrial	Q53H12	361000000	22	799510	390.927	15	15
ADCY9	Adenylate cyclase type 9	O60503	361000000	3	291885	142.719	3	3
NUTF2	Nuclear transport factor 2	P61970	360000000	19	2.61969e+06	1280.92	4	4
NHLRC2	NHL repeat-containing protein 2	Q8NBF2	360000000	27	679178	332.09	17	17
TTN	Titin	Q8WZ42	359000000	7	9852.83	4.81763	7	7
UQCRH	Cytochrome b-c1 complex subunit 6, mitochondrial	P07919	358000000	38	3.03932e+06	1486.1	4	4
TBCA	Tubulin-specific chaperone A	O75347	357000000	18	3.03083e+06	1481.95	8	8
RPL32	60S ribosomal protein L32	P62910	357000000	15	2.59785e+06	1270.24	5	5
APOO	MICOS complex subunit MIC26	Q9BUR5	357000000	10	2.02055e+06	987.967	5	5
OPTC	Opticin	Q9UBM4	357000000	16	1.65318e+06	808.336	7	7
SLC25A24	Calcium-binding mitochondrial carrier protein SCaMC-1	Q6NUK1	357000000	29	699422	341.988	20	20
RHOT1	Mitochondrial Rho GTPase 1	Q8IXI2	357000000	30	606166	296.39	20	19
TMEM43	Transmembrane protein 43	Q9BTV4	356000000	26	788437	385.513	14	14
ELAC2	Zinc phosphodiesterase ELAC protein 2	Q9BQ52	356000000	8	402979	197.04	8	8
NANS	Sialic acid synthase	Q9NR45	355000000	20	1.13019e+06	552.618	10	10
CCAR2	Cell cycle and apoptosis regulator protein 2	Q8N163	355000000	35	361662	176.838	21	21
DNAJC11	DnaJ homolog subfamily C member 11	Q9NVH1	354000000	39	693545	339.115	19	19
EML4	Echinoderm microtubule-associated protein-like 4	Q9HC35	354000000	33	368003	179.938	25	25
HADH	Hydroxyacyl-coenzyme A dehydrogenase, mitochondrial	Q16836	353000000	20	1.28437e+06	628.005	9	1
VPS13C	Vacuolar protein sorting-associated protein 13C	Q709C8	353000000	62	92211.4	45.0876	53	53
ABHD14B	Protein ABHD14B	Q96IU4	352000000	9	1.63003e+06	797.015	4	4
TPD52L2	Tumor protein D54	O43399	352000000	15	1.49419e+06	730.597	11	2
AKR7A2	Aflatoxin B1 aldehyde reductase member 2	O43488	352000000	19	1.19535e+06	584.478	11	11
PLXDC2	Plexin domain-containing protein 2	Q6UX71	352000000	19	747095	365.299	9	9
HEBP2	Heme-binding protein 2	Q9Y5Z4	350000000	14	1.78284e+06	871.735	9	9
ARPC1B	Actin-related protein 2/3 complex subunit 1B	O15143	350000000	18	990467	484.297	11	11
DNPEP	Aspartyl aminopeptidase	Q9ULA0	350000000	23	848972	415.112	12	12
ALYREF	THO complex subunit 4	Q86V81	349000000	17	1.3675e+06	668.65	8	8
EPHX1	Epoxide hydrolase 1	P07099	349000000	23	683749	334.325	14	14
MECP2	Methyl-CpG-binding protein 2	P51608	348000000	44	805752	393.979	20	20
SNRPD3	Small nuclear ribonucleoprotein Sm D3	P62318	346000000	11	2.93744e+06	1436.29	5	5
SERPINF2	Alpha-2-antiplasmin	P08697	346000000	23	839269	410.368	13	13
LRRFIP1	Leucine-rich repeat flightless-interacting protein 1	Q32MZ4	346000000	44	518372	253.463	21	15
GRPEL1	GrpE protein homolog 1, mitochondrial	Q9HAV7	344000000	24	1.16819e+06	571.194	11	11
ADAMTSL4	ADAMTS-like protein 4	Q6UY14	343000000	13	317670	155.327	10	10
RAD50	DNA repair protein RAD50	Q92878	343000000	39	239340	117.027	33	33
IDH3G	Isocitrate dehydrogenase [NAD] subunit gamma, mitochondrial	P51553	341000000	23	964998	471.844	8	8
SORL1	Sortilin-related receptor	Q92673	341000000	38	140080	68.4935	32	32
NME3	Nucleoside diphosphate kinase 3	Q13232	340000000	13	1.7319e+06	846.828	7	7
RPL31	60S ribosomal protein L31	P62899	339000000	9	2.46687e+06	1206.2	5	5
LACTB	Serine beta-lactamase-like protein LACTB, mitochondrial	P83111	339000000	18	690724	337.735	14	14
YARS	Tyrosine--tRNA ligase, cytoplasmic	P54577	339000000	34	466705	228.199	20	20
NDUFV3	NADH dehydrogenase [ubiquinone] flavoprotein 3, mitochondrial	P56181	338000000	22	2.45959e+06	1202.64	12	11
PLTP	Phospholipid transfer protein	P55058	338000000	33	819864	400.88	10	10
NFS1	Cysteine desulfurase, mitochondrial	Q9Y697	338000000	27	662198	323.787	15	15
SRSF2	Serine/arginine-rich splicing factor 2	Q01130	337000000	7	1.90736e+06	932.618	3	3
MCCC2	Methylcrotonoyl-CoA carboxylase beta chain, mitochondrial	Q9HCC0	337000000	35	613079	299.77	16	16
NIPSNAP1	Protein NipSnap homolog 1	Q9BPW8	336000000	14	1.0697e+06	523.041	9	9
ITPR1	Inositol 1,4,5-trisphosphate receptor type 1	Q14643	336000000	52	124024	60.6424	44	38
LCN2	Neutrophil gelatinase-associated lipocalin	P80188	335000000	18	1.89604e+06	927.083	7	7
HINT2	Histidine triad nucleotide-binding protein 2, mitochondrial	Q9BX68	335000000	18	1.5513e+06	758.523	5	5
NEFH	Neurofilament heavy polypeptide	P12036	335000000	29	550462	269.153	18	16
IFITM3	Interferon-induced transmembrane protein 3	Q01628	333000000	7	4.24062e+06	2073.48	3	3
PDXK	Pyridoxal kinase	O00764	333000000	17	1.2116e+06	592.424	9	9
ACAD9	Acyl-CoA dehydrogenase family member 9, mitochondrial	Q9H845	332000000	30	483186	236.258	19	19
CMPK1	UMP-CMP kinase	P30085	331000000	16	1.53278e+06	749.466	9	9
OGDHL	2-oxoglutarate dehydrogenase-like, mitochondrial	Q9ULD0	331000000	52	337212	164.882	36	24
RPL17	60S ribosomal protein L17	P18621	330000000	22	1.86774e+06	913.246	7	7
SLC12A4	Solute carrier family 12 member 4	Q9UP95	330000000	32	365427	178.679	20	15
PSMD6	26S proteasome non-ATPase regulatory subunit 6	Q15008	329000000	23	670348	327.772	16	16
S100A13	Protein S100-A13	Q99584	328000000	6	2.78463e+06	1361.57	4	4
EHD1	EH domain-containing protein 1	Q9H4M9	328000000	26	576130	281.704	17	14
AP3D1	AP-3 complex subunit delta-1	O14617	328000000	28	327603	160.184	22	22
FLII	Protein flightless-1 homolog	Q13045	327000000	43	264394	129.278	31	31
ITGB4	Integrin beta-4	P16144	327000000	55	185076	90.4944	38	38
VWA8	von Willebrand factor A domain-containing protein 8	A3KMH1	327000000	40	150062	73.3739	34	34
STAT3	Signal transducer and activator of transcription 3	P40763	325000000	33	424486	207.556	27	1
UPF1	Regulator of nonsense transcripts 1	Q92900	325000000	49	285430	139.564	36	36
ADI1	1,2-dihydroxy-3-keto-5-methylthiopentene dioxygenase	Q9BV57	324000000	22	1.50037e+06	733.616	10	10
WNT4	Protein Wnt-4	P56705	323000000	16	865951	423.414	9	8
DBNL	Drebrin-like protein	Q9UJU6	323000000	23	822654	402.244	13	13
LEMD2	LEM domain-containing protein 2	Q8NC56	323000000	15	548436	268.162	11	11
ESYT2	Extended synaptotagmin-2	A0FGR8	323000000	37	357676	174.888	23	23
GLRX5	Glutaredoxin-related protein 5, mitochondrial	Q86SX6	322000000	17	2.34316e+06	1145.71	4	4
HSD17B8	Estradiol 17-beta-dehydrogenase 8	Q92506	321000000	13	1.16794e+06	571.076	7	7
PMPCA	Mitochondrial-processing peptidase subunit alpha	Q10713	320000000	25	525815	257.102	16	16
FTL	Ferritin light chain	P02792	319000000	17	2.03117e+06	993.155	5	5
RPS13	40S ribosomal protein S13	P62277	319000000	19	1.80548e+06	882.805	7	7
TOMM40	Mitochondrial import receptor subunit TOM40 homolog	O96008	319000000	25	1.62493e+06	794.524	9	9
RHOT2	Mitochondrial Rho GTPase 2	Q8IXI1	319000000	20	624974	305.586	12	11
LXN	Latexin	Q9BS40	318000000	10	2.69973e+06	1320.06	4	4
TIMM9	Mitochondrial import inner membrane translocase subunit Tim9	Q9Y5J7	318000000	8	2.69973e+06	1320.06	6	6
RPL28	60S ribosomal protein L28	P46779	318000000	14	2.0248e+06	990.042	4	4
NIT2	Omega-amidase NIT2	Q9NQR4	318000000	28	899910	440.019	15	15
TM9SF3	Transmembrane 9 superfamily member 3	Q9HD45	318000000	13	852547	416.86	9	9
ARCN1	Coatomer subunit delta	P48444	318000000	31	599940	293.346	19	19
APOA2	Apolipoprotein A-II	P02652	316000000	18	3.2193e+06	1574.1	4	4
SUB1	Activated RNA polymerase II transcriptional coactivator p15	P53999	316000000	6	3.2193e+06	1574.1	6	6
SRSF6	Serine/arginine-rich splicing factor 6	Q13247	316000000	8	1.0731e+06	524.702	5	4
CYC1	Cytochrome c1, heme protein, mitochondrial	P08574	316000000	20	946853	462.972	6	6
C12orf10	UPF0160 protein MYG1, mitochondrial	Q9HB07	316000000	14	766500	374.787	7	7
BMP1	Bone morphogenetic protein 1	P13497	316000000	17	309548	151.356	13	13
BCKDHA	2-oxoisovalerate dehydrogenase subunit alpha, mitochondrial	P12694	314000000	27	639785	312.828	13	13
ENO3	Beta-enolase	P13929	313000000	11	839142	410.305	9	4
ARMCX1	Armadillo repeat-containing X-linked protein 1	Q9P291	313000000	17	637748	311.832	11	11
TNN	Tenascin-N	Q9UQP3	312000000	40	260537	127.392	26	26
AKAP13	A-kinase anchor protein 13	Q12802	312000000	54	132440	64.7575	42	42
EIF4A3	Eukaryotic initiation factor 4A-III	P38919	311000000	18	688775	336.782	15	12
KHSRP	Far upstream element-binding protein 2	Q92945	311000000	34	452623	221.314	20	20
RABGGTA	Geranylgeranyl transferase type-2 subunit alpha	Q92696	311000000	28	416890	203.842	20	20
ANK1	Ankyrin-1	P16157	311000000	44	182090	89.0344	36	34
CAPZA1	F-actin-capping protein subunit alpha-1	P52907	310000000	27	1.21468e+06	593.929	11	9
SSB	Lupus La protein	P05455	310000000	36	717767	350.958	18	18
	Putative uncharacterized protein LOC400499	Q6ZTK2	310000000	3	607342	296.965	1	1
AP1B1	AP-1 complex subunit beta-1	Q10567	310000000	36	358884	175.479	32	18
USP9X	Probable ubiquitin carboxyl-terminal hydrolase FAF-X	Q93008	310000000	50	126327	61.7687	38	38
KIAA1217	Sickle tail protein homolog	Q5T5P2	309000000	44	140535	68.7159	35	5
SRSF9	Serine/arginine-rich splicing factor 9	Q13242	308000000	21	1.04593e+06	511.418	11	11
MTX1	Metaxin-1	Q13505	308000000	11	627560	306.851	6	6
IPO5	Importin-5	O00410	308000000	46	280161	136.987	25	24
SF3B3	Splicing factor 3B subunit 3	Q15393	307000000	35	300732	147.045	22	22
PRPS1	Ribose-phosphate pyrophosphokinase 1	P60891	306000000	19	974195	476.341	10	5
CDK18	Cyclin-dependent kinase 18	Q07002	306000000	14	556683	272.195	10	8
WARS	Tryptophan--tRNA ligase, cytoplasmic	P23381	305000000	27	675486	330.285	18	18
UFL1	E3 UFM1-protein ligase 1	O94874	305000000	40	330557	161.629	27	27
HIBCH	3-hydroxyisobutyryl-CoA hydrolase, mitochondrial	Q6NVY1	304000000	21	619410	302.866	11	11
HIGD1A	HIG1 domain family member 1A, mitochondrial	Q9Y241	303000000	2	3.85858e+06	1886.68	1	1
LANCL1	LanC-like protein 1	O43813	303000000	15	907901	443.926	10	10
ELOC	Elongin-C	Q15369	302000000	8	2.19762e+06	1074.55	3	3
ARF4	ADP-ribosylation factor 4	P18085	302000000	16	1.39849e+06	683.803	8	5
SULT1A1	Sulfotransferase 1A1	P50225	302000000	39	809651	395.886	10	3
EIF3D	Eukaryotic translation initiation factor 3 subunit D	O15371	302000000	36	615335	300.873	20	20
LPP	Lipoma-preferred partner	Q93052	302000000	31	591668	289.301	18	18
FUBP1	Far upstream element-binding protein 1	Q96AE4	302000000	28	512779	250.728	18	2
RPL22	60S ribosomal protein L22	P35268	301000000	5	3.83311e+06	1874.23	5	5
RPS20	40S ribosomal protein S20	P60866	301000000	11	3.06649e+06	1499.38	3	3
PSMB7	Proteasome subunit beta type-7	Q99436	301000000	16	1.39386e+06	681.538	7	7
NTN1	Netrin-1	O95631	301000000	31	511081	249.897	14	14
CRB2	Protein crumbs homolog 2	Q5IJ48	301000000	27	319426	156.186	17	17
ATL3	Atlastin-3	Q6DD88	299000000	26	585791	286.427	16	16
ZNF185	Zinc finger protein 185	O15231	299000000	26	371477	181.637	21	0
ADAR	Double-stranded RNA-specific adenosine deaminase	P55265	298000000	40	219994	107.568	28	28
PCBD1	Pterin-4-alpha-carbinolamine dehydratase	P61457	297000000	10	2.16124e+06	1056.76	4	4
HOMER1	Homer protein homolog 1	Q86YM7	297000000	9	720413	352.252	10	8
RPL18A	60S ribosomal protein L18a	Q02543	296000000	15	1.6753e+06	819.154	6	6
EMD	Emerin	P50402	295000000	25	1.25223e+06	612.29	12	12
NDRG2	Protein NDRG2	Q9UN36	295000000	19	939175	459.218	12	12
MYO7A	Unconventional myosin-VIIa	Q13402	295000000	30	136607	66.7953	26	26
FHL2	Four and a half LIM domains protein 2	Q14192	294000000	22	831993	406.81	13	13
FAM126A	Hyccin	Q9BYI3	294000000	8	516409	252.503	8	8
ARHGAP1	Rho GTPase-activating protein 1	Q07960	293000000	28	552775	270.284	12	12
MRPL37	39S ribosomal protein L37, mitochondrial	Q9BZE1	293000000	26	514653	251.644	16	16
NOP56	Nucleolar protein 56	O00567	293000000	29	481449	235.409	21	21
ABLIM1	Actin-binding LIM protein 1	O14639	293000000	33	287018	140.34	20	20
PPP2CB	Serine/threonine-protein phosphatase 2A catalytic subunit beta isoform	P62714	292000000	29	929624	454.548	13	1
PREP	Prolyl endopeptidase	P48147	292000000	32	316468	154.74	21	21
RPS17	40S ribosomal protein S17	P08708	291000000	19	2.96461e+06	1449.57	7	7
BRMS1	Breast cancer metastasis-suppressor 1	Q9HCU9	291000000	2	988203	483.19	1	1
ACSS2	Acetyl-coenzyme A synthetase, cytoplasmic	Q9NR19	291000000	19	529395	258.852	12	12
HNRNPUL1	Heterogeneous nuclear ribonucleoprotein U-like protein 1	Q9BUJ2	291000000	26	423516	207.082	19	19
CDC42	Cell division control protein 42 homolog	P60953	290000000	44	1.64135e+06	802.55	7	6
TATDN1	Putative deoxyribonuclease TATDN1	Q6P1N9	290000000	11	777480	380.155	10	10
AP1M1	AP-1 complex subunit mu-1	Q9BXS5	290000000	27	590885	288.918	13	10
JUP	Junction plakoglobin	P14923	290000000	22	321133	157.021	22	18
NDUFA6	NADH dehydrogenase [ubiquinone] 1 alpha subcomplex subunit 6	P56556	289000000	12	1.63569e+06	799.782	5	5
RPL23	60S ribosomal protein L23	P62829	288000000	18	1.63003e+06	797.015	6	6
NDUFS7	NADH dehydrogenase [ubiquinone] iron-sulfur protein 7, mitochondrial	O75251	288000000	11	1.46702e+06	717.314	3	3
PNPLA6	Neuropathy target esterase	Q8IY17	288000000	34	218959	107.062	27	26
U2AF2	Splicing factor U2AF 65 kDa subunit	P26368	287000000	25	974620	476.549	10	10
RDH13	Retinol dehydrogenase 13	Q8NBN7	286000000	25	809353	395.74	13	13
EIF3G	Eukaryotic translation initiation factor 3 subunit G	O75821	285000000	18	764075	373.601	9	9
KLKB1	Plasma kallikrein	P03952	284000000	20	361662	176.838	16	16
LASP1	LIM and SH3 domain protein 1	Q14847	283000000	13	1.02968e+06	503.472	8	8
CAT	Catalase	P04040	283000000	20	497088	243.055	19	19
RPS27L	40S ribosomal protein S27-like	Q71UM5	282000000	13	3.59115e+06	1755.92	5	2
COPS3	COP9 signalosome complex subunit 3	Q9UNS2	282000000	15	574584	280.948	10	10
IGLV1-51	Immunoglobulin lambda variable 1-51	P01701	281000000	4	4.77122e+06	2332.93	3	3
MCFD2	Multiple coagulation factor deficiency protein 2	Q8NI22	281000000	9	2.04481e+06	999.827	4	4
NDUFB5	NADH dehydrogenase [ubiquinone] 1 beta subcomplex subunit 5, mitochondrial	O43674	281000000	14	1.78921e+06	874.849	4	4
RHOB	Rho-related GTP-binding protein RhoB	P62745	281000000	4	1.59041e+06	777.643	5	3
PDCD5	Programmed cell death protein 5	O14737	281000000	12	1.43137e+06	699.879	7	7
LRRC59	Leucine-rich repeat-containing protein 59	Q96AG4	281000000	15	1.0224e+06	499.913	8	8
MRPS22	28S ribosomal protein S22, mitochondrial	P82650	281000000	17	596403	291.616	15	15
HSPA2	Heat shock-related 70 kDa protein 2	P54652	281000000	8	408962	199.965	15	6
VPS26A	Vacuolar protein sorting-associated protein 26A	O75436	280000000	18	750670	367.046	11	11
ADSS	Adenylosuccinate synthetase isozyme 2	P30520	280000000	18	713136	348.694	13	12
ELAVL1	ELAV-like protein 1	Q15717	279000000	12	888237	434.311	9	9
PSMC1	26S proteasome regulatory subunit 4	P62191	279000000	29	568472	277.959	18	18
EIF3J	Eukaryotic translation initiation factor 3 subunit J	O75822	278000000	18	1.01149e+06	494.576	11	11
MLEC	Malectin	Q14165	277000000	21	881870	431.198	9	9
SMS	Spermine synthase	P52788	277000000	33	705496	344.958	16	16
HSDL2	Hydroxysteroid dehydrogenase-like protein 2	Q6YN16	277000000	36	503926	246.399	19	19
IGF2R	Cation-independent mannose-6-phosphate receptor	P11717	277000000	49	111102	54.3241	41	41
RPL36	60S ribosomal protein L36	Q9Y3U8	276000000	10	4.68633e+06	2291.42	5	5
COA3	Cytochrome c oxidase assembly factor 3 homolog, mitochondrial	Q9Y2R0	276000000	9	2.34316e+06	1145.71	4	4
TMOD3	Tropomodulin-3	Q9NYL9	276000000	28	739946	361.803	10	10
ADAMTSL5	ADAMTS-like protein 5	Q6ZMM2	276000000	14	702949	343.713	10	10
LIMA1	LIM domain and actin-binding protein 1	Q9UHB6	276000000	29	270365	132.197	16	16
APRT	Adenine phosphoribosyltransferase	P07741	275000000	17	1.16734e+06	570.779	7	7
TNXB	Tenascin-X	P22105	275000000	35	75719.1	37.0235	22	22
FUNDC2	FUN14 domain-containing protein 2	Q9BWH2	274000000	11	1.55079e+06	758.271	7	7
SBDS	Ribosome maturation protein SBDS	Q9Y3A5	274000000	19	821006	401.438	14	14
APOC1	Apolipoprotein C-I	P02654	272000000	8	4.61841e+06	2258.21	3	3
CHCHD4	Mitochondrial intermembrane space import and assembly protein 40	Q8N4Q1	272000000	14	2.77104e+06	1354.93	6	6
CD81	CD81 antigen	P60033	272000000	13	1.7319e+06	846.828	3	3
SNU13	NHP2-like protein 1	P55769	272000000	13	1.7319e+06	846.828	6	6
STAB1	Stabilin-1	Q9NY15	272000000	21	118421	57.9028	17	17
TNKS1BP1	182 kDa tankyrase-1-binding protein	Q9C0C2	271000000	44	156867	76.7014	37	37
TOMM22	Mitochondrial import receptor subunit TOM22 homolog	Q9NS69	270000000	17	1.96476e+06	960.688	5	5
RNF40	E3 ubiquitin-protein ligase BRE1B	O75150	270000000	6	275067	134.496	5	5
DHX30	Putative ATP-dependent RNA helicase DHX30	Q7L2E3	270000000	41	183378	89.6642	34	1
ADIRF	Adipogenesis regulatory factor	Q15847	269000000	7	4.56747e+06	2233.3	3	3
ARPC3	Actin-related protein 2/3 complex subunit 3	O15145	269000000	15	1.37024e+06	669.991	6	6
NDUFC2	NADH dehydrogenase [ubiquinone] 1 subunit C2	O95298	268000000	16	1.70643e+06	834.375	6	6
SARNP	SAP domain-containing ribonucleoprotein	P82979	268000000	16	1.13762e+06	556.25	11	11
C14orf166	UPF0568 protein C14orf166	Q9Y224	268000000	19	853217	417.188	9	9
OXSR1	Serine/threonine-protein kinase OSR1	O95747	267000000	27	544021	266.004	15	11
COX7A1	Cytochrome c oxidase subunit 7A1, mitochondrial	P24310	266000000	5	2.70992e+06	1325.04	2	2
DERL1	Derlin-1	Q9BUN8	266000000	4	1.23178e+06	602.29	2	2
OAT	Ornithine aminotransferase, mitochondrial	P04181	266000000	22	677480	331.259	15	15
GLDC	Glycine dehydrogenase (decarboxylating), mitochondrial	P23378	266000000	30	301102	147.226	19	19
DHRS1	Dehydrogenase/reductase SDR family member 1	Q96LJ7	265000000	11	843666	412.518	10	10
COCH	Cochlin	O43405	265000000	13	519179	253.857	9	9
EZR	Ezrin	P15311	265000000	17	421833	206.259	18	13
PPT1	Palmitoyl-protein thioesterase 1	P50897	264000000	14	1.12064e+06	547.948	6	6
CNN2	Calponin-2	Q99439	264000000	16	1.03444e+06	505.798	10	9
NT5C	5'(3')-deoxyribonucleotidase, cytosolic type	Q8TCD5	263000000	17	1.33968e+06	655.047	9	9
WNT5B	Protein Wnt-5b	Q9H1J7	263000000	26	669839	327.523	13	10
NAE1	NEDD8-activating enzyme E1 regulatory subunit	Q13564	263000000	24	582469	284.803	17	17
ALDH5A1	Succinate-semialdehyde dehydrogenase, mitochondrial	P51649	263000000	33	515261	251.941	16	16
ACSL1	Long-chain-fatty-acid--CoA ligase 1	P33121	263000000	21	352547	172.381	14	14
CLTA	Clathrin light chain A	P09496	262000000	10	1.90655e+06	932.223	6	6
VAPA	Vesicle-associated membrane protein-associated protein A	Q9P0L0	262000000	22	953274	466.111	8	7
COA6	Cytochrome c oxidase assembly factor 6 homolog	Q5JTJ3	261000000	11	1.89927e+06	928.665	7	7
STOML2	Stomatin-like protein 2, mitochondrial	Q9UJZ1	261000000	19	738606	361.147	9	9
BPNT1	3'(2'),5'-bisphosphate nucleotidase 1	O95861	261000000	23	664745	325.033	13	13
MRPS31	28S ribosomal protein S31, mitochondrial	Q92665	261000000	11	604314	295.484	8	8
RBM14	RNA-binding protein 14	Q96PK6	261000000	18	578039	282.637	12	9
PCCB	Propionyl-CoA carboxylase beta chain, mitochondrial	P05166	261000000	30	443163	216.688	20	20
CLIP2	CAP-Gly domain-containing linker protein 2	Q9UDT6	261000000	36	221582	108.344	29	25
EIF4G1	Eukaryotic translation initiation factor 4 gamma 1	Q04637	261000000	34	195513	95.5979	18	15
ACAD8	Isobutyryl-CoA dehydrogenase, mitochondrial	Q9UKU7	260000000	17	529759	259.03	10	10
PDHX	Pyruvate dehydrogenase protein X component, mitochondrial	O00330	260000000	18	529759	259.03	11	11
DDX23	Probable ATP-dependent RNA helicase DDX23	Q9BUQ8	260000000	20	300999	147.176	20	20
MSI2	RNA-binding protein Musashi homolog 2	Q96DH6	259000000	12	1.09942e+06	537.57	6	6
RIC8A	Synembryn-A	Q9NPQ8	258000000	13	438070	214.198	11	11
GFM2	Ribosome-releasing factor 2, mitochondrial	Q969S9	258000000	27	328552	160.648	18	18
SFRP1	Secreted frizzled-related protein 1	Q8N474	257000000	12	1.00701e+06	492.387	5	5
PDLIM4	PDZ and LIM domain protein 4	P50479	257000000	17	770068	376.531	11	11
PRKCA	Protein kinase C alpha type	P17252	257000000	21	396701	193.971	13	7
TRIM2	Tripartite motif-containing protein 2	Q9C040	257000000	17	353815	173.001	13	13
NOL3	Nucleolar protein 3	O60936	256000000	14	1.63003e+06	797.015	8	8
PPIL1	Peptidyl-prolyl cis-trans isomerase-like 1	Q9Y3C6	256000000	13	1.63003e+06	797.015	4	4
SEC13	Protein SEC13 homolog	P55735	256000000	21	1.00309e+06	490.471	11	11
PDLIM2	PDZ and LIM domain protein 2	Q96JY6	256000000	27	724456	354.229	13	13
RECQL	ATP-dependent DNA helicase Q1	P46063	256000000	23	372577	182.175	16	16
XPO7	Exportin-7	Q9UIA9	256000000	33	241485	118.076	25	25
IGKV4-1	Immunoglobulin kappa variable 4-1	P06312	255000000	6	3.24732e+06	1587.8	4	4
KHDRBS1	KH domain-containing, RNA-binding, signal transduction-associated protein 1	Q07666	255000000	19	1.18084e+06	577.383	7	6
AP3B1	AP-3 complex subunit beta-1	O00203	255000000	28	236169	115.477	21	21
RPS24	40S ribosomal protein S24	P62847	254000000	11	2.15639e+06	1054.38	4	4
SRSF7	Serine/arginine-rich splicing factor 7	Q16629	254000000	20	1.29383e+06	632.631	9	8
HPRT1	Hypoxanthine-guanine phosphoribosyltransferase	P00492	254000000	11	995256	486.639	6	6
UROD	Uroporphyrinogen decarboxylase	P06132	254000000	14	808646	395.394	8	8
GALK1	Galactokinase	P51570	254000000	14	718796	351.461	9	9
SACM1L	Phosphatidylinositide phosphatase SAC1	Q9NTJ5	254000000	27	369667	180.752	16	16
UNC45A	Protein unc-45 homolog A	Q9H3U1	254000000	33	235242	115.024	20	20
NDUFB1	NADH dehydrogenase [ubiquinone] 1 beta subcomplex subunit 1	O75438	253000000	4	4.2958e+06	2100.47	2	2
PTMA	Prothymosin alpha	P06454	253000000	7	4.2958e+06	2100.47	2	2
IGLV7-43	Immunoglobulin lambda variable 7-43	P04211	253000000	8	3.22185e+06	1575.35	2	2
TPD52	Tumor protein D52	P55327	253000000	18	1.43193e+06	700.156	10	10
CALU	Calumenin	O43852	253000000	27	805462	393.838	15	15
HAAO	3-hydroxyanthranilate 3,4-dioxygenase	P46952	253000000	20	805462	393.838	9	9
ALDH1L1	Cytosolic 10-formyltetrahydrofolate dehydrogenase	O75891	253000000	37	230132	112.525	27	27
SPARC	SPARC	P09486	252000000	25	987420	482.807	9	9
GRIPAP1	GRIP1-associated protein 1	Q4V328	252000000	35	273116	133.542	28	28
BCAS2	Pre-mRNA-splicing factor SPF27	O75934	251000000	13	983501	480.891	9	9
NAMPT	Nicotinamide phosphoribosyltransferase	P43490	251000000	16	440880	215.572	13	13
SLC12A2	Solute carrier family 12 member 2	P55011	251000000	20	255710	125.032	19	19
NFU1	NFU1 iron-sulfur cluster scaffold homolog, mitochondrial	Q9UMS0	250000000	13	1.15769e+06	566.062	6	6
IGHG4	Immunoglobulin heavy constant gamma 4	P01861	250000000	23	909613	444.763	12	5
SCFD1	Sec1 family domain-containing protein 1	Q8WVM8	250000000	26	374546	183.138	15	15
FKBP1A	Peptidyl-prolyl cis-trans isomerase FKBP1A	P62942	249000000	13	4.22788e+06	2067.26	4	4
HPCAL1	Hippocalcin-like protein 1	P37235	249000000	13	845576	413.452	8	8
MTIF2	Translation initiation factor IF-2, mitochondrial	P46199	249000000	16	437367	213.854	9	9
TXNRD1	Thioredoxin reductase 1, cytoplasmic	Q16881	249000000	32	396364	193.805	19	18
TOP1	DNA topoisomerase 1	P11387	249000000	15	333780	163.205	13	13
TFG	Protein TFG	Q92734	248000000	16	902336	441.205	10	10
SCO1	Protein SCO1 homolog, mitochondrial	O75880	248000000	10	789544	386.054	5	5
SEPT8	Septin-8	Q92599	248000000	18	601557	294.137	13	11
DKK3	Dickkopf-related protein 3	Q9UBP4	247000000	14	629088	307.598	7	7
ARMCX2	Armadillo repeat-containing X-linked protein 2	Q7L311	247000000	29	599132	292.95	12	12
PTPN6	Tyrosine-protein phosphatase non-receptor type 6	P29350	247000000	8	359479	175.77	8	8
RPLP1	60S acidic ribosomal protein P1	P05386	246000000	19	4.17694e+06	2042.35	3	3
PSMD12	26S proteasome non-ATPase regulatory subunit 12	O00232	246000000	21	501233	245.082	15	15
PUF60	Poly(U)-binding-splicing factor PUF60	Q9UHX1	246000000	29	501233	245.082	16	16
EHHADH	Peroxisomal bifunctional enzyme	Q08426	246000000	31	272409	133.197	27	27
PICALM	Phosphatidylinositol-binding clathrin assembly protein	Q13492	245000000	22	499196	244.086	12	12
PTCD3	Pentatricopeptide repeat domain-containing protein 3, mitochondrial	Q96EY7	245000000	25	356568	174.347	15	15
ATP5J2	ATP synthase subunit f, mitochondrial	P56134	244000000	15	3.10724e+06	1519.31	3	3
CMC1	COX assembly mitochondrial protein homolog	Q7Z7K0	244000000	10	3.10724e+06	1519.31	5	5
RPS26	40S ribosomal protein S26	P62854	244000000	4	2.48579e+06	1215.45	2	2
SRM	Spermidine synthase	P19623	244000000	23	828597	405.149	12	12
NIPSNAP2	Protein NipSnap homolog 2	O75323	244000000	12	776809	379.827	5	5
SLC9A3R2	Na(+)/H(+) exchange regulatory cofactor NHE-RF2	Q15599	244000000	18	654155	319.855	13	2
ACOT7	Cytosolic acyl coenzyme A thioester hydrolase	O00154	243000000	20	618901	302.617	10	10
CLINT1	Clathrin interactor 1	Q14677	243000000	17	562637	275.106	11	1
UBA2	SUMO-activating enzyme subunit 2	Q9UBT2	243000000	25	426828	208.701	15	15
GOLGA4	Golgin subfamily A member 4	Q13439	243000000	48	91014.8	44.5024	42	42
TMEM205	Transmembrane protein 205	Q6UW68	242000000	12	2.05451e+06	1004.57	4	4
EIF3F	Eukaryotic translation initiation factor 3 subunit F	O00303	242000000	14	821805	401.828	8	8
EIF2S2	Eukaryotic translation initiation factor 2 subunit 2	P20042	242000000	29	616354	301.371	16	16
TTC37	Tetratricopeptide repeat protein 37	Q6PGP7	242000000	39	156039	76.2965	32	32
GRB2	Growth factor receptor-bound protein 2	P62993	241000000	15	876867	428.751	9	9
NAPRT	Nicotinate phosphoribosyltransferase	Q6XQN6	241000000	30	511506	250.105	16	16
PTRHD1	Putative peptidyl-tRNA hydrolase PTRHD1	Q6GMV3	240000000	5	1.52815e+06	747.202	3	3
SF3A3	Splicing factor 3A subunit 3	Q12874	240000000	18	509383	249.067	13	13
SNX5	Sorting nexin-5	Q9Y5X3	240000000	23	509383	249.067	15	15
DDX19B	ATP-dependent RNA helicase DDX19B	Q9UMR2	240000000	30	452785	221.393	18	3
TPP2	Tripeptidyl-peptidase 2	P29144	240000000	37	194051	94.8827	26	26
LMAN2	Vesicular integral-membrane protein VIP36	Q12907	239000000	17	676348	330.706	12	12
ASL	Argininosuccinate lyase	P04424	239000000	14	507261	248.029	11	11
DENND6A	Protein DENND6A	Q8IWF6	239000000	1	419802	205.266	1	1
SRP72	Signal recognition particle subunit SRP72	O76094	239000000	23	368917	180.385	18	18
RTN3	Reticulon-3	O95197	239000000	4	264658	129.407	3	3
NBAS	Neuroblastoma-amplified sequence	A2RRP1	239000000	46	112725	55.1176	42	42
RANBP2	E3 SUMO-protein ligase RanBP2	P49792	239000000	48	64756.7	31.6633	43	35
HIRIP3	HIRA-interacting protein 3	Q9BW71	237000000	3	416289	203.548	3	3
DKK4	Dickkopf-related protein 4	Q9UBT3	236000000	11	1.00179e+06	489.832	7	7
DAP3	28S ribosomal protein S29, mitochondrial	P51398	236000000	20	546429	267.181	13	13
ANG	Angiogenin	P03950	235000000	11	1.49631e+06	731.635	6	6
GSK3A	Glycogen synthase kinase-3 alpha	P49840	235000000	4	630027	308.057	6	5
THRAP3	Thyroid hormone receptor-associated protein 3	Q9Y2W1	235000000	19	285012	139.359	13	12
LTF	Lactotransferrin	P02788	235000000	36	254692	124.534	27	27
TIMM13	Mitochondrial import inner membrane translocase subunit Tim13	Q9Y5L4	234000000	10	1.98659e+06	971.362	5	5
C1QTNF5	Complement C1q tumor necrosis factor-related protein 5	Q9BXJ0	234000000	2	916890	448.321	2	2
PTGES2	Prostaglandin E synthase 2	Q9H7Z7	234000000	24	476783	233.127	13	13
VPS4B	Vacuolar protein sorting-associated protein 4B	O75351	234000000	21	476783	233.127	14	12
CHST7	Carbohydrate sulfotransferase 7	Q9NS84	234000000	15	411020	200.971	9	9
SHMT2	Serine hydroxymethyltransferase, mitochondrial	P34897	234000000	17	411020	200.971	11	11
GIGYF2	GRB10-interacting GYF protein 2	Q6Y7W6	234000000	14	233717	114.278	13	13
PAFAH1B2	Platelet-activating factor acetylhydrolase IB subunit beta	P68402	233000000	12	1.69552e+06	829.038	5	5
RNMT	mRNA cap guanine-N7 methyltransferase	O43148	233000000	17	474745	232.131	13	13
TRMT10C	Mitochondrial ribonuclease P protein 1	Q7L0Y3	233000000	18	456486	223.203	15	15
TLN2	Talin-2	Q9Y4G6	233000000	42	87915.8	42.9872	46	38
NDUFB11	NADH dehydrogenase [ubiquinone] 1 beta subcomplex subunit 11, mitochondrial	Q9NX14	232000000	8	1.18177e+06	577.836	4	4
M6PR	Cation-dependent mannose-6-phosphate receptor	P20645	232000000	7	844121	412.74	5	5
HNRNPF	Heterogeneous nuclear ribonucleoprotein F	P52597	232000000	24	787846	385.224	13	11
RPL10	60S ribosomal protein L10	P27635	231000000	17	1.47084e+06	719.182	6	6
TSNAX	Translin-associated protein X	Q99598	231000000	20	653708	319.636	11	11
GNA11	Guanine nucleotide-binding protein subunit alpha-11	P29992	231000000	19	619303	302.813	12	6
PDK1	[Pyruvate dehydrogenase (acetyl-transferring)] kinase isozyme 1, mitochondrial	Q15118	231000000	19	470670	230.138	15	13
EPB41L1	Band 4.1-like protein 1	Q9H4G0	231000000	3	250356	122.414	32	1
UQCRQ	Cytochrome b-c1 complex subunit 8	O14949	230000000	6	1.95264e+06	954.758	2	2
DKC1	H/ACA ribonucleoprotein complex subunit 4	O60832	230000000	23	377929	184.792	15	15
PGRMC2	Membrane-associated progesterone receptor component 2	O15173	227000000	13	1.28478e+06	628.203	9	8
LFNG	Beta-1,3-N-acetylglucosaminyltransferase lunatic fringe	Q8NES3	227000000	34	608579	297.57	11	11
SYNE1	Nesprin-1	Q8NF91	227000000	54	23646.2	11.562	52	48
SF3A1	Splicing factor 3A subunit 1	Q15459	226000000	35	280782	137.291	20	20
NOTCH2	Neurogenic locus notch homolog protein 2	Q04721	226000000	3	149507	73.1028	3	3
CDC37	Hsp90 co-chaperone Cdc37	Q16543	225000000	18	818652	400.287	8	8
LRG1	Leucine-rich alpha-2-glycoprotein	P02750	225000000	19	674184	329.648	7	7
MRPS30	39S ribosomal protein S30, mitochondrial	Q9NP92	225000000	25	636729	311.334	10	10
ACSF2	Acyl-CoA synthetase family member 2, mitochondrial	Q96CM8	225000000	23	477547	233.501	13	13
FSCN1	Fascin	Q16658	225000000	16	409326	200.143	10	10
GAA	Lysosomal alpha-glucosidase	P10253	225000000	24	301608	147.474	14	14
HSPA4L	Heat shock 70 kDa protein 4L	O95757	225000000	28	220406	107.769	25	22
ANP32E	Acidic leucine-rich nuclear phosphoprotein 32 family member E	Q9BTT0	224000000	16	1.42627e+06	697.388	6	6
SNX1	Sorting nexin-1	Q13596	224000000	15	475424	232.463	16	14
CPOX	Oxygen-dependent coproporphyrinogen-III oxidase, mitochondrial	P36551	224000000	21	422599	206.634	17	17
PTPN11	Tyrosine-protein phosphatase non-receptor type 11	Q06124	224000000	27	300268	146.819	18	18
RHOC	Rho-related GTP-binding protein RhoC	P08134	223000000	6	1.41991e+06	694.275	10	3
FBXO2	F-box only protein 2	Q9UK22	223000000	18	946604	462.85	10	10
REXO2	Oligoribonuclease, mitochondrial	Q9Y3B8	223000000	14	873788	427.246	7	1
FDXR	NADPH:adrenodoxin oxidoreductase, mitochondrial	P22570	223000000	21	366427	179.168	16	16
MIOS	GATOR complex protein MIOS	Q9NXC5	223000000	25	210356	102.856	19	19
NCKAP1	Nck-associated protein 1	Q9Y2A7	223000000	25	186217	91.0524	19	19
RPS23	40S ribosomal protein S23	P62266	222000000	13	1.88472e+06	921.549	5	5
TIMP2	Metalloproteinase inhibitor 2	P16035	222000000	20	1.02803e+06	502.663	10	10
PNP	Purine nucleoside phosphorylase	P00491	222000000	17	628239	307.183	10	10
DBN1	Drebrin	Q16643	222000000	20	418826	204.789	13	13
TRA2B	Transformer-2 protein homolog beta	P62995	221000000	17	938114	458.699	7	7
BCKDHB	2-oxoisovalerate dehydrogenase subunit beta, mitochondrial	P21953	221000000	11	703586	344.024	8	8
PALLD	Palladin	Q8WX93	221000000	30	178688	87.3712	22	22
PRRC2C	Protein PRRC2C	Q9Y520	221000000	16	108244	52.9268	17	17
PPP5C	Serine/threonine-protein phosphatase 5	P53041	220000000	18	400230	195.696	12	12
SNX4	Sorting nexin-4	O95219	219000000	29	429057	209.791	19	19
GART	Trifunctional purine biosynthetic protein adenosine-3	P22102	219000000	32	232406	113.637	23	23
MICAL2	[F-actin]-methionine sulfoxide oxidase MICAL2	O94851	219000000	31	185925	90.9095	24	23
MRPL13	39S ribosomal protein L13, mitochondrial	Q9BYD1	218000000	19	854196	417.667	10	10
PAFAH1B3	Platelet-activating factor acetylhydrolase IB subunit gamma	Q15102	218000000	9	694035	339.354	5	5
PITPNA	Phosphatidylinositol transfer protein alpha isoform	Q00169	218000000	19	616920	301.648	12	10
PDCD4	Programmed cell death protein 4	Q53EL6	218000000	21	482807	236.072	12	12
LMO7	LIM domain only protein 7	Q8WWI1	218000000	35	115672	56.559	28	28
JCHAIN	Immunoglobulin J chain	P01591	217000000	14	1.3817e+06	675.595	5	5
TXN2	Thioredoxin, mitochondrial	Q99757	217000000	10	1.3817e+06	675.595	3	3
TNFSF13	Tumor necrosis factor ligand superfamily member 13	O75888	217000000	6	1.22818e+06	600.529	5	5
UBE2V1	Ubiquitin-conjugating enzyme E2 variant 1	Q13404	217000000	13	1.10536e+06	540.476	6	3
GNPDA1	Glucosamine-6-phosphate isomerase 1	P46926	217000000	20	690851	337.797	11	7
CPPED1	Serine/threonine-protein phosphatase CPPED1	Q9BRF8	217000000	17	650213	317.927	11	11
MRPL15	39S ribosomal protein L15, mitochondrial	Q9P015	217000000	19	650213	317.927	14	14
MAP2K2	Dual specificity mitogen-activated protein kinase kinase 2	P36507	217000000	16	552681	270.238	12	7
SSRP1	FACT complex subunit SSRP1	Q08945	217000000	24	368454	180.159	14	14
SELENBP1	Selenium-binding protein 1	Q13228	217000000	24	356568	174.347	17	17
RPL26	60S ribosomal protein L26	P61254	215000000	10	1.82529e+06	892.491	7	7
FBP2	Fructose-1,6-bisphosphatase isozyme 2	O00757	215000000	1	644220	314.997	2	1
PLAC9	Placenta-specific protein 9	Q5JTB6	214000000	15	1.8168e+06	888.34	2	2
MAOA	Amine oxidase [flavin-containing] A	P21397	214000000	12	389314	190.359	11	10
MYDGF	Myeloid-derived growth factor	Q969H8	213000000	8	1.54998e+06	757.876	5	5
VPS29	Vacuolar protein sorting-associated protein 29	Q9UBQ0	213000000	9	1.08499e+06	530.513	5	5
ATP1B2	Sodium/potassium-transporting ATPase subunit beta-2	P14415	213000000	9	834605	408.087	6	6
ADPRHL2	Poly(ADP-ribose) glycohydrolase ARH3	Q9NX46	213000000	14	723324	353.675	11	11
GNAZ	Guanine nucleotide-binding protein G(z) subunit alpha	P19086	213000000	19	638227	312.067	11	11
ICAM1	Intercellular adhesion molecule 1	P05362	213000000	20	433994	212.205	10	10
FERMT2	Fermitin family homolog 2	Q96AC1	213000000	28	293240	143.382	20	20
DHCR7	7-dehydrocholesterol reductase	Q9UBM7	212000000	11	899910	440.019	4	4
MRPL3	39S ribosomal protein L3, mitochondrial	P09001	212000000	9	568364	277.907	8	8
RPA1	Replication protein A 70 kDa DNA-binding subunit	P27694	212000000	28	359964	176.007	18	18
DSG1	Desmoglein-1	Q02413	212000000	27	263388	128.786	15	15
PRKAR1A	cAMP-dependent protein kinase type I-alpha regulatory subunit	P10644	211000000	18	565683	276.596	12	12
YBX1	Nuclease-sensitive element-binding protein 1	P67809	210000000	17	822850	402.339	9	6
SERPINA4	Kallistatin	P29622	210000000	20	486229	237.746	13	13
ARHGEF16	Rho guanine nucleotide exchange factor 16	Q5VV41	210000000	17	274283	134.113	16	16
OSBP	Oxysterol-binding protein 1	P22059	210000000	21	260904	127.571	16	16
ITGAV	Integrin alpha-V	P06756	210000000	27	184432	90.1795	20	20
METAP2	Methionine aminopeptidase 2	P50579	209000000	28	462874	226.326	12	12
TKFC	Triokinase/FMN cyclase	Q3LXA3	209000000	31	343423	167.92	17	17
FBLN2	Fibulin-2	P98095	209000000	15	221794	108.448	13	13
EMC1	ER membrane protein complex subunit 1	Q8N766	209000000	26	208747	102.069	19	19
RS1	Retinoschisin	O15537	208000000	16	963197	470.963	10	10
LOXL1	Lysyl oxidase homolog 1	Q08397	208000000	29	378399	185.021	10	10
OCIAD1	OCIA domain-containing protein 1	Q9NX40	207000000	15	958567	468.699	7	7
TECR	Very-long-chain enoyl-CoA reductase	Q9NZ01	207000000	17	811095	396.592	7	7
MRPL9	39S ribosomal protein L9, mitochondrial	Q9BYD2	207000000	15	659015	322.231	10	10
LMCD1	LIM and cysteine-rich domains protein 1	Q9NZU5	207000000	23	421769	206.228	15	15
DNAJC6	Putative tyrosine-protein phosphatase auxilin	O75061	207000000	24	257176	125.749	19	19
ITGA6	Integrin alpha-6	P23229	207000000	32	175737	85.9282	23	23
TIMM44	Mitochondrial import inner membrane translocase subunit TIM44	O43615	206000000	24	361838	176.924	15	15
PDGFRB	Platelet-derived growth factor receptor beta	P09619	206000000	23	244030	119.321	17	17
MAP1A	Microtubule-associated protein 1A	P78559	206000000	37	93690.1	45.8106	33	32
RPL36AL	60S ribosomal protein L36a-like	Q969Q0	205000000	6	2.61059e+06	1276.47	3	1
HNRNPH2	Heterogeneous nuclear ribonucleoprotein H2	P55795	205000000	21	614256	300.346	13	8
TWF2	Twinfilin-2	Q6IBS0	205000000	27	522118	255.294	13	13
ACOT9	Acyl-coenzyme A thioesterase 9, mitochondrial	Q9Y305	205000000	19	372941	182.353	14	14
UBA6	Ubiquitin-like modifier-activating enzyme 6	A0AVT1	205000000	31	186471	91.1764	24	24
SAR1B	GTP-binding protein SAR1b	Q9Y6B6	204000000	6	1.03914e+06	508.097	5	3
HACD3	Very-long-chain (3R)-3-hydroxyacyl-CoA dehydratase 3	Q9P035	204000000	18	692761	338.731	9	9
MRPS35	28S ribosomal protein S35, mitochondrial	P82673	204000000	17	692761	338.731	11	11
AZGP1	Zinc-alpha-2-glycoprotein	P25311	204000000	15	577301	282.276	11	11
G3BP1	Ras GTPase-activating protein-binding protein 1	Q13283	204000000	21	472337	230.953	13	12
TRNT1	CCA tRNA nucleotidyltransferase 1, mitochondrial	Q96Q11	204000000	16	358325	175.206	9	9
SMC3	Structural maintenance of chromosomes protein 3	Q9UQE7	204000000	36	159868	78.1688	30	30
ROCK1	Rho-associated protein kinase 1	Q13464	204000000	32	123707	60.4877	29	23
PSMB2	Proteasome subunit beta type-2	P49721	203000000	12	1.03405e+06	505.606	6	6
CORO1C	Coronin-1C	Q9ULV4	203000000	19	544236	266.109	11	11
FAH	Fumarylacetoacetase	P16930	203000000	13	449586	219.829	9	9
NOP58	Nucleolar protein 58	Q9Y2X3	203000000	25	430853	210.669	17	17
SUPT16H	FACT complex subunit SPT16	Q9Y5B9	203000000	26	191490	93.6308	20	20
MICAL3	[F-actin]-methionine sulfoxide oxidase MICAL3	Q7RTP6	203000000	35	104449	51.0714	31	30
SUMF2	Sulfatase-modifying factor 2	Q8NBJ7	202000000	16	685969	335.411	9	9
DBT	Lipoamide acyltransferase component of branched-chain alpha-keto acid dehydrogenase complex, mitochondrial	P11182	202000000	25	367484	179.684	15	15
MST1	Hepatocyte growth factor-like protein	P26927	202000000	23	270777	132.399	12	12
INF2	Inverted formin-2	Q27J81	202000000	42	194142	94.9275	26	26
COX20	Cytochrome c oxidase protein 20 homolog	Q5RI15	201000000	8	1.70643e+06	834.375	4	4
NQO2	Ribosyldihydronicotinamide dehydrogenase [quinone]	P16083	201000000	10	731329	357.589	7	7
KYAT3	Kynurenine--oxoglutarate transaminase 3	Q6YP21	201000000	17	445157	217.663	11	11
PRKCD	Protein kinase C delta type	Q05655	201000000	22	276719	135.304	16	16
TNS1	Tensin-1	Q9HBL0	201000000	34	123357	60.3163	27	21
CRK	Adapter molecule crk	P46108	200000000	24	536193	262.176	12	12
FAM49B	Protein FAM49B	Q9NUQ9	200000000	18	536193	262.176	9	9
RETSAT	All-trans-retinol 13,14-reductase	Q6NUM9	200000000	4	328634	160.689	4	4
CKAP5	Cytoskeleton-associated protein 5	Q14008	200000000	42	96110	46.9938	37	37
COA4	Cytochrome c oxidase assembly factor 4 homolog, mitochondrial	Q9NYJ1	199000000	9	1.68945e+06	826.073	4	4
COMTD1	Catechol O-methyltransferase domain-containing protein 1	Q86VU5	199000000	18	779748	381.264	7	7
DYNC1I2	Cytoplasmic dynein 1 intermediate chain 2	Q13409	199000000	33	506836	247.822	12	12
PACSIN3	Protein kinase C and casein kinase substrate in neurons protein 3	Q9UKS6	199000000	20	482701	236.021	13	13
MTHFD1L	Monofunctional C1-tetrahydrofolate synthase, mitochondrial	Q6UB35	199000000	20	198759	97.185	15	15
REEP5	Receptor expression-enhancing protein 5	Q00765	198000000	5	1.68096e+06	821.922	4	4
AAMDC	Mth938 domain-containing protein	Q9H7C9	198000000	8	1.00858e+06	493.153	6	6
COPS2	COP9 signalosome complex subunit 2	P61201	198000000	19	480276	234.835	10	10
TM9SF4	Transmembrane 9 superfamily member 4	Q92544	198000000	17	480276	234.835	12	12
APLP2	Amyloid-like protein 2	Q06481	198000000	19	288165	140.901	15	13
OAS3	2'-5'-oligoadenylate synthase 3	Q9Y6K5	198000000	23	205832	100.643	18	18
XPO1	Exportin-1	O14980	198000000	30	190298	93.0477	20	20
PTPN23	Tyrosine-protein phosphatase non-receptor type 23	Q9H3S7	198000000	28	140080	68.4935	25	25
SSR4	Translocon-associated protein subunit delta	P51571	197000000	10	1.43355e+06	700.946	5	5
SHPK	Sedoheptulokinase	Q9UHJ6	197000000	18	477850	233.649	11	11
FYCO1	FYVE and coiled-coil domain-containing protein 1	Q9BQS8	197000000	40	119462	58.4122	29	29
VAMP8	Vesicle-associated membrane protein 8	Q9BV40	196000000	7	1.66399e+06	813.62	3	3
PEA15	Astrocytic phosphoprotein PEA-15	Q15121	196000000	17	1.42627e+06	697.388	7	7
C1orf123	UPF0587 protein C1orf123	Q9NWV4	196000000	15	998391	488.172	7	7
TFAM	Transcription factor A, mitochondrial	Q00059	196000000	10	623994	305.107	5	5
ARFIP1	Arfaptin-1	P53367	196000000	19	499196	244.086	13	2
FAF2	FAS-associated factor 2	Q96CS3	196000000	20	434083	212.249	12	12
FKBP9	Peptidyl-prolyl cis-trans isomerase FKBP9	O95302	196000000	14	399356	195.269	11	11
TTC7B	Tetratricopeptide repeat protein 7B	Q86TV6	196000000	14	226907	110.948	13	13
ERAP1	Endoplasmic reticulum aminopeptidase 1	Q9NZ08	196000000	25	217042	106.124	21	21
AARS	Alanine--tRNA ligase, cytoplasmic	P49588	196000000	34	195763	95.7199	25	25
CXCL14	C-X-C motif chemokine 14	O95715	195000000	4	1.6555e+06	809.468	2	2
BASP1	Brain acid soluble protein 1	P80723	195000000	30	764075	373.601	5	5
AIP	AH receptor-interacting protein	O00170	195000000	18	551832	269.823	13	13
MTAP	S-methyl-5'-thioadenosine phosphorylase	Q13126	195000000	22	522788	255.622	15	15
RABEPK	Rab9 effector protein with kelch motifs	Q7Z6M1	195000000	1	496649	242.841	1	1
PDE12	2',5'-phosphodiesterase 12	Q6L8Q7	195000000	23	397319	194.272	12	12
MPP5	MAGUK p55 subfamily member 5	Q8N3R9	195000000	25	248324	121.42	17	1
GNAS	Guanine nucleotide-binding protein G(s) subunit alpha isoforms short	P63092	194000000	17	494102	241.595	11	9
RNPEP	Aminopeptidase B	Q9H4A4	194000000	24	290648	142.115	19	19
LMNA	Prelamin-A/C	P02545	194000000	8	241025	117.851	43	2
PHLDB1	Pleckstrin homology-like domain family B member 1	Q86UU1	194000000	28	152031	74.337	20	20
CDC42BPB	Serine/threonine-protein kinase MRCK beta	Q9Y5S2	194000000	33	119061	58.2157	29	27
IGKV1-6	Immunoglobulin kappa variable 1-6	A0A0C4DH72	193000000	7	2.45777e+06	1201.75	3	0
LAMTOR5	Ragulator complex protein LAMTOR5	O43504	193000000	10	1.96622e+06	961.399	4	4
EIF6	Eukaryotic translation initiation factor 6	P56537	193000000	10	1.09234e+06	534.111	6	6
CFL2	Cofilin-2	Q9Y281	193000000	8	893736	437	9	5
MARCH5	E3 ubiquitin-protein ligase MARCH5	Q9NX47	193000000	12	702221	343.357	7	7
CTH	Cystathionine gamma-lyase	P32929	193000000	21	446868	218.5	13	13
FUBP3	Far upstream element-binding protein 3	Q96I24	193000000	19	307222	150.219	16	16
DPYD	Dihydropyrimidine dehydrogenase [NADP(+)]	Q12882	193000000	26	182057	89.0185	21	21
LAMA3	Laminin subunit alpha-3	Q16787	193000000	33	58518.4	28.6131	20	19
DUSP3	Dual specificity protein phosphatase 3	P51452	192000000	12	1.08668e+06	531.343	8	8
CACYBP	Calcyclin-binding protein	Q9HB71	192000000	17	752320	367.853	12	12
EIF3M	Eukaryotic translation initiation factor 3 subunit M	Q7L2H7	192000000	25	543342	265.672	13	13
NPNT	Nephronectin	Q6UXI9	192000000	15	271671	132.836	9	1
WDR11	WD repeat-containing protein 11	Q9BZH6	192000000	45	150464	73.5706	35	35
CRABP1	Cellular retinoic acid-binding protein 1	P29762	191000000	12	972922	475.718	8	8
PRKRA	Interferon-inducible double-stranded RNA-dependent protein kinase activator A	O75569	191000000	16	694944	339.799	11	11
NARS2	Probable asparagine--tRNA ligase, mitochondrial	Q96I59	191000000	8	423010	206.834	6	6
TTC17	Tetratricopeptide repeat protein 17	Q96AE7	191000000	5	167745	82.0204	2	2
PARVA	Alpha-parvin	Q9NVD7	190000000	14	537682	262.904	8	8
CSNK2A3	Casein kinase II subunit alpha 3	Q8NEV1	190000000	18	483914	236.614	11	11
GARS	Glycine--tRNA ligase	P41250	190000000	21	241957	118.307	15	15
RAB3GAP2	Rab3 GTPase-activating protein non-catalytic subunit	Q9H2M9	190000000	31	158660	77.5783	26	26
CHD4	Chromodomain-helicase-DNA-binding protein 4	Q14839	190000000	33	108745	53.1717	30	30
ARMC1	Armadillo repeat-containing protein 1	Q9NVT9	189000000	15	875213	427.943	10	10
DDB2	DNA damage-binding protein 2	Q92466	189000000	16	481367	235.369	12	12
ADK	Adenosine kinase	P55263	189000000	11	437606	213.971	8	8
ATP2B1	Plasma membrane calcium-transporting ATPase 1	P20020	189000000	31	185141	90.5263	32	20
NCOA7	Nuclear receptor coactivator 7	Q8NI08	189000000	36	178284	87.1735	26	26
NEDD8	NEDD8	Q15843	188000000	5	3.19213e+06	1560.82	3	3
GNG12	Guanine nucleotide-binding protein G(I)/G(S)/G(O) subunit gamma-12	Q9UBI6	188000000	13	2.3941e+06	1170.62	3	3
UBQLN1	Ubiquilin-1	Q9UMX0	188000000	14	736646	360.189	11	5
POFUT1	GDP-fucose protein O-fucosyltransferase 1	Q9H488	188000000	21	478820	234.123	9	9
SEC23IP	SEC23-interacting protein	Q9Y6Y8	188000000	18	239410	117.062	16	16
PRPF6	Pre-mRNA-processing factor 6	O94906	188000000	21	171007	83.6154	19	19
NDUFA3	NADH dehydrogenase [ubiquinone] 1 alpha subcomplex subunit 3	O95167	187000000	7	2.38137e+06	1164.39	3	3
HNRNPA0	Heterogeneous nuclear ribonucleoprotein A0	Q13151	187000000	11	732728	358.274	6	6
RBBP4	Histone-binding protein RBBP4	Q09028	187000000	14	680390	332.683	10	7
ALDH1A2	Retinal dehydrogenase 2	O94788	187000000	22	396894	194.065	18	15
RBM39	RNA-binding protein 39	Q14498	187000000	18	396894	194.065	14	14
HGS	Hepatocyte growth factor-regulated tyrosine kinase substrate	O14964	187000000	19	381019	186.302	13	13
ATP6V1C1	V-type proton ATPase subunit C 1	P21283	187000000	22	352795	172.502	14	14
FKBP5	Peptidyl-prolyl cis-trans isomerase FKBP5	Q13451	187000000	13	328464	160.605	11	11
PTK7	Inactive tyrosine-protein kinase 7	Q13308	187000000	27	173190	84.6828	21	21
TRIP11	Thyroid receptor-interacting protein 11	Q15643	187000000	36	82116.1	40.1514	29	29
PSMD9	26S proteasome non-ATPase regulatory subunit 9	O00233	186000000	16	789544	386.054	10	10
BROX	BRO1 domain-containing protein BROX	Q5VW32	186000000	8	557325	272.509	6	6
CLPB	Caseinolytic peptidase B protein homolog	Q9H078	186000000	22	256068	125.207	17	17
ANP32B	Acidic leucine-rich nuclear phosphoprotein 32 family member B	Q92688	185000000	9	1.04707e+06	511.971	4	3
NAGK	N-acetyl-D-glucosamine kinase	Q9UJ70	185000000	18	523533	255.986	12	12
SETD3	Histone-lysine N-methyltransferase setd3	Q86TU7	185000000	29	269245	131.65	17	17
SEC24C	Protein transport protein Sec24C	P53992	185000000	34	235590	115.194	19	19
ALDH16A1	Aldehyde dehydrogenase family 16 member A1	Q8IZ83	184000000	16	390527	190.952	12	12
CUL4B	Cullin-4B	Q13620	184000000	25	167369	81.8364	20	17
CYFIP1	Cytoplasmic FMR1-interacting protein 1	Q7L576	184000000	23	146448	71.6068	20	10
CEP135	Centrosomal protein of 135 kDa	Q66GS9	184000000	12	137833	67.3947	10	10
BAX	Apoptosis regulator BAX	Q07812	183000000	13	1.03575e+06	506.437	7	6
FABP3	Fatty acid-binding protein, heart	P05413	183000000	8	847428	414.357	4	4
WDR61	WD repeat-containing protein 61	Q9GZS3	183000000	18	621448	303.862	11	11
LZTFL1	Leucine zipper transcription factor-like protein 1	Q9NQ48	183000000	15	582607	284.871	9	9
SNX30	Sorting nexin-30	Q5VWJ9	183000000	17	388405	189.914	13	13
SNTB2	Beta-2-syntrophin	Q13425	183000000	18	321438	157.17	13	13
ANKFY1	Rabankyrin-5	Q9P2R3	183000000	29	175881	85.9987	22	22
ATOX1	Copper transport protein ATOX1	O00244	182000000	11	2.31769e+06	1133.26	7	7
DARS2	Aspartate--tRNA ligase, mitochondrial	Q6PI48	182000000	24	264879	129.515	15	15
NOMO2	Nodal modulator 2	Q5JPE7	182000000	40	140466	68.6822	28	1
NIPSNAP3A	Protein NipSnap homolog 3A	Q9UFN0	181000000	19	658560	322.008	9	8
ITGB5	Integrin beta-5	P18084	181000000	25	209542	102.457	17	17
COPS7A	COP9 signalosome complex subunit 7a	Q9UBW8	180000000	12	611260	298.881	8	8
PSIP1	PC4 and SFRS1-interacting protein	O75475	180000000	12	327461	160.115	8	8
CPXM2	Inactive carboxypeptidase-like protein X2	Q8N436	180000000	9	247808	121.168	9	8
RTBDN	Retbindin	Q9BSG5	179000000	9	1.13974e+06	557.288	5	5
NUDT5	ADP-sugar pyrophosphatase	Q9UKK9	179000000	10	828905	405.3	8	8
PPME1	Protein phosphatase methylesterase 1	Q9Y570	179000000	27	536351	262.253	11	11
AGT	Angiotensinogen	P01019	179000000	15	455898	222.915	9	9
GMPPA	Mannose-1-phosphate guanyltransferase alpha	Q96IJ6	179000000	11	455898	222.915	9	9
GSPT1	Eukaryotic peptide chain release factor GTP-binding subunit ERF3A	P15170	179000000	19	350691	171.473	13	7
PHKB	Phosphorylase b kinase regulatory subunit beta	Q93100	179000000	27	162821	79.6126	21	21
ZC3HAV1	Zinc finger CCCH-type antiviral protein 1	Q7Z2W4	179000000	32	159964	78.2158	24	24
SKIV2L	Helicase SKI2W	Q15477	179000000	34	149475	73.0869	28	28
MGST3	Microsomal glutathione S-transferase 3	O14880	178000000	13	1.29529e+06	633.342	5	5
CBX5	Chromobox protein homolog 5	P45973	178000000	14	906702	443.34	9	8
APOOL	MICOS complex subunit MIC27	Q6UXV4	178000000	16	647644	316.671	10	10
GPS1	COP9 signalosome complex subunit 1	Q13098	178000000	18	503723	246.3	12	12
DOCK5	Dedicator of cytokinesis protein 5	Q9H7D0	178000000	32	91586.1	44.7818	29	28
MFAP2	Microfibrillar-associated protein 2	P55001	177000000	7	2.25402e+06	1102.12	3	3
LYPLAL1	Lysophospholipase-like protein 1	Q5VWZ2	177000000	10	644006	314.892	7	7
SH3GLB1	Endophilin-B1	Q9Y371	177000000	16	601072	293.899	13	12
HSD17B2	Estradiol 17-beta-dehydrogenase 2	P37059	177000000	13	500893	244.916	8	8
IGSF8	Immunoglobulin superfamily member 8	Q969P0	177000000	17	310899	152.017	13	13
P4HA2	Prolyl 4-hydroxylase subunit alpha-2	O15460	177000000	18	300536	146.95	12	12
STAT5B	Signal transducer and activator of transcription 5B	P51692	177000000	21	231182	113.038	16	4
NUP93	Nuclear pore complex protein Nup93	Q8N1F7	177000000	21	176786	86.441	18	18
LYPLA1	Acyl-protein thioesterase 1	O75608	176000000	10	747095	365.299	6	6
ATP6V1E1	V-type proton ATPase subunit E 1	P36543	176000000	21	689626	337.199	10	10
FAM213A	Redox-regulatory protein FAM213A	Q9BRX8	176000000	10	689626	337.199	5	5
TPM1	Tropomyosin alpha-1 chain	P09493	176000000	8	560322	273.974	15	0
ABHD11	Protein ABHD11	Q8NFV4	176000000	11	498064	243.532	7	7
LNP	Protein lunapark	Q9C0E8	176000000	14	448257	219.179	10	10
DNAJA2	DnaJ homolog subfamily A member 2	O60884	176000000	21	407507	199.254	11	11
UBA3	NEDD8-activating enzyme E1 catalytic subunit	Q8TBC4	176000000	16	407507	199.254	11	11
NADK2	NAD kinase 2, mitochondrial	Q4G0N4	176000000	17	358606	175.343	14	14
DAD1	Dolichyl-diphosphooligosaccharide--protein glycosyltransferase subunit DAD1	P61803	175000000	10	1.78284e+06	871.735	3	3
QPRT	Nicotinate-nucleotide pyrophosphorylase [carboxylating]	Q15274	175000000	13	685708	335.283	7	7
ASNA1	ATPase ASNA1	O43681	175000000	21	594280	290.578	11	11
LOX	Protein-lysine 6-oxidase	P28300	175000000	15	495234	242.149	7	7
POLR2B	DNA-directed RNA polymerase II subunit RPB2	P30876	175000000	20	151088	73.8759	20	20
DEFA3	Neutrophil defensin 3	P59666	174000000	8	2.21582e+06	1083.44	5	5
PROSC	Pyridoxal phosphate homeostasis protein	O94903	174000000	13	633091	309.555	9	9
EIF4B	Eukaryotic translation initiation factor 4B	P23588	174000000	17	328269	160.51	10	10
BOLA2	BolA-like protein 2	Q9H3K6	173000000	8	1.76247e+06	861.773	5	5
FIS1	Mitochondrial fission 1 protein	Q9Y3D6	173000000	13	1.2589e+06	615.552	4	4
DUSP23	Dual specificity protein phosphatase 23	Q9BVJ7	173000000	16	734361	359.072	11	11
MRRF	Ribosome-recycling factor, mitochondrial	Q96E11	173000000	16	629452	307.776	8	8
SFN	14-3-3 protein sigma	P31947	173000000	13	550771	269.304	12	10
OXCT1	Succinyl-CoA:3-ketoacid coenzyme A transferase 1, mitochondrial	P55809	173000000	13	352493	172.355	10	10
KATNAL2	Katanin p60 ATPase-containing subunit A-like 2	Q8IYT4	173000000	2	303873	148.581	1	1
ABCE1	ATP-binding cassette sub-family E member 1	P61221	173000000	23	293744	143.629	17	17
PTMS	Parathymosin	P20962	172000000	5	2.92046e+06	1427.99	1	1
IGKV2-24	Immunoglobulin kappa variable 2-24	A0A0C4DH68	172000000	6	2.19035e+06	1070.99	3	3
IGHV3-9	Immunoglobulin heavy variable 3-9	P01782	172000000	5	1.46023e+06	713.993	2	1
CHCHD6	MICOS complex subunit MIC25	Q9BRQ6	172000000	13	796490	389.451	4	4
RALY	RNA-binding protein Raly	Q9UKM9	172000000	14	486744	237.998	8	8
SLC3A2	4F2 cell-surface antigen heavy chain	P08195	172000000	19	302117	147.723	15	15
GALNT2	Polypeptide N-acetylgalactosaminyltransferase 2	Q10471	172000000	23	282626	138.192	16	15
SVEP1	Sushi, von Willebrand factor type A, EGF and pentraxin domain-containing protein 1	Q4LDE5	172000000	30	56162.8	27.4613	26	26
TMEM109	Transmembrane protein 109	Q9BVC6	171000000	7	1.08881e+06	532.381	3	3
SUGT1	Protein SGT1 homolog	Q9Y2Z0	171000000	17	414783	202.812	14	14
MRPL38	39S ribosomal protein L38, mitochondrial	Q96DV4	171000000	20	395930	193.593	12	12
RBBP9	Putative hydrolase RBBP9	O75884	170000000	12	865951	423.414	7	7
CDKN1B	Cyclin-dependent kinase inhibitor 1B	P46527	170000000	14	787229	384.922	8	8
UBE2M	NEDD8-conjugating enzyme Ubc12	P61081	170000000	8	787229	384.922	6	6
CRKL	Crk-like protein	P46109	170000000	18	541220	264.634	9	9
DFFA	DNA fragmentation factor subunit alpha	O00273	170000000	13	481084	235.23	9	2
PPP2R2A	Serine/threonine-protein phosphatase 2A 55 kDa regulatory subunit B alpha isoform	P63151	170000000	20	360813	176.423	13	7
LNPEP	Leucyl-cystinyl aminopeptidase	Q9UIQ6	170000000	16	169794	83.0224	13	13
MT-ATP8	ATP synthase protein 8	P03928	169000000	33	2.86953e+06	1403.08	3	3
SMAP	Small acidic protein	O00193	169000000	12	1.72172e+06	841.847	5	5
TOMM20	Mitochondrial import receptor subunit TOM20 homolog	Q15388	169000000	2	1.72172e+06	841.847	1	1
CAMK2G	Calcium/calmodulin-dependent protein kinase type II subunit gamma	Q13555	169000000	13	344343	168.369	10	1
ILVBL	Acetolactate synthase-like protein	A1L0T0	169000000	27	344343	168.369	16	16
ABAT	4-aminobutyrate aminotransferase, mitochondrial	P80404	169000000	15	277696	135.782	12	12
SORBS3	Vinexin	O60504	169000000	18	226541	110.769	16	5
C2	Complement C2	P06681	169000000	22	220733	107.929	16	16
ARPC5L	Actin-related protein 2/3 complex subunit 5-like protein	Q9BPX5	168000000	13	950849	464.925	8	8
EIF3K	Eukaryotic translation initiation factor 3 subunit K	Q9UBQ5	168000000	6	777967	380.394	4	4
MRPS27	28S ribosomal protein S27, mitochondrial	Q92552	168000000	19	342306	167.373	11	11
DYNC1LI1	Cytoplasmic dynein 1 light intermediate chain 1	Q9Y6G9	168000000	20	285255	139.478	15	14
SORT1	Sortilin	Q99523	168000000	19	259322	126.798	15	15
RAB3GAP1	Rab3 GTPase-activating protein catalytic subunit	Q15042	168000000	24	171153	83.6866	22	22
FBN1	Fibrillin-1	P35555	168000000	32	57050.9	27.8955	27	27
MT-ND5	NADH-ubiquinone oxidoreductase chain 5	P03915	167000000	10	708892	346.619	4	4
TACO1	Translational activator of cytochrome c oxidase 1	Q9BSH4	167000000	10	607621	297.102	7	7
CMBL	Carboxymethylenebutenolidase homolog	Q96DG6	167000000	10	531669	259.964	7	7
SLC33A1	Acetyl-coenzyme A transporter 1	O00400	167000000	5	405081	198.068	6	6
DCTN4	Dynactin subunit 4	Q9UJW0	167000000	22	354446	173.309	15	15
ARVCF	Armadillo repeat protein deleted in velo-cardio-facial syndrome	O00192	167000000	33	170134	83.1884	18	18
PI4KA	Phosphatidylinositol 4-kinase alpha	P42356	167000000	36	72090.7	35.2493	35	35
ACOT13	Acyl-coenzyme A thioesterase 13	Q9NPJ3	166000000	3	1.69115e+06	826.903	3	3
ATP6V1G1	V-type proton ATPase subunit G 1	O75348	166000000	10	1.20797e+06	590.645	3	2
PSMD10	26S proteasome non-ATPase regulatory subunit 10	O75832	166000000	8	704647	344.543	5	5
IPO7	Importin-7	O95373	166000000	22	201328	98.4408	17	16
CSE1L	Exportin-2	P55060	166000000	20	162611	79.5099	15	15
USP7	Ubiquitin carboxyl-terminal hydrolase 7	Q93009	166000000	28	132121	64.6018	21	21
TMED4	Transmembrane emp24 domain-containing protein 4	Q7Z7H5	165000000	8	700402	342.467	6	5
UCHL3	Ubiquitin carboxyl-terminal hydrolase isozyme L3	P15374	165000000	16	700402	342.467	11	11
DERA	Deoxyribose-phosphate aldolase	Q9Y315	165000000	20	442359	216.295	13	13
HOOK3	Protein Hook homolog 3	Q86VS8	165000000	22	240138	117.417	19	19
ACOX2	Peroxisomal acyl-coenzyme A oxidase 2	Q99424	165000000	22	227157	111.071	15	15
LSM2	U6 snRNA-associated Sm-like protein LSm2	Q9Y333	164000000	4	1.39231e+06	680.784	3	3
U2AF1	Splicing factor U2AF 35 kDa subunit	Q01081	164000000	8	759444	371.337	6	6
BCS1L	Mitochondrial chaperone BCS1	Q9Y276	164000000	13	348079	170.196	9	9
RPA2	Replication protein A 32 kDa subunit	P15927	163000000	9	830295	405.98	5	5
PSMF1	Proteasome inhibitor PI31 subunit	Q92530	163000000	18	754813	369.072	6	6
DNAJA1	DnaJ homolog subfamily A member 1	P31689	163000000	21	395378	193.324	8	8
MTFR1L	Mitochondrial fission regulator 1-like	Q9H019	162000000	17	687667	336.241	9	9
PSMD7	26S proteasome non-ATPase regulatory subunit 7	P51665	162000000	10	550134	268.993	5	5
SEC61A1	Protein transport protein Sec61 subunit alpha isoform 1	P61619	162000000	11	515750	252.181	6	6
MAPK3	Mitogen-activated protein kinase 3	P27361	162000000	14	375091	183.404	11	7
BZW1	Basic leucine zipper and W2 domain-containing protein 1	Q7L1Q6	162000000	13	330080	161.396	10	10
SRP68	Signal recognition particle subunit SRP68	Q9UHB9	162000000	26	242706	118.673	19	19
DSC1	Desmocollin-1	Q08554	162000000	7	171917	84.0602	6	6
NID2	Nidogen-2	Q14112	162000000	16	133097	65.0789	15	14
SNRPD2	Small nuclear ribonucleoprotein Sm D2	P62316	161000000	17	1.17158e+06	572.855	6	6
COPS6	COP9 signalosome complex subunit 6	Q7L5N1	161000000	13	683422	334.165	8	8
EPS15	Epidermal growth factor receptor substrate 15	P42566	161000000	30	178284	87.1735	20	20
MOV10	Putative helicase MOV-10	Q9HCE1	161000000	23	149110	72.9088	16	16
TOMM6	Mitochondrial import receptor subunit TOM6 homolog	Q96B49	160000000	8	2.71671e+06	1328.36	2	2
MTPN	Myotrophin	P58546	160000000	8	1.35836e+06	664.179	2	2
RBM8A	RNA-binding protein 8A	Q9Y5S9	160000000	12	1.01877e+06	498.134	6	6
RRAS2	Ras-related protein R-Ras2	P62070	160000000	14	543342	265.672	8	6
PRCP	Lysosomal Pro-X carboxypeptidase	P42785	160000000	16	388101	189.765	7	7
SAE1	SUMO-activating enzyme subunit 1	Q9UBE0	160000000	16	370461	181.14	12	12
STON2	Stonin-2	Q8WXE9	160000000	12	220274	107.705	9	9
STX7	Syntaxin-7	O15400	159000000	12	736290	360.015	8	8
EIF3H	Eukaryotic translation initiation factor 3 subunit H	O15372	159000000	13	404960	198.008	11	11
TM9SF2	Transmembrane 9 superfamily member 2	Q99805	159000000	19	404960	198.008	9	9
SGPL1	Sphingosine-1-phosphate lyase 1	O95470	159000000	15	299970	146.673	9	9
NTPCR	Cancer-related nucleoside-triphosphatase	Q9BSD7	158000000	15	731660	357.751	8	8
HEBP1	Heme-binding protein 1	Q9NRV9	158000000	15	670688	327.938	8	8
RAB21	Ras-related protein Rab-21	Q9UL25	158000000	15	619097	302.712	10	10
MRPL47	39S ribosomal protein L47, mitochondrial	Q9HD33	158000000	11	536550	262.351	7	7
SRPRB	Signal recognition particle receptor subunit beta	Q9Y5M8	158000000	12	503016	245.954	8	8
TXNRD2	Thioredoxin reductase 2, mitochondrial	Q9NNW7	158000000	10	309548	151.356	11	10
FKBP10	Peptidyl-prolyl cis-trans isomerase FKBP10	Q96AY3	158000000	22	236713	115.743	16	16
IGKV1-5	Immunoglobulin kappa variable 1-5	P01602	157000000	8	1.99933e+06	977.589	2	2
PSMB3	Proteasome subunit beta type-3	P49720	157000000	16	888591	434.484	7	7
CFHR2	Complement factor H-related protein 2	P36980	157000000	6	571237	279.311	10	4
HNRNPH3	Heterogeneous nuclear ribonucleoprotein H3	P31942	157000000	10	533154	260.69	7	6
CAP2	Adenylyl cyclase-associated protein 2	P40123	157000000	15	285618	139.656	12	11
PSMD8	26S proteasome non-ATPase regulatory subunit 8	P48556	156000000	13	397319	194.272	8	8
SUMO2	Small ubiquitin-related modifier 2	P61956	155000000	2	3.94772e+06	1930.27	1	1
SRP9	Signal recognition particle 9 kDa protein	P49458	155000000	4	1.12792e+06	551.506	3	3
APOL2	Apolipoprotein L2	Q9BQE5	155000000	17	464438	227.091	7	7
MRPL46	39S ribosomal protein L46, mitochondrial	Q9H2W6	155000000	14	464438	227.091	7	7
UCHL5	Ubiquitin carboxyl-terminal hydrolase isozyme L5	Q9Y5K5	155000000	22	438636	214.475	14	1
MAP2K1	Dual specificity mitogen-activated protein kinase kinase 1	Q02750	155000000	9	415549	203.186	11	6
ARPC1A	Actin-related protein 2/3 complex subunit 1A	Q92747	155000000	13	375973	183.835	11	11
EGLN1	Egl nine homolog 1	Q9GZT9	155000000	9	328977	160.856	6	6
DDR1	Epithelial discoidin domain-containing receptor 1	Q08345	155000000	16	207775	101.593	12	12
MRPL11	39S ribosomal protein L11, mitochondrial	Q9Y3B7	154000000	9	603423	295.049	7	7
AHSA1	Activator of 90 kDa heat shock protein ATPase homolog 1	O95433	154000000	15	392225	191.782	10	10
TRIP6	Thyroid receptor-interacting protein 6	Q15654	154000000	22	373548	182.649	14	14
PTPN1	Tyrosine-protein phosphatase non-receptor type 1	P18031	154000000	15	270500	132.263	12	12
CDK7	Cyclin-dependent kinase 7	P50613	153000000	2	410188	200.565	2	2
NPTN	Neuroplastin	Q9Y639	153000000	6	389678	190.536	3	3
COPG2	Coatomer subunit gamma-2	Q9UBF2	153000000	26	169425	82.8419	22	19
DNAH1	Dynein heavy chain 1, axonemal	Q9P2D7	153000000	4	33738.4	16.4967	2	2
SNRPD1	Small nuclear ribonucleoprotein Sm D1	P62314	152000000	8	1.93566e+06	946.455	3	3
MPC2	Mitochondrial pyruvate carrier 2	O95563	152000000	13	967828	473.228	6	6
VTA1	Vacuolar protein sorting-associated protein VTA1 homolog	Q9NP79	152000000	13	645219	315.485	8	8
SLC25A20	Mitochondrial carnitine/acylcarnitine carrier protein	O43772	152000000	12	455449	222.695	10	10
MGME1	Mitochondrial genome maintenance exonuclease 1	Q9BQP7	152000000	20	407507	199.254	13	13
CAPRIN1	Caprin-1	Q14444	152000000	15	368696	180.277	10	10
PKP4	Plakophilin-4	Q99569	152000000	28	119117	58.2434	26	26
SMC1A	Structural maintenance of chromosomes protein 1A	Q14683	152000000	37	107536	52.5809	26	26
UBE2L3	Ubiquitin-conjugating enzyme E2 L3	P68036	151000000	18	1.09881e+06	537.274	8	8
FGF7	Fibroblast growth factor 7	P21781	151000000	9	854632	417.879	6	6
RPRD1B	Regulation of nuclear pre-mRNA domain-containing protein 1B	Q9NQG5	151000000	12	549406	268.637	8	7
FKBP8	Peptidyl-prolyl cis-trans isomerase FKBP8	Q14318	151000000	18	427316	208.94	8	8
MTDH	Protein LYRIC	Q86UE4	151000000	20	320487	156.705	14	14
L2HGDH	L-2-hydroxyglutarate dehydrogenase, mitochondrial	Q9H9P8	151000000	9	295834	144.651	10	10
RPS6KA1	Ribosomal protein S6 kinase alpha-1	Q15418	151000000	23	174811	85.4753	20	14
CUL1	Cullin-1	Q13616	151000000	24	167211	81.759	20	20
FARP1	FERM, RhoGEF and pleckstrin domain-containing protein 1	Q9Y4F1	151000000	23	150817	73.7434	16	16
NDUFB6	NADH dehydrogenase [ubiquinone] 1 beta subcomplex subunit 6	O95139	150000000	22	955094	467.001	4	4
PFDN2	Prefoldin subunit 2	Q9UHV9	150000000	10	764075	373.601	5	5
SNX3	Sorting nexin-3	O60493	150000000	10	764075	373.601	6	5
GJA1	Gap junction alpha-1 protein	P17302	150000000	17	424486	207.556	6	6
NUDC	Nuclear migration protein nudC	Q9Y266	150000000	15	363845	177.905	8	8
ITGA3	Integrin alpha-3	P26006	150000000	11	191019	93.4002	9	9
DYNLL1	Dynein light chain 1, cytoplasmic	P63167	149000000	7	1.51796e+06	742.22	3	1
MRPL48	39S ribosomal protein L48, mitochondrial	Q96GC5	149000000	4	758981	371.11	4	4
FAHD1	Acylpyruvase FAHD1, mitochondrial	Q6P587	149000000	15	583832	285.469	6	6
MRPL4	39S ribosomal protein L4, mitochondrial	Q9BYD3	149000000	16	505987	247.407	10	10
AGFG1	Arf-GAP domain and FG repeat-containing protein 1	P52594	149000000	15	446459	218.3	9	9
AKR1C3	Aldo-keto reductase family 1 member C3	P42330	149000000	12	379490	185.555	17	7
LRPAP1	Alpha-2-macroglobulin receptor-associated protein	P30533	149000000	15	379490	185.555	10	10
VPS4A	Vacuolar protein sorting-associated protein 4A	Q9UN37	149000000	17	291916	142.735	12	10
SNX27	Sorting nexin-27	Q96L92	149000000	18	271065	132.539	13	13
ITIH1	Inter-alpha-trypsin inhibitor heavy chain H1	P19827	149000000	11	199732	97.6606	8	8
ITGA2	Integrin alpha-2	P17301	149000000	19	168662	82.4689	16	16
LTBP4	Latent-transforming growth factor beta-binding protein 4	Q8N2S1	149000000	25	103970	50.837	19	19
PTPN13	Tyrosine-protein phosphatase non-receptor type 13	Q12923	149000000	34	59295.4	28.993	32	32
MRPS36	28S ribosomal protein S36, mitochondrial	P82909	148000000	16	1.50777e+06	737.239	4	4
APOC3	Apolipoprotein C-III	P02656	148000000	4	1.07698e+06	526.599	2	2
MRPL49	39S ribosomal protein L49, mitochondrial	Q13405	148000000	8	685352	335.109	5	5
MRPS9	28S ribosomal protein S9, mitochondrial	P82933	148000000	19	301555	147.448	12	12
SYNPO	Synaptopodin	Q8N3V7	148000000	18	163889	80.1347	14	14
SIRT5	NAD-dependent protein deacylase sirtuin-5, mitochondrial	Q9NXA8	147000000	11	394102	192.699	8	8
GRSF1	G-rich sequence factor 1	Q12849	147000000	18	277331	135.603	11	11
STRN3	Striatin-3	Q13033	147000000	10	258205	126.251	7	7
AP1G1	AP-1 complex subunit gamma-1	O43747	147000000	19	213941	104.608	15	15
HCFC1	Host cell factor 1	P51610	147000000	27	99839.1	48.8172	21	21
ASIP	Agouti-signaling protein	P42127	146000000	3	1.85925e+06	909.095	1	1
IGHV5-51	Immunoglobulin heavy variable 5-51	A0A0C4DH38	146000000	13	1.4874e+06	727.276	4	4
EIF4E	Eukaryotic translation initiation factor 4E	P06730	146000000	15	676090	330.58	6	6
DNAJA3	DnaJ homolog subfamily A member 3, mitochondrial	Q96EY1	146000000	12	338045	165.29	8	8
SNX6	Sorting nexin-6	Q9UNH7	145000000	20	321133	157.021	13	13
ETF1	Eukaryotic peptide chain release factor subunit 1	P62495	145000000	17	295442	144.459	10	10
ATP1A2	Sodium/potassium-transporting ATPase subunit alpha-2	P50993	145000000	3	153876	75.2391	16	1
CYB5B	Cytochrome b5 type B	O43169	144000000	9	1.22252e+06	597.761	5	5
SRP14	Signal recognition particle 14 kDa protein	P37108	144000000	10	1.04787e+06	512.367	5	5
KCTD12	BTB/POZ domain-containing protein KCTD12	Q96CX2	144000000	15	489008	239.105	12	12
SPRYD4	SPRY domain-containing protein 4	Q8WW59	144000000	15	489008	239.105	10	10
MRPL44	39S ribosomal protein L44, mitochondrial	Q9H9J2	144000000	14	431478	210.975	10	10
PRKACA	cAMP-dependent protein kinase catalytic subunit alpha	P17612	144000000	11	407507	199.254	8	7
SERPINA5	Plasma serine protease inhibitor	P05154	144000000	21	366756	179.328	10	10
CCDC47	Coiled-coil domain-containing protein 47	Q96A33	144000000	14	349291	170.789	10	10
COASY	Bifunctional coenzyme A synthase	Q13057	144000000	18	333414	163.026	10	10
FXR1	Fragile X mental retardation syndrome-related protein 1	P51114	144000000	19	261969	128.092	15	13
ACIN1	Apoptotic chromatin condensation inducer in the nucleus	Q9UKV3	144000000	23	107869	52.7436	16	16
EIF1	Eukaryotic translation initiation factor 1	P41567	143000000	10	1.45684e+06	712.332	6	2
CD47	Leukocyte surface antigen CD47	Q08722	143000000	3	728418	356.166	3	3
EPN1	Epsin-1	Q9Y6I3	143000000	21	485612	237.444	12	11
GALT	Galactose-1-phosphate uridylyltransferase	P07902	143000000	12	455261	222.604	8	8
A4GALT	Lactosylceramide 4-alpha-galactosyltransferase	Q9NPC4	143000000	18	383378	187.456	9	9
TTLL12	Tubulin--tyrosine ligase-like protein 12	Q14166	143000000	21	214241	104.755	16	16
ROCK2	Rho-associated protein kinase 2	O75116	143000000	26	91052.2	44.5208	28	22
CCDC58	Coiled-coil domain-containing protein 58	Q4VC31	142000000	9	1.03332e+06	505.251	6	6
ARF6	ADP-ribosylation factor 6	P62330	142000000	9	904155	442.094	6	6
CBX1	Chromobox protein homolog 1	P83916	142000000	8	904155	442.094	5	4
SPR	Sepiapterin reductase	P35270	142000000	15	516660	252.625	8	8
THEM6	Protein THEM6	Q8WUY1	142000000	13	516660	252.625	7	7
PPM1L	Protein phosphatase 1L	Q5SGD2	142000000	11	361662	176.838	7	7
FARSA	Phenylalanine--tRNA ligase alpha subunit	Q9Y285	142000000	25	314489	153.772	13	13
UFSP2	Ufm1-specific protease 2	Q9NUQ7	142000000	20	314489	153.772	13	13
CDC5L	Cell division cycle 5-like protein	Q99459	142000000	22	190348	93.0725	18	18
BDH1	D-beta-hydroxybutyrate dehydrogenase, mitochondrial	Q02338	141000000	16	399017	195.103	10	10
API5	Apoptosis inhibitor 5	Q9BZZ5	141000000	13	287292	140.474	11	11
HEG1	Protein HEG homolog 1	Q9ULI3	141000000	13	143646	70.237	7	7
EPPK1	Epiplakin	P58107	141000000	41	26405.5	12.9112	38	31
GRP	Gastrin-releasing peptide	P07492	140000000	7	792374	387.438	3	3
FAHD2A	Fumarylacetoacetate hydrolase domain-containing protein 2A	Q96GK7	140000000	11	548567	268.226	7	7
B3GAT3	Galactosylgalactosylxylosylprotein 3-beta-glucuronosyltransferase 3	O94766	140000000	13	419492	205.114	7	7
MPP1	55 kDa erythrocyte membrane protein	Q00013	140000000	16	285255	139.478	15	15
PDPR	Pyruvate dehydrogenase phosphatase regulatory subunit, mitochondrial	Q8NCN5	140000000	17	155030	75.8031	14	14
TPM1	Tropomyosin alpha-1 chain	P09493	139000000	13	442527	216.377	13	2
SCARB2	Lysosome membrane protein 2	Q14108	139000000	12	295018	144.251	8	8
SRPX	Sushi repeat-containing protein SRPX	P78539	139000000	17	262238	128.223	7	7
FKBP15	FK506-binding protein 15	Q5T1M5	139000000	15	126436	61.822	12	12
PDAP1	28 kDa heat- and acid-stable phosphoprotein	Q13442	138000000	11	1.00421e+06	491.018	6	6
RPS10	40S ribosomal protein S10	P46783	138000000	16	878686	429.641	6	6
SCAMP2	Secretory carrier-associated membrane protein 2	O15127	138000000	8	878686	429.641	5	5
TWF1	Twinfilin-1	Q12792	138000000	16	319522	156.233	11	11
TBL2	Transducin beta-like protein 2	Q9Y4P3	138000000	11	270365	132.197	11	11
CLCC1	Chloride channel CLIC-like protein 1	Q96S66	138000000	16	226758	110.875	10	10
NEK9	Serine/threonine-protein kinase Nek9	Q8TD19	138000000	17	149564	73.1304	16	16
SSR1	Translocon-associated protein subunit alpha	P43307	137000000	8	697855	341.222	4	4
IGFBP5	Insulin-like growth factor-binding protein 5	P24593	137000000	10	581546	284.352	6	6
MRPS5	28S ribosomal protein S5, mitochondrial	P82675	137000000	16	268406	131.239	13	13
CUTA	Protein CutA	O60888	136000000	9	1.1546e+06	564.552	3	3
IDI1	Isopentenyl-diphosphate Delta-isomerase 1	Q13907	136000000	14	629783	307.938	7	7
NCLN	Nicalin	Q969V3	136000000	15	277104	135.493	12	12
QSOX1	Sulfhydryl oxidase 1	O00391	136000000	20	153947	75.2736	14	14
TBCD	Tubulin-specific chaperone D	Q9BTW9	136000000	18	111736	54.6341	16	16
CGN	Cingulin	Q9P2M7	136000000	24	100400	49.0915	23	23
PPL	Periplakin	O60437	136000000	33	61306.3	29.9762	28	28
TIMM8A	Mitochondrial import inner membrane translocase subunit Tim8 A	O60220	135000000	8	1.37533e+06	672.481	3	3
EEF1E1	Eukaryotic translation elongation factor 1 epsilon-1	O43324	135000000	11	573056	280.201	5	5
CTSC	Dipeptidyl peptidase 1	P53634	135000000	9	327461	160.115	5	5
ECSIT	Evolutionarily conserved signaling intermediate in Toll pathway, mitochondrial	Q9BQ95	135000000	20	312576	152.837	12	12
APPL1	DCC-interacting protein 13-alpha	Q9UKG1	135000000	16	191019	93.4002	12	12
RARS2	Probable arginine--tRNA ligase, mitochondrial	Q5T160	135000000	8	191019	93.4002	7	7
CSDE1	Cold shock domain-containing protein E1	O75534	135000000	20	149493	73.0958	14	14
SON	Protein SON	P18583	135000000	24	91689	44.8321	20	20
GGCT	Gamma-glutamylcyclotransferase	O75223	134000000	9	525057	256.731	6	6
CIAPIN1	Anamorsin	Q6FI81	134000000	10	325035	158.929	8	8
COA5	Cytochrome c oxidase assembly factor 5	Q86WW8	133000000	4	1.6937e+06	828.148	3	3
CSNK2B	Casein kinase II subunit beta	P67870	133000000	10	677480	331.259	6	6
MRPL40	39S ribosomal protein L40, mitochondrial	Q9NQ50	133000000	18	615891	301.145	7	7
FXN	Frataxin, mitochondrial	Q16595	133000000	8	564566	276.049	5	5
LIMS1	LIM and senescent cell antigen-like-containing domain protein 1	P48059	133000000	14	398517	194.858	10	2
GLRX3	Glutaredoxin-3	O76003	133000000	10	376378	184.033	9	9
MRPL39	39S ribosomal protein L39, mitochondrial	Q9NYK5	133000000	15	294556	144.026	8	8
DSC3	Desmocollin-3	Q14574	133000000	11	138261	67.604	10	9
PPFIBP1	Liprin-beta-1	Q86W92	133000000	25	138261	67.604	23	22
SORBS1	Sorbin and SH3 domain-containing protein 1	Q9BX66	133000000	22	112913	55.2099	15	14
C6orf203	Uncharacterized protein C6orf203	Q9P0P8	132000000	4	517220	252.899	3	3
CPSF6	Cleavage and polyadenylation specificity factor subunit 6	Q16630	132000000	9	373548	182.649	6	6
SERPINB5	Serpin B5	P36952	132000000	10	305630	149.44	9	9
SQLE	Squalene monooxygenase	Q14534	132000000	4	268954	131.507	3	3
PABPC4	Polyadenylate-binding protein 4	Q13310	132000000	13	210121	102.74	15	9
ITIH2	Inter-alpha-trypsin inhibitor heavy chain H2	P19823	132000000	12	143061	69.9508	8	8
HIP1R	Huntingtin-interacting protein 1-related protein	O75146	132000000	9	106728	52.1855	9	9
DCD	Dermcidin	P81605	131000000	2	1.33458e+06	652.556	2	2
MMAB	Cob(I)yrinic acid a,c-diamide adenosyltransferase, mitochondrial	Q96EY8	131000000	13	513302	250.983	8	8
TBCB	Tubulin-folding cofactor B	Q99426	131000000	12	417058	203.924	9	9
FADS2	Fatty acid desaturase 2	O95864	131000000	11	370718	181.266	6	6
LRRC17	Leucine-rich repeat-containing protein 17	Q8N6Y2	131000000	5	303315	148.308	5	5
LARP1	La-related protein 1	Q6PKG0	131000000	21	111215	54.3797	18	18
FAU	40S ribosomal protein S30	P62861	130000000	4	3.31099e+06	1618.94	2	2
TSTD1	Thiosulfate sulfurtransferase/rhodanese-like domain-containing protein 1	Q8NFU3	130000000	14	1.10366e+06	539.646	6	1
NDUFV3	NADH dehydrogenase [ubiquinone] flavoprotein 3, mitochondrial	P56181	130000000	5	945997	462.553	3	2
ENSA	Alpha-endosulfine	O43768	130000000	9	735776	359.764	6	5
PSME3	Proteasome activator complex subunit 3	P61289	130000000	10	509383	249.067	7	7
UQCC1	Ubiquinol-cytochrome-c reductase complex assembly factor 1	Q9NVA1	130000000	5	441465	215.858	5	5
SELENOP	Selenoprotein P	P49908	130000000	8	389528	190.463	4	4
NAPG	Gamma-soluble NSF attachment protein	Q99747	130000000	15	367888	179.882	11	11
KPNA6	Importin subunit alpha-7	O60684	130000000	19	287912	140.777	12	7
SEMA3F	Semaphorin-3F	Q13275	130000000	16	161512	78.9725	9	9
XRN2	5'-3' exoribonuclease 2	Q9H0D6	130000000	16	140893	68.8909	14	14
DDX46	Probable ATP-dependent RNA helicase DDX46	Q7L014	130000000	25	124943	61.092	22	22
PLCG2	1-phosphatidylinositol 4,5-bisphosphate phosphodiesterase gamma-2	P16885	130000000	29	94599.7	46.2553	25	25
PRRC2B	Protein PRRC2B	Q5JSZ5	130000000	5	62471.5	30.546	5	5
B2M	Beta-2-microglobulin	P61769	129000000	5	1.09517e+06	535.494	2	2
PHYHD1	Phytanoyl-CoA dioxygenase domain-containing protein 1	Q5SRE7	129000000	12	505465	247.151	8	8
STX4	Syntaxin-4	Q12846	129000000	14	438070	214.198	9	9
CFHR5	Complement factor H-related protein 5	Q9BXR6	129000000	17	285698	139.694	14	13
EIF2A	Eukaryotic translation initiation factor 2A	Q9BY44	129000000	20	205345	100.405	17	17
ITGB6	Integrin beta-6	P18564	129000000	2	177596	86.8369	1	1
CBR4	Carbonyl reductase family member 4	Q8N4T8	128000000	11	652011	318.806	6	6
HRAS	GTPase HRas	P01112	128000000	16	652011	318.806	9	2
COPS5	COP9 signalosome complex subunit 5	Q92905	128000000	19	383536	187.533	13	13
MRPS2	28S ribosomal protein S2, mitochondrial	Q9Y399	128000000	8	362228	177.114	6	6
UBAP2L	Ubiquitin-associated protein 2-like	Q14157	128000000	23	224831	109.933	15	15
MTMR14	Myotubularin-related protein 14	Q8NCE2	128000000	4	210326	102.841	4	4
DOCK7	Dedicator of cytokinesis protein 7	Q96N67	128000000	28	59817.5	29.2483	27	27
MTOR	Serine/threonine-protein kinase mTOR	P42345	128000000	29	49771.8	24.3363	22	22
UFM1	Ubiquitin-fold modifier 1	P61960	127000000	11	1.61729e+06	790.788	3	3
SNRPC	U1 small nuclear ribonucleoprotein C	P09234	127000000	2	1.07819e+06	527.192	2	2
NPC2	Epididymal secretory protein E1	P61916	127000000	15	646917	316.315	4	4
ISOC1	Isochorismatase domain-containing protein 1	Q96CN7	127000000	9	462083	225.94	6	6
BLVRA	Biliverdin reductase A	P53004	127000000	10	404323	197.697	9	9
FBL	rRNA 2'-O-methyltransferase fibrillarin	P22087	127000000	13	340482	166.482	13	11
GCDH	Glutaryl-CoA dehydrogenase, mitochondrial	Q92947	127000000	13	323458	158.158	7	7
TMX3	Protein disulfide-isomerase TMX3	Q96JJ7	127000000	18	294053	143.78	12	12
F12	Coagulation factor XII	P00748	127000000	9	208683	102.037	7	7
KLC1	Kinesin light chain 1	Q07866	127000000	17	179699	87.8654	15	12
RAB4B	Ras-related protein Rab-4B	P61018	126000000	14	458445	224.16	9	8
SLC16A1	Monocarboxylate transporter 1	P53985	126000000	11	458445	224.16	4	4
H2AFY2	Core histone macro-H2A.2	Q9P0M6	126000000	9	337801	165.171	9	7
PACSIN2	Protein kinase C and casein kinase substrate in neurons protein 2	Q9UNF0	126000000	18	279053	136.446	13	13
FTO	Alpha-ketoglutarate-dependent dioxygenase FTO	Q9C0B1	126000000	18	221318	108.215	14	14
COL21A1	Collagen alpha-1(XXI) chain	Q96P44	126000000	3	139527	68.2228	3	3
CROCC	Rootletin	Q5TZA2	126000000	18	56300.2	27.5285	20	20
UBE2I	SUMO-conjugating enzyme UBC9	P63279	125000000	8	1.06122e+06	518.89	5	5
FMOD	Fibromodulin	Q06828	125000000	12	489792	239.488	6	6
MRPL21	39S ribosomal protein L21, mitochondrial	Q7Z2W9	125000000	13	489792	239.488	7	7
STX12	Syntaxin-12	Q86Y82	125000000	11	489792	239.488	8	8
LUC7L2	Putative RNA-binding protein Luc7-like 2	Q9Y383	125000000	26	353738	172.963	10	1
STK24	Serine/threonine-protein kinase 24	Q9Y6E0	125000000	13	303204	148.254	10	8
CCDC22	Coiled-coil domain-containing protein 22	O60826	125000000	20	176869	86.4817	19	19
TIMM10	Mitochondrial import inner membrane translocase subunit Tim10	P62072	124000000	9	902336	441.205	4	4
MRPL53	39S ribosomal protein L53, mitochondrial	Q96EL3	124000000	6	789544	386.054	4	4
[truncated: 4,448 more rows]
