# Supplementary material for: Generation and Proteome Profiling of PBMC-Originated, iPSC-Derived Corneal Endothelial Cells
Source: Invest Ophthalmol Vis Sci. 2018 May;59(6):2437–44. doi: 10.1167/iovs.17-22927 (PMC5957521; doi:10.1167/iovs.17-22927)
Supplement: Supplement 3 [file iovs-59-05-08_s03.xlsx]

## Sheet: Summary
Vlad Results			iPSCs-CECs
Vlad version	v1.6.0		Q9NRG9	AAAS
Date	Tue Aug 22 10:56:51 2017		Q6PD74	AAGAB
Run time	46.01 sec		Q2M2I8	AAK1
Ontology file	go-basic.obo		Q13685	AAMP
Ontology date			Q9Y312	AAR2
Annotation file	gene_association.goa_human		P49588	AARS
Annotation date	Wed May 11 00:00:00 2016		Q5JTZ9	AARS2
Analysis type	enrichment		Q9BTE6	AARSD1
Excluded evidence codes	ND		Q9NRN7	AASDHPPT
Number of query sets	1		Q9UDR5	AASS
Query set 1	iPSCs-CECs [n=3892 (representing top 35% of total proteins); 86 not found]		Q9NY61	AATF
Universe set	default (everything)		P80404	ABAT
Graph display	Top 25 scoring terms and their ancestors. Interior nodes have been culled.		P33527	ABCC1
Jump to	biological_process		P28288	ABCD3
	cellular_component		P61221	ABCE1
	molecular_function		Q8NE71	ABCF1
			Q9UG63	ABCF2
			Q9NUQ8	ABCF3
Column Descriptions			Q9NUJ1	ABHD10
TermID	ID of the ontology term.		Q8NFV4	ABHD11
Term	The text of the term.		Q8N2K0	ABHD12
Term Min P	The smallest P-val for any query set for this term.		Q96IU4	ABHD14B
Term Max P	The largest P-val for any query set for this term.		O95870	ABHD16A
Term P ratio	Term Min P divided by Term Max P.		Q5VST6	ABHD17B
P	P value (significance score) for this query set for this ontology term.		Q8WTS1	ABHD5
Q	The False Discovery Rate (FDR) statistic.		Q9BV23	ABHD6
k	The number of objects in the query set annotated to this term (or a descendant).		Q8IZP0	ABI1
n	The size of the query set.		Q9NYB9	ABI2
K	The number of objects in the database annotated to this term (or a descendant).		O14639	ABLIM1
N	Number of annotated objects in the database.		Q12979	ABR
k/n	Percent of query set objects annotated to this term (or a descendant).		P09110	ACAA1
K/N	Percent of database objects annotated to this term (or a descendant).		P42765	ACAA2
k/K	Percent of all objects annotated to this term present in the query set.		Q59FY4	ACACA
n/N	Percent of database in the query set.		Q9H845	ACAD9
Qset	The name of the query set.		Q5T4U5	ACADM
Symbols	The symbols query set objects annotated to this term (or a descendant).		P45954	ACADSB
			P49748	ACADVL
			P24752	ACAT1
			Q9BWD1	ACAT2
			Q9H3P7	ACBD3
			Q8N6N7	ACBD7
			S4R3H4	ACIN1
			P53396	ACLY
			P21399	ACO1
			Q86TX2	ACOT1
			Q9NPJ3	ACOT13
			O00154	ACOT7
			Q9Y305	ACOT9
			Q15067	ACOX1
			O15254	ACOX3
			P24666	ACP1
			P11117	ACP2
			Q96CM8	ACSF2
			O95573	ACSL3
			O60488	ACSL4
			Q9H6R3	ACSS3
			P62736	ACTA2
			P60709	ACTB
			P63261	ACTG1
			O96019	ACTL6A
			P12814	ACTN1
			O43707	ACTN4
			Q9NZ32	ACTR10
			R4GMT0	ACTR1A
			P42025	ACTR1B
			P61160	ACTR2
			P61158	ACTR3
			Q03154	ACY1
			P07311	ACYP1
			P00813	ADA
			O14672	ADAM10
			P78536	ADAM17
			P55265	ADAR
			P78563	ADARB1
			P35611	ADD1
			P35612	ADD2
			Q9UEY8	ADD3
			O95490	ADGRL2
			P11766	ADH5
			Q9BV57	ADI1
			P55263	ADK
			Q9H2P0	ADNP
			Q9BRR6	ADPGK
			Q9NX46	ADPRHL2
			Q16186	ADRM1
			P30566	ADSL
			P30520	ADSS
			Q8IUX7	AEBP1
			Q08117	AES
			Q9Y4W6	AFG3L2
			P52594	AGFG1
			Q53H12	AGK
			P35573	AGL
			Q9UL18	AGO1
			Q9UKV8	AGO2
			Q99943	AGPAT1
			Q9NRZ5	AGPAT4
			O00116	AGPS
			O00468	AGRN
			Q6RW13	AGTRAP
			Q8WYP5	AHCTF1
			P23526	AHCY
			O43865	AHCYL1
			Q96HN2	AHCYL2
			Q09666	AHNAK
			O95433	AHSA1
			Q96BJ3	AIDA
			Q9BQI0	AIF1L
			O95831	AIFM1
			Q12904	AIMP1
			Q13155	AIMP2
			O00170	AIP
			Q5T9B7	AK1
			P54819	AK2
			Q9UIJ7	AK3
			P27144	AK4
			Q9Y3D8	AK6
			Q02952	AKAP12
			Q12802	AKAP13
			X6RAJ1	AKAP17A
			O43823	AKAP8
			V9GZ50	AKAP8L
			V9GYP9	AKR1A1
			P15121	AKR1B1
			O43488	AKR7A2
			Q96B36	AKT1S1
			P13716	ALAD
			Q13740	ALCAM
			Q8IZ83	ALDH16A1
			P54886	ALDH18A1
			Q5SYQ9	ALDH1A1
			P47895	ALDH1A3
			P30837	ALDH1B1
			S4R3S4	ALDH2
			P51648	ALDH3A2
			Q5TF55	ALDH4A1
			P51649	ALDH5A1
			Q02252	ALDH6A1
			P49419	ALDH7A1
			P49189	ALDH9A1
			P04075	ALDOA
			P09972	ALDOC
			Q9BT22	ALG1
			Q2TAA5	ALG11
			Q9BV10	ALG12
			Q9H553	ALG2
			Q9Y673	ALG5
			Q9H6U8	ALG9
			Q6P6C2	ALKBH5
			Q86V81	ALYREF
			V9GZ45	AMACR
			P49418	AMPH
			P48728	AMT
			Q9UJX3	ANAPC7
			Q9BY76	ANGPTL4
			Q12955	ANK3
			Q9P2R3	ANKFY1
			Q8IWZ3	ANKHD1
			Q9NW15	ANO10
			P39687	ANP32A
			Q92688	ANP32B
			Q9BTT0	ANP32E
			Q9H6X2	ANTXR1
			Q5T3N1	ANXA1
			Q5T0G7	ANXA11
			P07355	ANXA2
			P12429	ANXA3
			Q6P452	ANXA4
			P08758	ANXA5
			P08133	ANXA6
			P20073	ANXA7
			Q10567	AP1B1
			O43747	AP1G1
			Q9BXS5	AP1M1
			P61966	AP1S1
			P56377	AP1S2
			O95782	AP2A1
			O94973	AP2A2
			P63010	AP2B1
			Q96CW1	AP2M1
			X6R390	AP2S1
			O00203	AP3B1
			O14617	AP3D1
			Q9Y2T2	AP3M1
			Q92572	AP3S1
			P13798	APEH
			P27695	APEX1
			Q9BZZ5	API5
			Q06481	APLP2
			Q9HDC9	APMAP
			P02649	APOE
			Q9BUR5	APOO
			Q6UXV4	APOOL
			P05067	APP
			Q9UKG1	APPL1
			Q8NEU8	APPL2
			P07741	APRT
			O60306	AQR
			Q6P1Q5	ARCN1
			P84077	ARF1
			U3KQF2	ARF4
			P84085	ARF5
			P62330	ARF6
			Q8N6T3	ARFGAP1
			Q8N6H7	ARFGAP2
			Q9NP61	ARFGAP3
			Q9Y6D6	ARFGEF1
			P53367	ARFIP1
			P53365	ARFIP2
			Q13795	ARFRP1
			P78540	ARG2
			X6R9F1	ARGLU1
			Q07960	ARHGAP1
			H0Y8W5	ARHGAP10
			Q68EM7	ARHGAP17
			Q9NRY4	ARHGAP35
			Q13017	ARHGAP5
			P52565	ARHGDIA
			P52566	ARHGDIB
			Q92888	ARHGEF1
			V9GZ14	ARHGEF2
			Q14155	ARHGEF7
			O14497	ARID1A
			Q9Y4X5	ARIH1
			O95376	ARIH2
			P40616	ARL1
			Q8N8L6	ARL10
			Q9NXU5	ARL15
			P36404	ARL2
			Q9Y2Y0	ARL2BP
			P36405	ARL3
			P40617	ARL4A
			P56559	ARL4C
			Q9H0F7	ARL6
			O75915	ARL6IP5
			Q8N6S5	ARL6IP6
			Q9NVJ2	ARL8B
			Q9NVT9	ARMC1
			Q8N2F6	ARMC10
			Q6NXE6	ARMC6
			Q7Z3E5	ARMC9
			Q9P291	ARMCX1
			Q7L311	ARMCX2
			Q9UH62	ARMCX3
			Q9H993	ARMT1
			Q92747	ARPC1A
			O15143	ARPC1B
			O15144	ARPC2
			O15145	ARPC3
			R4GN08	ARPC4
			O15511	ARPC5
			Q9BPX5	ARPC5L
			P56211	ARPP19
			V9GYR0	ARSA
			P15848	ARSB
			O00192	ARVCF
			Q9HBK9	AS3MT
			Q13510	ASAH1
			O43150	ASAP2
			Q8N9N2	ASCC1
			Q9H1I8	ASCC2
			Q8N3C0	ASCC3
			Q9Y294	ASF1A
			Q9UBL3	ASH2L
			O95671	ASMTL
			O43681	ASNA1
			Q12797	ASPH
			Q7L266	ASRGL1
			Q8NBU5	ATAD1
			Q9NVI7	ATAD3A
			Q5SQQ1	ATE1
			Q6VMQ6	ATF7IP
			Q9NT62	ATG3
			Q9Y4P1	ATG4B
			Q9H1Y0	ATG5
			P31939	ATIC
			Q8NHH9	ATL2
			Q6DD88	ATL3
			O00244	ATOX1
			Q9HD20	ATP13A1
			Q5TC05	ATP1A1
			V9GYR2	ATP1B1
			P54709	ATP1B3
			P16615	ATP2A2
			P20020	ATP2B1
			P23634	ATP2B4
			P25705	ATP5A1
			P06576	ATP5B
			P36542	ATP5C1
			P30049	ATP5D
			Q5QNZ2	ATP5F1
			O75947	ATP5H
			P56385	ATP5I
			P18859	ATP5J
			P56134	ATP5J2
			O75964	ATP5L
			P48047	ATP5O
			Q15904	ATP6AP1
			O75787	ATP6AP2
			Q93050	ATP6V0A1
			R4GN72	ATP6V0D1
			P38606	ATP6V1A
			P21281	ATP6V1B2
			P21283	ATP6V1C1
			Q8NEY4	ATP6V1C2
			Q9Y5K8	ATP6V1D
			P36543	ATP6V1E1
			Q16864	ATP6V1F
			O75348	ATP6V1G1
			Q9UI12	ATP6V1H
			Q5TC12	ATPAF1
			Q8N5M1	ATPAF2
			Q9UBB4	ATXN10
			Q8WWM7	ATXN2L
			S4R399	ATXN3
			Q13825	AUH
			Q9Y679	AUP1
			Q9NQS1	AVEN
			P61769	B2M
			O94766	B3GAT3
			Q6Y288	B3GLCT
			O43505	B4GAT1
			Q9NWV8	BABAM1
			Q92934	BAD
			Q99933	BAG1
			O95816	BAG2
			O95817	BAG3
			Q9UL15	BAG5
			P46379	BAG6
			Q9UQB8	BAIAP2
			Q16611	BAK1
			O75531	BANF1
			Q8IXM2	BAP18
			U3KQP0	BASP1
			Q07812	BAX
			Q9UIG0	BAZ1B
			P50895	BCAM
			P51572	BCAP31
			P56945	BCAR1
			O75934	BCAS2
			P54687	BCAT1
			O15382	BCAT2
			Q9P287	BCCIP
			P12694	BCKDHA
			P21953	BCKDHB
			O14874	BCKDK
			O95999	BCL10
			Q9H1R6	BCL2L1
			Q9BXK5	BCL2L13
			Q4VC05	BCL7A
			Q8WUZ0	BCL7C
			Q9NYF8	BCLAF1
			Q9Y276	BCS1L
			Q9BUT1	BDH2
			O15155	BET1
			Q9NYM9	BET1L
			P21810	BGN
			Q93088	BHMT
			P55957	BID
			O00499	BIN1
			Q13867	BLMH
			P78537	BLOC1S1
			Q6QNY1	BLOC1S2
			Q9NUP1	BLOC1S4
			Q9UL45	BLOC1S6
			P53004	BLVRA
			P30043	BLVRB
			Q14692	BMS1
			Q12981	BNIP1
			Q9Y3E2	BOLA1
			Q9H3K6	BOLA2
			Q14137	BOP1
			Q86WA6	BPHL
			O95861	BPNT1
			Q6PJG6	BRAT1
			P46736	BRCC3
			Q15059	BRD3
			O60885	BRD4
			Q9NPI1	BRD7
			Q8TDN6	BRIX1
			Q8WUW1	BRK1
			Q5VW32	BROX
			Q96G97	BSCL2
			R4GN83	BSG
			P20290	BTF3
			Q96K17	BTF3L4
			O43684	BUB3
			P41223	BUD31
			Q13895	BYSL
			Q7L1Q6	BZW1
			Q9Y6E2	BZW2
			Q5T2E6	C10orf76
			Q9H0W9	C11orf54
			Q9H3H3	C11orf68
			Q9HB07	C12orf10
			Q99622	C12orf57
			Q9Y224	C14orf166
			Q96GQ5	C16orf58
			Q7Z3J2	C16orf62
			Q9BQA9	C17orf62
			Q96DM3	C18orf8
			Q9UFG5	C19orf25
			Q07021	C1QBP
			Q9NWV4	C1orf123
			Q9H425	C1orf198
			Q9BV19	C1orf50
			P30042	C21orf33
			Q9Y426	C2CD2
			Q9BVC5	C2orf49
			Q5JPI3	C3orf38
			Q8NDZ4	C3orf58
			Q7Z6I8	C5orf24
			Q7Z4R8	C6orf120
			Q9BRJ6	C7orf50
			Q9H7E9	C8orf33
			Q5T6V5	C9orf64
			Q9ULX7	CA14
			P00918	CA2
			P07451	CA3
			P35219	CA8
			Q9H8G2	CAAP1
			Q9Y376	CAB39
			Q9HB71	CACYBP
			P27708	CAD
			X5DQS5	CADM1
			Q8N3J6	CADM2
			Q8NFZ8	CADM4
			P05937	CALB1
			Q05682	CALD1
			Q96HY3	CALM3
			P27797	CALR
			O43852	CALU
			Q13557	CAMK2D
			Q8WU40	CAMK2G
			P49069	CAMLG
			Q86VP6	CAND1
			P27824	CANX
			Q5T0S3	CAP1
			P40123	CAP2
			P40121	CAPG
			P07384	CAPN1
			P17655	CAPN2
			U3KQE2	CAPNS1
			Q14444	CAPRIN1
			P52907	CAPZA1
			P47755	CAPZA2
			P47756	CAPZB
			Q9Y2V2	CARHSP1
			Q86X55	CARM1
			P49589	CARS
			Q9HA77	CARS2
			Q6P4E1	CASC4
			Q5JS74	CASK
			P42574	CASP3
			P55212	CASP6
			P20810	CAST
			P04040	CAT
			Q03135	CAV1
			Q13951	CBFB
			P22681	CBL
			P16152	CBR1
			Q8N4T8	CBR4
			P35520	CBS
			Q9BRT8	CBWD1
			P83916	CBX1
			S4R2Y4	CBX3
			P45973	CBX5
			Q8IX12	CCAR1
			Q8N163	CCAR2
			Q96NT0	CCDC115
			Q8WUD4	CCDC12
			Q96CT7	CCDC124
			Q9H6E4	CCDC134
			O60826	CCDC22
			Q96MW1	CCDC43
			Q96A33	CCDC47
			Q8IVM0	CCDC50
			Q96ER9	CCDC51
			Q4VC31	CCDC58
			Q16204	CCDC6
			Q9GZT6	CCDC90B
			Q567U6	CCDC93
			Q96F63	CCDC97
			O75909	CCNK
			P78371	CCT2
			Q5SZX9	CCT3
			P50991	CCT4
			P48643	CCT5
			P40227	CCT6A
			Q99832	CCT7
			P50990	CCT8
			P48509	CD151
			U3KQQ2	CD200
			Q5ZPR3	CD276
			Q9Y5K6	CD2AP
			O95400	CD2BP2
			Q9NPF0	CD320
			Q86UZ1	CD44
			Q08722	CD47
			P13987	CD59
			P08962	CD63
			P04233	CD74
			P60033	CD81
			P14209	CD99
			Q8TCZ2	CD99L2
			Q13042	CDC16
			Q9UJX2	CDC23
			Q8NHZ8	CDC26
			P30260	CDC27
			Q16543	CDC37
			Q5SRN1	CDC40
			Q5JYX0	CDC42
			Q9Y5S2	CDC42BPB
			Q9NRR3	CDC42SE2
			Q99459	CDC5L
			Q6P1J9	CDC73
			P19022	CDH2
			P55285	CDH6
			O14735	CDIPT
			P06493	CDK1
			Q9UQ88	CDK11A
			P24941	CDK2
			O14519	CDK2AP1
			Q00526	CDK3
			Q96BE9	CDK4
			Q00535	CDK5
			Q96JB5	CDK5RAP3
			Q00534	CDK6
			X6RE90	CDK9
			Q5VV42	CDKAL1
			P49918	CDKN1C
			Q16878	CDO1
			Q01850	CDR2
			O95674	CDS2
			Q9UKY7	CDV3
			Q03701	CEBPZ
			Q92879	CELF1
			V9GYD9	CELF2
			Q7Z7K6	CENPV
			Q5SW79	CEP170
			Q9BYV8	CEP41
			Q9Y6K0	CEPT1
			Q96G23	CERS2
			P23141	CES1
			P41208	CETN2
			Q9Y6A4	CFAP20
			Q96G28	CFAP36
			Q9UEE9	CFDP1
			P23528	CFL1
			Q9Y281	CFL2
			Q9UFW8	CGGBP1
			Q96JM3	CHAMP1
			Q96BP2	CHCHD1
			Q9Y6H1	CHCHD2
			Q9NX63	CHCHD3
			Q8N4Q1	CHCHD4
			Q9BSY4	CHCHD5
			Q9BRQ6	CHCHD6
			O14647	CHD2
			Q14839	CHD4
			Q8IWX8	CHERP
			Q9BWS9	CHID1
			P35790	CHKA
			O43633	CHMP2A
			Q9BY43	CHMP4A
			Q9H444	CHMP4B
			Q9NZZ3	CHMP5
			Q96FZ7	CHMP6
			Q8WUX9	CHMP7
			Q9UHD1	CHORDC1
			Q99653	CHP1
			Q8NCH0	CHST14
			X6R700	CHTOP
			O76071	CIAO1
			Q6FI81	CIAPIN1
			Q14011	CIRBP
			Q9NZ45	CISD1
			Q8N5K1	CISD2
			Q07065	CKAP4
			Q14008	CKAP5
			P12277	CKB
			Q9BZU3	CKS1B
			P33552	CKS2
			Q7Z460	CLASP1
			P56747	CLDN6
			O14967	CLGN
			O00299	CLIC1
			Q9Y696	CLIC4
			Q96NY7	CLIC6
			Q14677	CLINT1
			Q9UDT6	CLIP2
			Q9NWW5	CLN6
			Q9UBY8	CLN8
			P54105	CLNS1A
			Q9H078	CLPB
			Q16740	CLPP
			O96005	CLPTM1
			Q96KA5	CLPTM1L
			O76031	CLPX
			S4R3F6	CLTA
			Q00610	CLTC
			P10909	CLU
			Q8NFW8	CMAS
			Q96DG6	CMBL
			Q9NRP2	CMC2
			Q5T0D2	CMPK1
			P62633	CNBP
			Q96KP4	CNDP2
			O95406	CNIH1
			P51911	CNN1
			U3KPS3	CNN2
			Q15417	CNN3
			A5YKK6	CNOT1
			Q9H9A5	CNOT10
			Q9NZN8	CNOT2
			O75175	CNOT3
			Q9UIV1	CNOT7
			P09543	CNP
			Q9Y2B0	CNPY2
			Q9BT09	CNPY3
			Q8N129	CNPY4
			Q5T8H6	CNTFR
			Q9NYJ1	COA4
			X6R5Z6	COA6
			Q96BR5	COA7
			Q13057	COASY
			Q8WTW3	COG1
			V9GY21	COG2
			Q96JB2	COG3
			Q9H9E3	COG4
			U3KQU7	COG5
			Q9Y2V7	COG6
			P83436	COG7
			P38432	COIL
			P12107	COL11A1
			Q99715	COL12A1
			Q05707	COL14A1
			P39060	COL18A1
			P02452	COL1A1
			P08123	COL1A2
			Q96A83	COL26A1
			P02462	COL4A1
			P08572	COL4A2
			P20908	COL5A1
			P05997	COL5A2
			P12109	COL6A1
			P12110	COL6A2
			P12111	COL6A3
			Q5KU26	COLEC12
			Q8NBJ5	COLGALT1
			Q8IYK4	COLGALT2
			Q8N668	COMMD1
			Q9Y6G5	COMMD10
			Q86X83	COMMD2
			Q9UBI1	COMMD3
			Q9H0A8	COMMD4
			Q9NX08	COMMD8
			Q9P000	COMMD9
			P21964	COMT
			P53621	COPA
			P53618	COPB1
			P35606	COPB2
			O14579	COPE
			Q9Y678	COPG1
			Q9UBF2	COPG2
			P61201	COPS2
			Q9UNS2	COPS3
			Q9BT78	COPS4
			Q92905	COPS5
			Q7L5N1	COPS6
			Q9UBW8	COPS7A
			Q9H9Q2	COPS7B
			Q99627	COPS8
			P61923	COPZ1
			Q9BR76	CORO1B
			Q9ULV4	CORO1C
			P57737	CORO7
			Q14019	COTL1
			Q5RI15	COX20
			Q86WV2	COX4I1
			P20674	COX5A
			P10606	COX5B
			P12074	COX6A1
			P14854	COX6B1
			P14406	COX7A2
			O14548	COX7A2L
			O75976	CPD
			P16870	CPE
			Q99829	CPNE1
			Q96FN4	CPNE2
			O75131	CPNE3
			P36551	CPOX
			Q9BRF8	CPPED1
			Q9Y646	CPQ
			Q10570	CPSF1
			Q9P2I0	CPSF2
			Q9UKF6	CPSF3
			O95639	CPSF4
			Q16630	CPSF6
			Q8N684	CPSF7
			P50416	CPT1A
			P23786	CPT2
			Q9H3G5	CPVL
			Q96SM3	CPXM1
			P29762	CRABP1
			Q5SYZ4	CRABP2
			P78560	CRADD
			P43155	CRAT
			Q5IJ48	CRB2
			P16220	CREB1
			O75629	CREG1
			Q96HD1	CRELD1
			P52943	CRIP2
			P46108	CRK
			P46109	CRKL
			Q14194	CRMP1
			Q9BZJ0	CRNKL1
			O75718	CRTAP
			Q6UUV9	CRTC1
			P02489	CRYAA
			P02511	CRYAB
			P26998	CRYBB3
			P07315	CRYGC
			Q08257	CRYZ
			O95825	CRYZL1
			O75390	CS
			O75534	CSDE1
			P55060	CSE1L
			P41240	CSK
			P48729	CSNK1A1
			P48730	CSNK1D
			V9GYW6	CSNK2A1
			P19784	CSNK2A2
			Q5SRQ6	CSNK2B
			P21291	CSRP1
			Q16527	CSRP2
			P01034	CST3
			P04080	CSTB
			Q05048	CSTF1
			P33240	CSTF2
			Q9H0L4	CSTF2T
			Q12996	CSTF3
			Q13363	CTBP1
			Q5SQP8	CTBP2
			P49711	CTCF
			P29279	CTGF
			P32929	CTH
			Q96CG8	CTHRC1
			P35221	CTNNA1
			P26232	CTNNA2
			Q9UBT7	CTNNAL1
			P35222	CTNNB1
			Q9NSA3	CTNNBIP1
			Q8WYA6	CTNNBL1
			O60716	CTNND1
			P17812	CTPS1
			Q9NRF8	CTPS2
			Q6PD62	CTR9
			X6R8A1	CTSA
			R4GMQ5	CTSB
			P53634	CTSC
			P07339	CTSD
			P09668	CTSH
			Q5T8F0	CTSL
			Q9UBR2	CTSZ
			Q14247	CTTN
			Q9P2B4	CTTNBP2NL
			Q13616	CUL1
			Q5T2B7	CUL2
			Q13618	CUL3
			Q13619	CUL4A
			Q13620	CUL4B
			Q93034	CUL5
			Q14999	CUL7
			O60888	CUTA
			Q13948	CUX1
			Q9P013	CWC15
			Q6UX04	CWC27
			X6R7M0	CWF19L1
			P78310	CXADR
			P00167	CYB5A
			O43169	CYB5B
			Q9UHQ9	CYB5R1
			Q6BCY4	CYB5R2
			P00387	CYB5R3
			P08574	CYC1
			P99999	CYCS
			Q7L576	CYFIP1
			Q96F07	CYFIP2
			Q6ZMK1	CYHR1
			Q8WZ13	CYP20A1
			Q16850	CYP51A1
			Q9H1C7	CYSTM1
			P98082	DAB2
			P61803	DAD1
			Q14118	DAG1
			P51397	DAP
			V9GZ03	DAP3
			O43293	DAPK3
			P14868	DARS
			Q6PI48	DARS2
			Q96EP5	DAZAP1
			P07108	DBI
			Q16643	DBN1
			Q9UJU6	DBNL
			Q5VVL7	DBT
			Q9NV06	DCAF13
			P61962	DCAF7
			Q5TAQ9	DCAF8
			Q8WVC6	DCAKD
			Q96PD2	DCBLD2
			P27707	DCK
			P07585	DCN
			Q9NPI6	DCP1A
			Q96C86	DCPS
			P32321	DCTD
			Q14203	DCTN1
			Q13561	DCTN2
			O75935	DCTN3
			Q9UJW0	DCTN4
			Q9BTE1	DCTN5
			O00399	DCTN6
			Q9H773	DCTPP1
			Q96GG9	DCUN1D1
			Q9BW61	DDA1
			O94760	DDAH1
			Q5SSV3	DDAH2
			Q16531	DDB1
			Q92466	DDB2
			Q5TDH0	DDI2
			U3KQ84	DDOST
			Q96HY6	DDRGK1
			P30046	DDT
			Q92499	DDX1
			Q92841	DDX17
			Q9NVP1	DDX18
			Q9NUU7	DDX19A
			Q9UHI6	DDX20
			Q9NR30	DDX21
			Q9BUQ8	DDX23
			Q9GZR7	DDX24
			Q96GQ7	DDX27
			O00148	DDX39A
			Q5STU3	DDX39B
			O00571	DDX3X
			O15523	DDX3Y
			Q9UJV9	DDX41
			Q86XP3	DDX42
			Q7L014	DDX46
			Q9H0S4	DDX47
			P17844	DDX5
			Q9BQ39	DDX50
			Q9Y2R4	DDX52
			Q8IV96	DDX6
			Q16698	DECR1
			O15121	DEGS1
			P35659	DEK
			O43583	DENR
			Q9Y315	DERA
			Q9BUN8	DERL1
			Q9GZP9	DERL2
			P17661	DES
			Q9BSY9	DESI2
			O00273	DFFA
			O60443	DFNA5
			Q16854	DGUOK
			Q15392	DHCR24
			Q9UBM7	DHCR7
			Q96LJ7	DHRS1
			Q5SUY4	DHRS3
			Q9Y394	DHRS7
			Q6IAN0	DHRS7B
			Q96HY7	DHTKD1
			O43143	DHX15
			Q7Z478	DHX29
			Q7L2E3	DHX30
			Q9H2U1	DHX36
			Q6P158	DHX57
			Q08211	DHX9
			Q9NR28	DIABLO
			O60610	DIAPH1
			Q9UPY3	DICER1
			Q9UNQ2	DIMT1
			Q9Y2L1	DIS3
			O60832	DKC1
			P10515	DLAT
			P09622	DLD
			Q12959	DLG1
			Q92796	DLG3
			Q9Y2H0	DLGAP4
			Q86SW4	DLST
			Q86Y56	DNAAF5
			P31689	DNAJA1
			O60884	DNAJA2
			Q96EY1	DNAJA3
			P25685	DNAJB1
			Q9UBS4	DNAJB11
			O75190	DNAJB6
			Q8IXB1	DNAJC10
			Q9NVH1	DNAJC11
			O75165	DNAJC13
			Q9H1X3	DNAJC25
			Q13217	DNAJC3
			Q9H3Z4	DNAJC5
			Q99615	DNAJC7
			O75937	DNAJC8
			Q8WXX5	DNAJC9
			O00115	DNASE2
			Q05193	DNM1
			O00429	DNM1L
			P50570	DNM2
			Q6XZF7	DNMBP
			Q9Y6K1	DNMT3A
			Q9ULA0	DNPEP
			O43598	DNPH1
			Q96N67	DOCK7
			Q9BU89	DOHH
			Q86YN1	DOLPP1
			Q9BVM2	DPCD
			Q92785	DPF2
			Q9H2P9	DPH5
			Q5QPK2	DPM1
			Q9NY33	DPP3
			R4GNE8	DPP7
			Q2PZI1	DPY19L1
			Q9C005	DPY30
			Q16555	DPYSL2
			Q14195	DPYSL3
			Q5T0Q6	DPYSL4
			Q9BPU6	DPYSL5
			Q01658	DR1
			Q14919	DRAP1
			Q9Y295	DRG1
			P55039	DRG2
			O14972	DSCR3
			Q14126	DSG2
			P15924	DSP
			P60981	DSTN
			Q8TEA8	DTD1
			Q9Y4J8	DTNA
			P23919	DTYMK
			P51452	DUSP3
			P33316	DUT
			O14641	DVL2
			Q14204	DYNC1H1
			Q13409	DYNC1I2
			Q9Y6G9	DYNC1LI1
			O43237	DYNC1LI2
			P63167	DYNLL1
			Q96FJ2	DYNLL2
			Q9NP97	DYNLRB1
			P63172	DYNLT1
			P51808	DYNLT3
			Q5JPH6	EARS2
			Q99848	EBNA1BP2
			Q15125	EBP
			P42892	ECE1
			Q13011	ECH1
			Q9NTX5	ECHDC1
			P30084	ECHS1
			P42126	ECI1
			O75521	ECI2
			Q5VYK3	ECM29
			Q96F86	EDC3
			Q6P2E9	EDC4
			O60869	EDF1
			O43854	EDIL3
			Q15075	EEA1
			Q5JR01	EEF1A1
			Q05639	EEF1A2
			P24534	EEF1B2
			P29692	EEF1D
			O43324	EEF1E1
			P26641	EEF1G
			P13639	EEF2
			P57772	EEFSEC
			Q580Q6	EFEMP1
			O95967	EFEMP2
			Q9BUP0	EFHD1
			Q96C19	EFHD2
			Q7Z2Z2	EFL1
			P98172	EFNB1
			P52799	EFNB2
			Q15029	EFTUD2
			Q9UHF1	EGFL7
			Q9H4M9	EHD1
			Q9H223	EHD4
			Q9H9B1	EHMT1
			Q96KQ7	EHMT2
			P41567	EIF1
			O14602	EIF1AY
			O60739	EIF1B
			Q9BY44	EIF2A
			P19525	EIF2AK2
			Q14232	EIF2B1
			P49770	EIF2B2
			Q9NR50	EIF2B3
			Q9UI10	EIF2B4
			Q13144	EIF2B5
			P05198	EIF2S1
			P20042	EIF2S2
			P41091	EIF2S3
			Q14152	EIF3A
			P55884	EIF3B
			Q99613	EIF3C
			O15371	EIF3D
			P60228	EIF3E
			O00303	EIF3F
			O75821	EIF3G
			O15372	EIF3H
			Q13347	EIF3I
			O75822	EIF3J
			Q9UBQ5	EIF3K
			Q9Y262	EIF3L
			Q7L2H7	EIF3M
			P60842	EIF4A1
			Q14240	EIF4A2
			P38919	EIF4A3
			P23588	EIF4B
			P06730	EIF4E
			O60573	EIF4E2
			Q13541	EIF4EBP1
			Q13542	EIF4EBP2
			Q9NRA8	EIF4ENIF1
			Q04637	EIF4G1
			P78344	EIF4G2
			O43432	EIF4G3
			Q15056	EIF4H
			P55010	EIF5
			P63241	EIF5A
			O60841	EIF5B
			P56537	EIF6
			V9GZ72	ELAC2
			Q15717	ELAVL1
			Q12926	ELAVL2
			Q96JJ3	ELMO2
			V9GY58	ELMOD2
			P15502	ELN
			Q9NYP7	ELOVL5
			Q6IA86	ELP2
			Q9H9T3	ELP3
			Q8TE02	ELP5
			Q8N766	EMC1
			Q5UCC4	EMC10
			Q15006	EMC2
			S4R3U9	EMC3
			Q5J8M3	EMC4
			Q9NPA0	EMC7
			O43402	EMC8
			Q5HY57	EMD
			Q92979	EMG1
			Q9Y6C2	EMILIN1
			Q9BXX0	EMILIN2
			Q9NT22	EMILIN3
			O00423	EML1
			Q9HC35	EML4
			Q8N8S7	ENAH
			O94919	ENDOD1
			Q14249	ENDOG
			P06733	ENO1
			U3KQQ1	ENO2
			Q9UHY7	ENOPH1
			Q9Y6X5	ENPP4
			O43768	ENSA
			Q9NPA8	ENY2
			Q4VB86	EPB41
			Q6ZSX4	EPB41L2
			Q9Y2J2	EPB41L3
			Q9HCM4	EPB41L5
			P29317	EPHA2
			P07099	EPHX1
			P34913	EPHX2
			Q7L775	EPM2AIP1
			Q9Y6I3	EPN1
			O95208	EPN2
			P58107	EPPK1
			V9GYZ6	EPRS
			P42566	EPS15
			Q9UBC2	EPS15L1
			Q9H6S3	EPS8L2
			Q9NZ08	ERAP1
			P04626	ERBB2
			X6RM00	ERC1
			Q969X5	ERGIC1
			P84090	ERH
			O43414	ERI3
			Q96DZ1	ERLEC1
			O75477	ERLIN1
			O94905	ERLIN2
			Q7Z2K6	ERMP1
			Q96HE7	ERO1A
			P30040	ERP29
			Q9BS26	ERP44
			X6RA14	ESD
			Q9BSJ8	ESYT1
			H7BXI1	ESYT2
			P62495	ETF1
			P13804	ETFA
			P38117	ETFB
			Q16134	ETFDH
			O95571	ETHE1
			Q01844	EWSR1
			Q9NV70	EXOC1
			Q96KP1	EXOC2
			O60645	EXOC3
			Q96A65	EXOC4
			O00471	EXOC5
			Q9Y2D4	EXOC6B
			Q9UPT5	EXOC7
			R4GNH9	EXOSC1
			Q01780	EXOSC10
			Q13868	EXOSC2
			Q9NQT5	EXOSC3
			Q9NPD3	EXOSC4
			Q9NQT4	EXOSC5
			Q5RKV6	EXOSC6
			Q15024	EXOSC7
			Q96B26	EXOSC8
			Q06265	EXOSC9
			Q9UBQ6	EXTL2
			P15311	EZR
			S4R3A2	FABP3
			Q01469	FABP5
			Q13158	FADD
			O60427	FADS1
			O95864	FADS2
			Q96CS3	FAF2
			P16930	FAH
			Q6P587	FAHD1
			Q96GK7	FAHD2A
			Q9H098	FAM107B
			Q8IWE2	FAM114A1
			Q9NRY5	FAM114A2
			Q9BPY3	FAM118B
			Q9NZB2	FAM120A
			Q9BYI3	FAM126A
			Q9BZQ8	FAM129A
			Q96TA1	FAM129B
			Q96C01	FAM136A
			Q96A26	FAM162A
			Q9Y6X4	FAM169A
			A8MVW0	FAM171A2
			Q9GZU8	FAM192A
			Q9BRX8	FAM213A
			Q9H0X4	FAM234A
			Q92520	FAM3C
			Q9NUQ9	FAM49B
			Q14320	FAM50A
			Q5T7M9	FAM69A
			Q96KN1	FAM84B
			Q9H5X1	FAM96A
			Q9Y3D0	FAM96B
			Q8NCA5	FAM98A
			Q52LJ0	FAM98B
			Q8WVX9	FAR1
			Q9Y4F1	FARP1
			Q9Y285	FARSA
			Q9NSD9	FARSB
			P49327	FASN
			P62861	FAU
			P22087	FBL
			Q8WUP2	FBLIM1
			A6NHQ2	FBLL1
			P35555	FBN1
			P35556	FBN2
			Q96D16	FBXL18
			Q9UK22	FBXO2
			Q8NEZ5	FBXO22
			Q9Y3I1	FBXO7
			Q9Y324	FCF1
			P37268	FDFT1
			P14324	FDPS
			P22570	FDXR
			P22830	FECH
			P39748	FEN1
			Q96AC1	FERMT2
			P07954	FH
			P49789	FHIT
			Q5JXI8	FHL1
			U3KQT4	FHL2
			Q13643	FHL3
			O43427	FIBP
			Q6UN15	FIP1L1
			Q9Y3D6	FIS1
			Q96AY3	FKBP10
			Q9NYL4	FKBP11
			Q9NWM8	FKBP14
			Q5W0X3	FKBP1A
			P26885	FKBP2
			Q00688	FKBP3
			Q02790	FKBP4
			Q13451	FKBP5
			Q9Y680	FKBP7
			U3KQ64	FKBP8
			O95302	FKBP9
			Q8NFF5	FLAD1
			Q13045	FLII
			Q60FE5	FLNA
			O75369	FLNB
			Q14315	FLNC
			O75955	FLOT1
			Q14254	FLOT2
			R9WNI0	FMR1
			P02751	FN1
			Q9HA64	FN3KRP
			S4R347	FNBP1L
			Q9Y2H6	FNDC3A
			P49354	FNTA
			P49356	FNTB
			P85037	FOXK1
			Q9H334	FOXP1
			Q8IVH2	FOXP4
			Q96CU9	FOXRED1
			Q5SZK8	FREM2
			Q14331	FRG1
			Q16658	FSCN1
			Q9BTV5	FSD1
			P19883	FST
			Q12841	FSTL1
			P02792	FTL
			Q9C0B1	FTO
			Q8IY81	FTSJ3
			Q96AE4	FUBP1
			Q96I24	FUBP3
			P04066	FUCA1
			P35637	FUS
			Q495W5	FUT11
			Q16595	FXN
			P51114	FXR1
			P51116	FXR2
			Q9H0Q3	FXYD6
			Q96QD9	FYTTD1
			Q13283	G3BP1
			Q9UN86	G3BP2
			Q9BUM1	G6PC3
			P11413	G6PD
			P10253	GAA
			P60520	GABARAPL2
			Q06546	GABPA
			Q8TAE8	GADD45GIP1
			P54803	GALC
			Q5QPP4	GALE
			P51570	GALK1
			Q96C23	GALM
			P34059	GALNS
			Q10472	GALNT1
			Q10471	GALNT2
			Q86SF2	GALNT7
			P07902	GALT
			Q14353	GAMT
			Q14697	GANAB
			P17677	GAP43
			P04406	GAPDH
			Q14C86	GAPVD1
			Q9NY12	GAR1
			P41250	GARS
			P22102	GART
			P54826	GAS1
			Q8WXI9	GATAD2B
			P50440	GATM
			P04062	GBA
			Q04446	GBE1
			Q92538	GBF1
			P32455	GBP1
			P28676	GCA
			Q92947	GCDH
			P30047	GCHFR
			P48506	GCLC
			P48507	GCLM
			Q92616	GCN1
			P23434	GCSH
			Q8TB36	GDAP1
			Q9NZC3	GDE1
			P31150	GDI1
			V9GYJ7	GDI2
			Q8N9F7	GDPD1
			Q7L5D6	GET4
			P55789	GFER
			Q96RP9	GFM1
			Q06210	GFPT1
			Q9UJY4	GGA2
			O75223	GGCT
			Q92820	GGH
			Q9NWU2	GID8
			Q9BRX5	GINS3
			O14908	GIPC1
			Q9Y2X7	GIT1
			P17302	GJA1
			V9GYN5	GLA
			P16278	GLB1
			H7C0Q2	GLCCI1
			P23378	GLDC
			Q92896	GLG1
			Q9H4G4	GLIPR2
			Q92990	GLMN
			Q04760	GLO1
			Q9HC38	GLOD4
			P35754	GLRX
			O76003	GLRX3
			Q86SX6	GLRX5
			O94925	GLS
			Q9NZD2	GLTP
			P00367	GLUD1
			P15104	GLUL
			Q49A26	GLYR1
			P17900	GM2A
			O60547	GMDS
			P60983	GMFB
			Q96IJ6	GMPPA
			Q9Y5P6	GMPPB
			Q9P2T1	GMPR2
			P49915	GMPS
			P29992	GNA11
			Q14344	GNA13
			P63096	GNAI1
			P04899	GNAI2
			P08754	GNAI3
			P50148	GNAQ
			S4R3V9	GNAS
			P19086	GNAZ
			P62873	GNB1
			P62879	GNB2
			P16520	GNB3
			Q9HAV0	GNB4
			Q9UBI6	GNG12
			P59768	GNG2
			P50150	GNG4
			P63218	GNG5
			P36915	GNL1
			Q9BVP2	GNL3
			P46926	GNPDA1
			V9GYW0	GNPDA2
			Q96EK6	GNPNAT1
			P15586	GNS
			Q08379	GOLGA2
			Q08378	GOLGA3
			Q13439	GOLGA4
			Q14789	GOLGB1
			O00461	GOLIM4
			Q8NBJ4	GOLM1
			Q9H4A6	GOLPH3
			Q9Y3E0	GOLT1B
			Q9HD26	GOPC
			Q9H8Y8	GORASP2
			Q96QI9	GOSR1
			O14653	GOSR2
			P17174	GOT1
			P00505	GOT2
			O43292	GPAA1
			Q86UL3	GPAT4
			P35052	GPC1
			Q8N158	GPC2
			O75487	GPC4
			Q9Y625	GPC6
			P21695	GPD1
			P43304	GPD2
			Q9NQX3	GPHN
			P06744	GPI
			P51674	GPM6A
			Q9HCN4	GPN1
			Q96F58	GPNMB
			E9PKY3	GPR89A
			Q13098	GPS1
			Q86YR5	GPSM1
			Q8TD30	GPT2
			P07203	GPX1
			R4GNE4	GPX4
			Q96SL4	GPX7
			Q8TED1	GPX8
			P62993	GRB2
			U3KQ56	GRHPR
			Q4V328	GRIPAP1
			P28799	GRN
			Q9HAV7	GRPEL1
			Q12849	GRSF1
			Q9BQ67	GRWD1
			P49840	GSK3A
			P49841	GSK3B
			Q9P0R6	GSKIP
			Q5T0I1	GSN
			P15170	GSPT1
			P00390	GSR
			P48637	GSS
			O15217	GSTA4
			Q9Y2Q3	GSTK1
			P09488	GSTM1
			P28161	GSTM2
			P21266	GSTM3
			Q5TA02	GSTO1
			P09211	GSTP1
			Q4W251	GSTT1
			O43708	GSTZ1
			P52655	GTF2A1
			Q00403	GTF2B
			P29083	GTF2E1
			P29084	GTF2E2
			P35269	GTF2F1
			P13984	GTF2F2
			P78347	GTF2I
			Q12789	GTF3C1
			Q8WUA4	GTF3C2
			Q9Y5Q9	GTF3C3
			Q9UKN8	GTF3C4
			Q9Y5Q8	GTF3C5
			Q969F1	GTF3C6
			O00178	GTPBP1
			Q9BZE4	GTPBP4
			Q16774	GUK1
			Q4G148	GXYLT1
			P46976	GYG1
			O15488	GYG2
			P13807	GYS1
			P07305	H1F0
			Q92522	H1FX
			Q71UI9	H2AFV
			O75367	H2AFY
			Q9P0M6	H2AFY2
			P84243	H3F3A
			R4GMU1	H6PD
			Q5JVS0	HABP4
			Q9P035	HACD3
			Q16836	HADH
			P40939	HADHA
			P55084	HADHB
			Q16775	HAGH
			P10915	HAPLN1
			P12081	HARS
			P49590	HARS2
			O14929	HAT1
			Q9Y450	HBS1L
			P53701	HCCS
			P51610	HCFC1
			Q5TEE2	HDAC1
			Q92769	HDAC2
			Q9UBN7	HDAC6
			Q7Z4H3	HDDC2
			P51858	HDGF
			Q9H0R4	HDHD2
			Q9BSH5	HDHD3
			Q00341	HDLBP
			Q9H583	HEATR1
			Q9NRV9	HEBP1
			Q9Y5Z4	HEBP2
			Q9BQS7	HEPH
			Q5GLZ8	HERC4
			P06865	HEXA
			P07686	HEXB
			O94992	HEXIM1
			Q9BTY7	HGH1
			O14964	HGS
			P31937	HIBADH
			Q6NVY1	HIBCH
			Q9BW72	HIGD2A
			P49773	HINT1
			Q9BX68	HINT2
			Q9NQE9	HINT3
			O00291	HIP1
			Q02539	HIST1H1A
			P16401	HIST1H1B
			P16403	HIST1H1C
			P16402	HIST1H1D
			P68431	HIST1H3A
			P62805	HIST1H4A
			Q8IUE6	HIST2H2AB
			Q16777	HIST2H2AC
			Q16778	HIST2H2BE
			Q5QNW6	HIST2H2BF
			Q71DI3	HIST2H3A
			P19367	HK1
			P52789	HK2
			Q14527	HLTF
			Q8TCT9	HM13
			P08397	HMBS
			Q96FZ2	HMCES
			Q9NP66	HMG20A
			P17096	HMGA1
			Q5T7C4	HMGB1
			P26583	HMGB2
			O15347	HMGB3
			P35914	HMGCL
			Q01581	HMGCS1
			Q5JSL0	HMGN5
			Q9UGU5	HMGXB4
			P30519	HMOX2
			Q13151	HNRNPA0
			P09651	HNRNPA1
			P22626	HNRNPA2B1
			P51991	HNRNPA3
			Q99729	HNRNPAB
			P07910	HNRNPC
			Q14103	HNRNPD
			O14979	HNRNPDL
			P52597	HNRNPF
			P31943	HNRNPH1
			P55795	HNRNPH2
			P31942	HNRNPH3
			S4R457	HNRNPK
			P14866	HNRNPL
			Q8WVV9	HNRNPLL
			P52272	HNRNPM
			O43390	HNRNPR
			Q5RI18	HNRNPU
			Q9BUJ2	HNRNPUL1
			Q1KMD3	HNRNPUL2
			Q9NSC5	HOMER3
			Q86VS8	HOOK3
			X6RGJ2	HP1BP3
			P00492	HPRT1
			P01112	HRAS
			Q53T59	HS1BP3
			Q7LGA3	HS2ST1
			O75506	HSBP1
			Q99714	HSD17B10
			Q8NBQ5	HSD17B11
			Q53GQ0	HSD17B12
			P37059	HSD17B2
			P51659	HSD17B4
			P56937	HSD17B7
			Q92506	HSD17B8
			Q3SXM5	HSDL1
			Q6YN16	HSDL2
			P07900	HSP90AA1
			P08238	HSP90AB1
			Q58FF8	HSP90AB2P
			Q58FF6	HSP90AB4P
			Q96GW1	HSP90B1
			P48723	HSPA13
			Q0VDF9	HSPA14
			P0DMV9	HSPA1B
			Q53FA3	HSPA1L
			P54652	HSPA2
			P34932	HSPA4
			O95757	HSPA4L
			P11021	HSPA5
			P11142	HSPA8
			P38646	HSPA9
			P04792	HSPB1
			Q9Y547	HSPB11
			Q9NZL4	HSPBP1
			P10809	HSPD1
			P61604	HSPE1
			P98160	HSPG2
			Q92598	HSPH1
			Q5H919	HTATSF1
			Q92743	HTRA1
			O43464	HTRA2
			Q7Z6Z7	HUWE1
			Q9Y4L1	HYOU1
			Q9NX55	HYPK
			Q2TAA2	IAH1
			Q5TCD1	IARS
			Q9NSE4	IARS2
			P05362	ICAM1
			Q7Z750	ICMT
			Q5T5N3	IDE
			O75874	IDH1
			P48735	IDH2
			P50213	IDH3A
			O43837	IDH3B
			P51553	IDH3G
			Q13907	IDI1
			P35475	IDUA
			Q9Y5U9	IER3IP1
			Q13325	IFIT5
			Q01629	IFITM2
			R4GNG9	IFITM3
			Q8IY31	IFT20
			Q9H7X7	IFT22
			Q9BW83	IFT27
			P78318	IGBP1
			P08069	IGF1R
			Q9NZI8	IGF2BP1
			Q9Y6M1	IGF2BP2
			O00425	IGF2BP3
			S4R328	IGF2R
			P18065	IGFBP2
			P24593	IGFBP5
			Q16270	IGFBP7
			Q9H4P6	IK
			Q70UQ0	IKBIP
			O95163	IKBKAP
			X6R6Z1	ILF2
			Q12906	ILF3
			Q13418	ILK
			M0R1B5	ILVBL
			Q16891	IMMT
			Q9NV31	IMP3
			P29218	IMPA1
			Q9P2X3	IMPACT
			Q9NX62	IMPAD1
			P12268	IMPDH2
			Q16352	INA
			Q27J81	INF2
			Q9UK53	ING1
			Q8WYH8	ING5
			X6R8P6	INIP
			P49441	INPP1
			O15357	INPPL1
			P01308	INS
			Q8N201	INTS1
			Q68E01	INTS3
			Q9NV88	INTS9
			Q9UI26	IPO11
			Q8TEX9	IPO4
			O00410	IPO5
			O95373	IPO7
			Q96P70	IPO9
			P46940	IQGAP1
			Q7Z5L9	IRF2BP2
			Q9H1B7	IRF2BPL
			Q14653	IRF3
			Q8WZA9	IRGQ
			Q86U28	ISCA2
			Q9H1K1	ISCU
			P05161	ISG15
			Q96CN7	ISOC1
			Q96AB3	ISOC2
			P53990	IST1
			Q9NPH2	ISYNA1
			Q8TB96	ITFG1
			P56199	ITGA1
			P08648	ITGA5
			P23229	ITGA6
			Q13683	ITGA7
			P06756	ITGAV
			Q5T3E6	ITGB1
			V9GZ57	ITGB5
			P18564	ITGB6
			Q86UX2	ITIH5
			Q9Y287	ITM2B
			Q9NQX7	ITM2C
			Q9BY32	ITPA
			P26440	IVD
			X6R674	IVNS1ABP
			Q96ST2	IWS1
			P57087	JAM2
			Q9BX67	JAM3
			P14923	JUP
			Q15046	KARS
			O95251	KAT7
			Q8IYT4	KATNAL2
			Q96CX2	KCTD12
			Q6UW63	KDELC1
			Q7Z4H8	KDELC2
			P24390	KDELR1
			R4GMQ1	KDM1A
			Q7LBC6	KDM3B
			Q06136	KDSR
			Q07666	KHDRBS1
			Q92945	KHSRP
			Q8IZA0	KIAA0319L
			O15091	KIAA0391
			A0A075B785	KIAA1468
			Q9ULH0	KIDINS220
			Q12756	KIF1A
			Q96EK5	KIF1BP
			Q7Z4S6	KIF21A
			O00139	KIF2A
			P33176	KIF5B
			O60282	KIF5C
			Q96J84	KIRREL
			Q07866	KLC1
			Q9NSK0	KLC4
			Q8IXV7	KLHDC8B
			Q9P2G3	KLHL14
			O15229	KMO
			P52294	KPNA1
			P52292	KPNA2
			O00505	KPNA3
			O00629	KPNA4
			Q5TD90	KPNA5
			Q14974	KPNB1
			P01116	KRAS
			Q13601	KRR1
			P05783	KRT18
			P08727	KRT19
			Q96EK9	KTI12
			Q86UP2	KTN1
			P83111	LACTB
			Q53H82	LACTB2
			P25391	LAMA1
			O15230	LAMA5
			P07942	LAMB1
			P55268	LAMB2
			P11047	LAMC1
			P11279	LAMP1
			P13473	LAMP2
			Q6IAA8	LAMTOR1
			Q9Y2Q5	LAMTOR2
			Q9UHA4	LAMTOR3
			R4GMU8	LAMTOR5
			O43813	LANCL1
			Q9NS86	LANCL2
			P28838	LAP3
			Q6PKG0	LARP1
			Q4G0J3	LARP7
			Q9P2J5	LARS
			Q15031	LARS2
			Q9Y4W2	LAS1L
			Q14847	LASP1
			Q14739	LBR
			Q9H6V9	LDAH
			Q86U70	LDB1
			P00338	LDHA
			P07195	LDHB
			Q8NC56	LEMD2
			Q9Y2U8	LEMD3
			O95202	LETM1
			P09382	LGALS1
			P17931	LGALS3
			Q08380	LGALS3BP
			U3KQ88	LGALSL
			O95970	LGI1
			Q99538	LGMN
			Q9BXB1	LGR4
			Q9H008	LHPP
			P49916	LIG3
			Q9UHB6	LIMA1
			P53671	LIMK2
			P48059	LIMS1
			Q9H9Z2	LIN28A
			Q6ZN17	LIN28B
			O14910	LIN7A
			Q9NUP9	LIN7C
			Q5T770	LIPA
			Q15334	LLGL1
			Q9BRT6	LLPH
			P49257	LMAN1
			Q12907	LMAN2
			Q9H0V9	LMAN2L
			Q9NZU5	LMCD1
			Q9BU23	LMF2
			Q5TCI8	LMNA
			P20700	LMNB1
			Q03252	LMNB2
			Q9BV00	LMOD1
			Q9C0E8	LNP
			Q9UIQ6	LNPEP
			P36776	LONP1
			Q08397	LOXL1
			Q9Y4K0	LOXL2
			P58215	LOXL3
			Q8NF37	LPCAT1
			Q7L5N7	LPCAT2
			Q643R3	LPCAT4
			Q92604	LPGAT1
			Q93052	LPP
			Q96II8	LRCH3
			O75427	LRCH4
			Q7Z7K9	LRP1
			P30533	LRPAP1
			P42704	LRPPRC
			Q9BTT6	LRRC1
			Q8N6Y2	LRRC17
			Q9H9A6	LRRC40
			Q15345	LRRC41
			Q8N1G4	LRRC47
			Q9NT99	LRRC4B
			Q8N9N7	LRRC57
			Q96AG4	LRRC59
			Q8IWT6	LRRC8A
			Q32MZ4	LRRFIP1
			Q6UWE0	LRSAM1
			Q9UFC0	LRWD1
			O15116	LSM1
			Q8ND56	LSM14A
			Q9BX40	LSM14B
			Q9Y333	LSM2
			P62310	LSM3
			V9GZ56	LSM4
			Q9Y4Y9	LSM5
			P62312	LSM6
			Q9UK45	LSM7
			O95777	LSM8
			P48449	LSS
			P09960	LTA4H
			Q14766	LTBP1
			Q9NQ29	LUC7L
			Q9Y383	LUC7L2
			U3KQT3	LUC7L3
			P51884	LUM
			Q9BS40	LXN
			Q9NX58	LYAR
			Q8N2G4	LYPD1
			O75608	LYPLA1
			Q5QPQ3	LYPLA2
			Q5VWZ2	LYPLAL1
			Q9HD34	LYRM4
			Q5U5X0	LYRM7
			Q8WZA0	LZIC
			Q9NQ48	LZTFL1
			P20645	M6PR
			Q9Y586	MAB21L2
			Q9UPN3	MACF1
			Q9BQ69	MACROD1
			Q9Y6D9	MAD1L1
			Q13257	MAD2L1
			Q9UI95	MAD2L2
			Q9UNF1	MAGED2
			P61326	MAGOH
			Q9H0U3	MAGT1
			Q9BXY0	MAK16
			Q969L2	MAL2
			Q9UDY8	MALT1
			Q7Z304	MAMDC2
			Q9UKM7	MAN1B1
			Q16706	MAN2A1
			O00754	MAN2B1
			O00462	MANBA
			P55145	MANF
			P27338	MAOB
			P46821	MAP1B
			Q9H492	MAP1LC3A
			Q9GZQ8	MAP1LC3B
			Q66K74	MAP1S
			Q02750	MAP2K1
			P36507	MAP2K2
			P45985	MAP2K4
			P52564	MAP2K6
			P27816	MAP4
			Q3KQU3	MAP7D1
			P28482	MAPK1
			Q16539	MAPK14
			P27361	MAPK3
			P49137	MAPKAPK2
			Q15691	MAPRE1
			Q15555	MAPRE2
			Q9UPY8	MAPRE3
			P29966	MARCKS
			P49006	MARCKSL1
			P56192	MARS
			P31153	MAT2A
			Q9NZL9	MAT2B
			O00339	MATN2
			P43243	MATR3
			V9GZ52	MAU2
			Q7Z434	MAVS
			Q9UIS9	MBD1
			X6RBL6	MBD2
			O95983	MBD3
			Q9NR56	MBNL1
			Q96N66	MBOAT7
			P43121	MCAM
			Q96RQ3	MCCC1
			Q9HCC0	MCCC2
			Q8NI22	MCFD2
			P49736	MCM2
			Q7Z6P5	MCM3
			P33991	MCM4
			P33992	MCM5
			Q14566	MCM6
			P33993	MCM7
			Q9BTE3	MCMBP
			Q9ULC4	MCTS1
			S4R468	MCU
			Q14676	MDC1
			P40925	MDH1
			P40926	MDH2
			P21741	MDK
			P23368	ME2
			Q9HAF1	MEAF6
			P51608	MECP2
			Q9BV79	MECR
			Q9BTT4	MED10
			Q96RN5	MED15
			Q9NVC6	MED17
			J3KR33	MED19
			Q9H944	MED20
			Q13503	MED21
			Q5T8T8	MED22
			Q6P2C8	MED27
			Q9H204	MED28
			Q9NPJ6	MED4
			Q96G25	MED8
			Q9NWA0	MED9
			U3KQI2	MEIS2
			Q9Y316	MEMO1
			Q14696	MESDC2
			Q5EB52	MEST
			P08581	MET
			P53582	METAP1
			P50579	METAP2
			Q9UBP6	METTL1
			Q8N6R0	METTL13
			Q9HCE5	METTL14
			Q86W50	METTL16
			Q86U44	METTL3
			Q9H8H3	METTL7A
			A1L020	MEX3A
			P55081	MFAP1
			P55001	MFAP2
			Q9GZY8	MFF
			Q08431	MFGE8
			Q8IWA4	MFN1
			Q5JXC5	MFN2
			Q14728	MFSD10
			Q8TDB4	MGARP
			O60502	MGEA5
			Q9BQP7	MGME1
			P16455	MGMT
			P10620	MGST1
			Q5VV89	MGST3
			Q5JRA6	MIA3
			Q5XKP0	MIC13
			Q8TDZ2	MICAL1
			Q8N3F8	MICALL1
			Q8IYU8	MICU2
			O15344	MID1
			Q9BRT3	MIEN1
			P14174	MIF
			Q5TGZ0	MINOS1
			Q9UNW1	MINPP1
			Q99797	MIPEP
			Q9H000	MKRN2
			Q14165	MLEC
			Q13015	MLLT11
			Q9BVC4	MLST8
			Q96EY8	MMAB
			Q8N4V1	MMGT1
			P50281	MMP14
			Q13201	MMRN1
			Q96T76	MMS19
			P51948	MNAT1
			Q9H8S9	MOB1A
			Q9Y3A3	MOB4
			O95396	MOCS3
			Q13724	MOGS
			Q9UBU8	MORF4L1
			Q8NHP6	MOSPD2
			Q9HCE1	MOV10
			Q9Y5U8	MPC1
			Q9H3L2	MPDU1
			O75970	MPDZ
			P29372	MPG
			U3KQ48	MPHOSPH10
			Q99549	MPHOSPH8
			P34949	MPI
			Q8N594	MPND
			Q14168	MPP2
			Q8N3R9	MPP5
			Q9NZW5	MPP6
			Q6WCQ1	MPRIP
			P25325	MPST
			P39210	MPV17
			Q9UEL6	MPZL1
			Q9UBG0	MRC2
			Q9Y605	MRFAP1
			Q9BV20	MRI1
			Q9BYD6	MRPL1
			Q7Z7H8	MRPL10
			Q9Y3B7	MRPL11
			P52815	MRPL12
			Q9BYD1	MRPL13
			Q9P015	MRPL15
			Q9NX20	MRPL16
			Q9NRX2	MRPL17
			Q9H0U6	MRPL18
			S4R3W9	MRPL19
			Q5T653	MRPL2
			Q9BYC9	MRPL20
			Q7Z2W9	MRPL21
			Q9NWU5	MRPL22
			Q16540	MRPL23
			X6RJ73	MRPL24
			Q9P0M9	MRPL27
			Q4TT37	MRPL28
			P09001	MRPL3
			O75394	MRPL33
			Q9BQ48	MRPL34
			S4R369	MRPL37
			Q96DV4	MRPL38
			Q9NYK5	MRPL39
			X6RAY8	MRPL4
			Q9NQ50	MRPL40
			Q8IXM3	MRPL41
			S4R360	MRPL42
			Q8N983	MRPL43
			Q9H9J2	MRPL44
			Q9BRJ2	MRPL45
			Q9H2W6	MRPL46
			Q9HD33	MRPL47
			Q13405	MRPL49
			Q8N5N7	MRPL50
			Q86TS9	MRPL52
			Q96EL3	MRPL53
			Q6P161	MRPL54
			X6R631	MRPL55
			Q9BQC6	MRPL57
			Q9BYD2	MRPL9
			P82664	MRPS10
			P82912	MRPS11
			O15235	MRPS12
			O60783	MRPS14
			Q9Y3D3	MRPS16
			Q9Y2R5	MRPS17
			Q9Y676	MRPS18B
			Q9Y3D5	MRPS18C
			P82921	MRPS21
			P82650	MRPS22
[truncated: 1,893 more rows]

## Sheet: Biological_process
TermID	Term	P	Q	k	n	K	N	k/n	K/N	k/K	n/N	Qset	Symbols
GO:0071840	cellular component organization or biogenesis	4.62573e-238	4.44672e-234	1491	3560	6813	35266	0.41882	0.193189	0.218846	0.100947	iPSCs-CECs	AAAS,AAR2,AARS2,AASS,AATF,ABCD3,ABI1,ABI2,ABLIM1,ABR,ACAA2,ACAD9,ACADM,ACAT1,ACOT13,ACOX1,ACP2,ACSL3,ACSL4,ACTB,ACTG1,ACTL6A,ACTN1,ACTN4,ACTR2,ACTR3,ADAM10,ADAR,ADD1,ADD2,ADNP,ADRM1,ADSL,AFG3L2,AGFG1,AGO1,AGO2,AGRN,AHCTF1,AHNAK,AIFM1,AIP,AKAP8,AKT1S1,ALAD,ALCAM,ALDH5A1,ALDOA,ANGPTL4,ANK3,ANKFY1,ANP32B,ANP32E,ANTXR1,ANXA2,ANXA5,ANXA6,ANXA7,AP1G1,AP1M1,AP2B1,AP3B1,AP3D1,APEH,APEX1,APOE,APOO,APOOL,A…
GO:0044763	single-organism cellular process	4.84024e-205	2.32646e-201	2150	3560	12874	35266	0.603933	0.365054	0.167003	0.100947	iPSCs-CECs	AAAS,AAMP,AARS,AARS2,AARSD1,AASDHPPT,AASS,AATF,ABAT,ABCC1,ABCD3,ABHD10,ABHD12,ABHD14B,ABHD5,ABHD6,ABI1,ABI2,ABLIM1,ABR,ACAA1,ACAA2,ACACA,ACAD9,ACADM,ACADSB,ACADVL,ACAT1,ACLY,ACO1,ACOT1,ACOT13,ACOT7,ACOT9,ACOX1,ACOX3,ACP2,ACSF2,ACSL3,ACSL4,ACTA2,ACTB,ACTG1,ACTN1,ACTN4,ACTR10,ACTR2,ACTR3,ACY1,ADA,ADAM10,ADAM17,ADAR,ADD1,ADD2,ADH5,ADI1,ADK,ADNP,ADPGK,ADSL,ADSS,AES,AFG3L2,AGFG1,AGK,AGL,AGO1,AGO2,AGPA…
GO:0016043	cellular component organization	1.83516e-190	5.88046e-187	1365	3560	6545	35266	0.383427	0.18559	0.208556	0.100947	iPSCs-CECs	AAAS,AAR2,AARS2,AASS,ABCD3,ABI1,ABI2,ABLIM1,ABR,ACAA2,ACAD9,ACADM,ACAT1,ACOT13,ACOX1,ACP2,ACSL3,ACSL4,ACTB,ACTG1,ACTL6A,ACTN1,ACTN4,ACTR2,ACTR3,ADAM10,ADAR,ADD1,ADD2,ADNP,ADRM1,ADSL,AFG3L2,AGFG1,AGO1,AGO2,AGRN,AHCTF1,AHNAK,AIFM1,AIP,AKAP8,AKT1S1,ALAD,ALCAM,ALDH5A1,ALDOA,ANGPTL4,ANK3,ANKFY1,ANP32B,ANP32E,ANTXR1,ANXA2,ANXA5,ANXA6,ANXA7,AP1G1,AP1M1,AP2B1,AP3B1,AP3D1,APEH,APEX1,APOE,APOO,APOOL,APP,AR…
GO:0044085	cellular component biogenesis	3.84606e-180	9.24305e-177	800	3560	2843	35266	0.224719	0.0806159	0.281393	0.100947	iPSCs-CECs	AAR2,AARS2,AASS,AATF,ABLIM1,ACAD9,ACADM,ACAT1,ACOT13,ACSL3,ACTB,ACTG1,ACTN1,ACTN4,ACTR3,ADAR,ADD1,ADD2,ADRM1,ADSL,AFG3L2,AGFG1,AGO1,AGO2,AHCTF1,AHNAK,AIFM1,ALAD,ALDH5A1,ALDOA,ANGPTL4,ANK3,ANP32B,ANXA2,ANXA5,ANXA6,AP2B1,APOE,APP,ARF1,ARFIP2,ARHGEF7,ARL2,ARL3,ARL6,ARPC4,ASF1A,ASH2L,ATG3,ATG4B,ATG5,ATL2,ATL3,ATP6V0A1,ATPAF1,ATPAF2,ATXN10,ATXN2L,BAD,BAG6,BAIAP2,BAX,BCL10,BCS1L,BET1,BID,BIN1,BLOC1S2,B…
GO:0009987	cellular process	5.01492e-173	9.64168e-170	3185	3560	24998	35266	0.894663	0.708841	0.12741	0.100947	iPSCs-CECs	AAAS,AAK1,AAMP,AAR2,AARS,AARS2,AARSD1,AASDHPPT,AASS,AATF,ABAT,ABCC1,ABCD3,ABCE1,ABCF1,ABHD10,ABHD12,ABHD14B,ABHD5,ABHD6,ABI1,ABI2,ABLIM1,ABR,ACAA1,ACAA2,ACACA,ACAD9,ACADM,ACADSB,ACADVL,ACAT1,ACLY,ACO1,ACOT1,ACOT13,ACOT7,ACOT9,ACOX1,ACOX3,ACP1,ACP2,ACSF2,ACSL3,ACSL4,ACTA2,ACTB,ACTG1,ACTL6A,ACTN1,ACTN4,ACTR10,ACTR2,ACTR3,ACY1,ACYP1,ADA,ADAM10,ADAM17,ADAR,ADARB1,ADD1,ADD2,ADGRL2,ADH5,ADI1,ADK,ADNP,A…
GO:0043933	macromolecular complex subunit organization	9.0521e-156	1.4503e-152	607	3560	1954	35266	0.170506	0.0554075	0.310645	0.100947	iPSCs-CECs	AAR2,AARS2,AASS,ACAD9,ACADM,ACAT1,ACOT13,ACSL3,ADAR,ADD2,ADRM1,ADSL,AFG3L2,AGO1,AGO2,AHCTF1,AHNAK,AIFM1,ALAD,ALDH5A1,ALDOA,ANGPTL4,ANP32B,ANP32E,ANXA2,ANXA5,ANXA6,AP2B1,APEH,APOE,ARF1,ARID1A,ARL2,ARL6,ARPC4,ASF1A,ASH2L,ATL2,ATL3,ATP6V0A1,ATPAF1,ATPAF2,ATXN10,ATXN2L,BAD,BAX,BCL10,BCS1L,BET1,BID,BIN1,BLOC1S2,BMS1,BRIX1,BRK1,C1QBP,CAB39,CALR,CAMK2D,CAND1,CAPG,CAPZA1,CAPZA2,CAT,CAV1,CBR4,CCT2,CCT8,CD…
GO:0044237	cellular metabolic process	7.68859e-155	1.05586e-151	2222	3560	14635	35266	0.624157	0.414989	0.151828	0.100947	iPSCs-CECs	AAAS,AAK1,AAR2,AARS,AARS2,AARSD1,AASDHPPT,AASS,ABAT,ABCC1,ABCD3,ABCE1,ABCF1,ABHD10,ABHD12,ABHD14B,ABHD5,ABHD6,ABI1,ABI2,ACAA1,ACAA2,ACACA,ACAD9,ACADM,ACADSB,ACADVL,ACAT1,ACLY,ACO1,ACOT1,ACOT13,ACOT7,ACOT9,ACOX1,ACOX3,ACP1,ACP2,ACSF2,ACSL3,ACSL4,ACTL6A,ACY1,ACYP1,ADA,ADAM10,ADAM17,ADAR,ADARB1,ADD1,ADH5,ADI1,ADK,ADNP,ADPGK,ADRM1,ADSL,ADSS,AEBP1,AES,AFG3L2,AGK,AGL,AGO1,AGO2,AGPAT1,AGPAT4,AGPS,AGRN,A…
GO:0006396	RNA processing	1.97426e-145	2.37232e-142	454	3560	1236	35266	0.127528	0.0350479	0.367314	0.100947	iPSCs-CECs	AAR2,AARS,AARS2,ADAR,ADARB1,AGO1,AGO2,AHCYL1,ALKBH5,ALYREF,APP,AQR,BCAS2,BMS1,BOP1,BUD31,BYSL,C14orf166,C1QBP,C2orf49,CCAR1,CCAR2,CD2BP2,CDC40,CDC5L,CDC73,CDKAL1,CELF1,CHERP,CLNS1A,CPSF1,CPSF2,CPSF3,CPSF4,CPSF6,CPSF7,CRNKL1,CSNK1D,CSTF1,CSTF2,CSTF2T,CSTF3,CTNNBL1,CWC15,CWC27,DCAF13,DCPS,DDX1,DDX17,DDX20,DDX21,DDX23,DDX27,DDX39A,DDX41,DDX46,DDX47,DDX5,DDX52,DHX15,DHX29,DHX30,DHX36,DHX57,DHX9,DICER…
GO:0051641	cellular localization	3.68792e-145	3.93911e-142	727	3560	2754	35266	0.204213	0.0780922	0.26398	0.100947	iPSCs-CECs	AAAS,ACAA2,ACTN4,ACTR2,ACTR3,ADAR,AFG3L2,AGFG1,AGRN,AHCYL1,AIP,AKAP12,AKAP13,ALKBH5,ALYREF,ANK3,ANKFY1,ANP32A,ANXA2,AP1B1,AP1G1,AP1M1,AP1S1,AP1S2,AP2A1,AP2A2,AP2B1,AP2M1,AP2S1,AP3B1,AP3D1,AP3M1,AP3S1,APOE,APP,ARF1,ARF6,ARFGAP1,ARFGAP2,ARFGAP3,ARFIP1,ARFRP1,ARL1,ARL2,ARL2BP,ARL3,ARL4C,ARL6,ARMCX3,ARSB,ASNA1,ATG3,ATG4B,ATOX1,ATP1B3,ATP2A2,ATP2B4,ATP5A1,ATP5B,ATP5C1,ATP5D,ATP5H,ATP5I,ATP5J,ATP5J2,AT…
GO:0008104	protein localization	2.06652e-142	1.98655e-139	674	3560	2461	35266	0.189326	0.0697839	0.273872	0.100947	iPSCs-CECs	AAAS,AAGAB,ACTN4,ADAR,AFG3L2,AGFG1,AGRN,AHCTF1,AHCYL1,AIP,AKAP12,AKAP8,ALKBH5,ALYREF,ANK3,ANXA2,AP1B1,AP1G1,AP1M1,AP1S1,AP1S2,AP2A1,AP2A2,AP2B1,AP2M1,AP2S1,AP3B1,AP3D1,AP3M1,AP3S1,APOE,ARCN1,ARF1,ARF5,ARF6,ARFGAP1,ARFGAP2,ARFGAP3,ARFGEF1,ARFIP1,ARFRP1,ARL1,ARL2,ARL2BP,ARL3,ARL6,ARMCX3,ASNA1,ATG3,ATG4B,ATP1B3,ATP6AP1,ATP6V0A1,ATP6V1A,ATP6V1B2,ATP6V1C1,ATP6V1C2,ATP6V1D,ATP6V1E1,ATP6V1F,ATP6V1G1,ATP…
GO:0016071	mRNA metabolic process	5.96459e-140	5.21251e-137	352	3560	802	35266	0.0988764	0.0227415	0.438903	0.100947	iPSCs-CECs	AAR2,ADAR,ADARB1,AGO1,AGO2,AHCYL1,ALKBH5,ALYREF,APP,AQR,BCAS2,BUD31,C1QBP,CCAR1,CCAR2,CD2BP2,CDC40,CDC5L,CDC73,CELF1,CLNS1A,CNOT1,CNOT10,CNOT2,CNOT3,CNOT7,CPSF1,CPSF2,CPSF3,CPSF4,CPSF6,CPSF7,CRNKL1,CSDE1,CSTF1,CSTF2,CSTF2T,CSTF3,CTNNBL1,CWC15,CWC27,DCP1A,DCPS,DDX1,DDX20,DDX23,DDX39A,DDX41,DDX46,DDX47,DDX5,DHX15,DHX9,DIS3,DKC1,DNAJB11,DNAJC8,EDC3,EDC4,EEF1D,EFTUD2,EIF3E,EIF4A1,EIF4A2,EIF4A3,EIF4B,…
GO:0044248	cellular catabolic process	8.07654e-138	6.46998e-135	598	3560	2060	35266	0.167978	0.0584132	0.290291	0.100947	iPSCs-CECs	AASS,ABAT,ABCD3,ABCE1,ABHD10,ABHD12,ABHD6,ACAA1,ACAD9,ACADM,ACADSB,ACADVL,ACAT1,ACOT7,ACOX1,ACOX3,ADA,ADH5,AGL,AGO1,AHCY,AIFM1,ALDH3A2,ALDH5A1,ALDH6A1,ALDH7A1,ALKBH5,AMT,ANAPC7,ANXA5,ANXA7,APOE,ARIH1,ARIH2,ARSB,ASRGL1,ATE1,ATG3,ATG4B,ATG5,AUH,AUP1,BAG6,BCAT1,BCAT2,BCKDHA,BCKDHB,BCKDK,BDH2,BGN,BHMT,BLVRA,BLVRB,BNIP1,BUB3,CAPN1,CAPN2,CASP3,CAT,CBL,CBS,CCDC47,CD2AP,CDC16,CDC23,CDC26,CDC27,CDK1,CDK5,…
GO:0009056	catabolic process	4.59404e-137	3.39712e-134	674	3560	2516	35266	0.189326	0.0713435	0.267886	0.100947	iPSCs-CECs	AASS,ABAT,ABCD3,ABCE1,ABHD10,ABHD12,ABHD6,ACAA1,ACAD9,ACADM,ACADSB,ACADVL,ACAT1,ACOT7,ACOX1,ACOX3,ADA,ADH5,ADPGK,AGL,AGO1,AGRN,AHCY,AIFM1,ALDH1B1,ALDH3A2,ALDH5A1,ALDH6A1,ALDH7A1,ALDOA,ALDOC,ALKBH5,AMT,ANAPC7,ANXA5,ANXA7,APOE,ARIH1,ARIH2,ARSB,ASRGL1,ATE1,ATG3,ATG4B,ATG5,AUH,AUP1,BAD,BAG6,BCAT1,BCAT2,BCKDHA,BCKDHB,BCKDK,BDH2,BGN,BHMT,BLVRA,BLVRB,BNIP1,BSCL2,BUB3,CAPN1,CAPN2,CASP3,CAT,CBL,CBS,CCDC47…
GO:0033036	macromolecule localization	1.60671e-135	1.10324e-132	729	3560	2873	35266	0.204775	0.0814666	0.253742	0.100947	iPSCs-CECs	AAAS,AAGAB,ABCD3,ACSL3,ACSL4,ACTN4,ADAR,AFG3L2,AGFG1,AGRN,AHCTF1,AHCYL1,AIP,AKAP12,AKAP8,ALKBH5,ALYREF,ANK3,ANXA2,AP1B1,AP1G1,AP1M1,AP1S1,AP1S2,AP2A1,AP2A2,AP2B1,AP2M1,AP2S1,AP3B1,AP3D1,AP3M1,AP3S1,APOE,APOO,ARCN1,ARF1,ARF5,ARF6,ARFGAP1,ARFGAP2,ARFGAP3,ARFGEF1,ARFIP1,ARFRP1,ARL1,ARL2,ARL2BP,ARL3,ARL6,ARMCX3,ASNA1,ATG3,ATG4B,ATP1B3,ATP6AP1,ATP6V0A1,ATP6V1A,ATP6V1B2,ATP6V1C1,ATP6V1C2,ATP6V1D,ATP6V1…
GO:0046907	intracellular transport	4.79514e-135	3.07304e-132	582	3560	1994	35266	0.163483	0.0565417	0.291876	0.100947	iPSCs-CECs	AAAS,ACAA2,ACTN4,ACTR2,ADAR,AFG3L2,AGFG1,AHCYL1,AIP,AKAP12,AKAP13,ALKBH5,ALYREF,ANK3,ANKFY1,ANP32A,ANXA2,AP1B1,AP1G1,AP1M1,AP1S1,AP1S2,AP2A1,AP2A2,AP2B1,AP2M1,AP2S1,AP3B1,AP3D1,AP3M1,AP3S1,APOE,APP,ARF1,ARFGAP1,ARFGAP2,ARFGAP3,ARFIP1,ARFRP1,ARL1,ARL3,ARL4C,ARL6,ARSB,ATG3,ATG4B,ATOX1,ATP2A2,ATP5A1,ATP5B,ATP5C1,ATP5D,ATP5H,ATP5I,ATP5J,ATP5J2,ATP5L,ATP5O,AUP1,BAD,BAK1,BANF1,BAX,BCAP31,BET1,BET1L,BID…
GO:0006996	organelle organization	2.27157e-129	1.36479e-126	883	3560	3969	35266	0.248034	0.112545	0.222474	0.100947	iPSCs-CECs	AAAS,AARS2,ABCD3,ABI1,ABI2,ABLIM1,ABR,ACAA2,ACAD9,ACOX1,ACP2,ACTB,ACTG1,ACTL6A,ACTN1,ACTN4,ACTR2,ACTR3,ADD1,ADD2,AFG3L2,AGFG1,AHCTF1,AIFM1,AIP,AKAP8,ALDOA,ANK3,ANKFY1,ANP32B,ANP32E,ANTXR1,ANXA2,AP1G1,AP1M1,AP3B1,AP3D1,APEX1,APOE,APOO,APOOL,ARF1,ARF6,ARFGEF1,ARFIP2,ARHGEF7,ARID1A,ARL1,ARL3,ARPC1A,ARPC1B,ARPC2,ARPC3,ARPC4,ARPC5,ARPC5L,ARSB,ASCC3,ASF1A,ASH2L,ASNA1,ATAD1,ATG3,ATG4B,ATG5,ATL2,ATL3,ATP…
GO:0034641	cellular nitrogen compound metabolic process	3.16122e-129	1.78758e-126	1404	3560	7914	35266	0.394382	0.224409	0.177407	0.100947	iPSCs-CECs	AAR2,AARS,AARS2,AARSD1,AASDHPPT,ABCE1,ABCF1,ABHD14B,ACADM,ACOT7,ACTL6A,ADA,ADAR,ADARB1,ADK,ADNP,ADPGK,ADRM1,ADSL,ADSS,AEBP1,AES,AGK,AGO1,AGO2,AHCY,AHCYL1,AHCYL2,AIFM1,AIMP1,AIMP2,AK1,AK2,AK3,AK4,AK6,AKAP8,ALAD,ALDH5A1,ALDH6A1,ALDH7A1,ALDH9A1,ALDOA,ALDOC,ALKBH5,ALYREF,ANP32A,APEH,APEX1,APP,APRT,AQR,ARG2,ARHGAP35,ARID1A,ASAH1,ASCC1,ASCC2,ASCC3,ASF1A,ASH2L,ASRGL1,ATF7IP,ATIC,ATP5A1,ATP5B,ATP5C1,ATP5…
GO:0051649	establishment of localization in cell	6.31751e-128	3.21589e-125	607	3560	2208	35266	0.170506	0.0626099	0.274909	0.100947	iPSCs-CECs	AAAS,ACAA2,ACTN4,ACTR2,ACTR3,ADAR,AFG3L2,AGFG1,AHCYL1,AIP,AKAP12,AKAP13,ALKBH5,ALYREF,ANK3,ANKFY1,ANP32A,ANXA2,AP1B1,AP1G1,AP1M1,AP1S1,AP1S2,AP2A1,AP2A2,AP2B1,AP2M1,AP2S1,AP3B1,AP3D1,AP3M1,AP3S1,APOE,APP,ARF1,ARFGAP1,ARFGAP2,ARFGAP3,ARFIP1,ARFRP1,ARL1,ARL3,ARL4C,ARL6,ARSB,ATG3,ATG4B,ATOX1,ATP2A2,ATP2B4,ATP5A1,ATP5B,ATP5C1,ATP5D,ATP5H,ATP5I,ATP5J,ATP5J2,ATP5L,ATP5O,AUP1,BAD,BAK1,BANF1,BAX,BCAP31,B…
GO:0048519	negative regulation of biological process	6.35618e-128	3.21589e-125	1074	3560	5361	35266	0.301685	0.152016	0.200336	0.100947	iPSCs-CECs	AAAS,AARS,AATF,ABAT,ABHD5,ABHD6,ABI1,ABR,ACAA2,ACADVL,ACSL4,ACTN1,ACTN4,ADA,ADAM10,ADAM17,ADAR,ADARB1,ADD1,ADD2,ADNP,AEBP1,AES,AGO1,AGO2,AIDA,AIMP1,AIMP2,AKT1S1,ANAPC7,ANGPTL4,ANK3,ANP32B,ANXA2,ANXA4,ANXA5,ANXA7,AP2A1,AP2A2,AP2B1,AP2M1,APEX1,API5,APLP2,APOE,APP,ARF1,ARF6,ARFGEF1,ARHGAP35,ARHGDIA,ARHGDIB,ARHGEF1,ARHGEF7,ARID1A,ARL2,ARL6IP5,ASF1A,ASPH,ATAD1,ATAD3A,ATF7IP,ATG5,ATP2A2,ATP2B4,ATP5A1,A…
GO:0045184	establishment of protein localization	7.0257e-128	3.3769e-125	574	3560	2015	35266	0.161236	0.0571372	0.284864	0.100947	iPSCs-CECs	AAAS,AAGAB,ACTN4,ADAR,AFG3L2,AGFG1,AHCTF1,AHCYL1,AIP,AKAP12,AKAP8,ALKBH5,ALYREF,ANK3,ANXA2,AP1B1,AP1G1,AP1M1,AP1S1,AP1S2,AP2A1,AP2A2,AP2B1,AP2M1,AP2S1,AP3B1,AP3D1,AP3M1,AP3S1,APOE,ARCN1,ARF1,ARF5,ARF6,ARFGAP1,ARFGAP2,ARFGAP3,ARFGEF1,ARFIP1,ARFRP1,ARL3,ARL6,ASNA1,ATG3,ATG4B,ATP6AP1,ATP6V0A1,ATP6V1A,ATP6V1B2,ATP6V1C1,ATP6V1C2,ATP6V1D,ATP6V1E1,ATP6V1F,ATP6V1G1,ATP6V1H,AUP1,BAD,BAG6,BAX,BCAP31,BET1,B…
GO:0022607	cellular component assembly	1.04613e-123	4.78705e-121	653	3560	2532	35266	0.183427	0.0717972	0.257899	0.100947	iPSCs-CECs	AAR2,AARS2,AASS,ABLIM1,ACAD9,ACADM,ACAT1,ACOT13,ACSL3,ACTB,ACTG1,ACTN1,ACTN4,ACTR3,ADAR,ADD1,ADD2,ADRM1,ADSL,AFG3L2,AGFG1,AGO1,AGO2,AHCTF1,AHNAK,AIFM1,ALAD,ALDH5A1,ALDOA,ANGPTL4,ANK3,ANP32B,ANXA2,ANXA5,ANXA6,AP2B1,APOE,APP,ARF1,ARFIP2,ARHGEF7,ARL2,ARL3,ARL6,ARPC4,ASF1A,ASH2L,ATG3,ATG4B,ATG5,ATL2,ATL3,ATP6V0A1,ATPAF1,ATPAF2,ATXN10,ATXN2L,BAD,BAG6,BAIAP2,BAX,BCL10,BCS1L,BET1,BID,BIN1,BLOC1S2,BMS1,B…
GO:0044403	symbiosis, encompassing mutualism through parasitism	1.09555e-123	4.78705e-121	323	3560	758	35266	0.0907303	0.0214938	0.426121	0.100947	iPSCs-CECs	AAAS,ABCE1,ABI1,ABI2,ALYREF,AP1B1,AP1G1,AP1M1,AP1S1,AP1S2,AP2A1,AP2A2,AP2B1,AP2M1,APOE,ARF1,ATF7IP,ATG5,ATP6V1H,B2M,BAD,BANF1,BAX,BIN1,BRD4,C14orf166,C1QBP,CAMLG,CARM1,CAV1,CBX5,CCNK,CD81,CFL1,CHMP2A,CHMP4A,CHMP4B,CHMP5,CHMP6,CHMP7,CLDN6,COPB1,COPS6,CPSF4,CREB1,CRTC1,CTBP1,CUL1,CUL4A,CUL5,CUL7,CXADR,DAG1,DDB1,DDX3X,DEK,DERL1,DLG1,DYNC1I2,DYNC1LI1,DYNLL1,DYNLT1,EFNB2,EIF2AK2,EIF3A,EIF3B,EIF3D,EIF3…
GO:0044419	interspecies interaction between organisms	3.24135e-121	1.35474e-118	324	3560	775	35266	0.0910112	0.0219758	0.418065	0.100947	iPSCs-CECs	AAAS,ABCE1,ABI1,ABI2,ALYREF,AP1B1,AP1G1,AP1M1,AP1S1,AP1S2,AP2A1,AP2A2,AP2B1,AP2M1,APOE,ARF1,ATF7IP,ATG5,ATP6V1H,B2M,BAD,BANF1,BAX,BIN1,BRD4,C14orf166,C1QBP,CAMLG,CARM1,CAV1,CBX5,CCNK,CD81,CFL1,CHMP2A,CHMP4A,CHMP4B,CHMP5,CHMP6,CHMP7,CLDN6,COPB1,COPS6,CPSF4,CREB1,CRTC1,CTBP1,CUL1,CUL4A,CUL5,CUL7,CXADR,DAG1,DDB1,DDX3X,DEK,DERL1,DLG1,DYNC1I2,DYNC1LI1,DYNLL1,DYNLT1,EFNB2,EIF2AK2,EIF3A,EIF3B,EIF3D,EIF3…
GO:0015031	protein transport	4.41225e-121	1.76729e-118	542	3560	1895	35266	0.152247	0.0537345	0.286016	0.100947	iPSCs-CECs	AAAS,AAGAB,ACTN4,ADAR,AFG3L2,AGFG1,AHCTF1,AHCYL1,AIP,AKAP12,AKAP8,ALKBH5,ALYREF,ANK3,ANXA2,AP1B1,AP1G1,AP1M1,AP1S1,AP1S2,AP2A1,AP2A2,AP2B1,AP2M1,AP2S1,AP3B1,AP3D1,AP3M1,AP3S1,APOE,ARCN1,ARF1,ARF5,ARF6,ARFGAP1,ARFGAP2,ARFGAP3,ARFGEF1,ARFIP1,ARFRP1,ARL3,ARL6,ATG3,ATG4B,ATP6AP1,ATP6V0A1,ATP6V1A,ATP6V1B2,ATP6V1C1,ATP6V1C2,ATP6V1D,ATP6V1E1,ATP6V1F,ATP6V1G1,ATP6V1H,AUP1,BCAP31,BET1,BET1L,BID,BLOC1S6,BT…
GO:0016032	viral process	1.6317e-120	6.27423e-118	306	3560	701	35266	0.0859551	0.0198775	0.436519	0.100947	iPSCs-CECs	AAAS,ABCE1,ABI1,ABI2,AP1B1,AP1G1,AP1M1,AP1S1,AP1S2,AP2A1,AP2A2,AP2B1,AP2M1,APOE,ARF1,ATF7IP,ATG5,ATP6V1H,B2M,BAD,BANF1,BAX,BIN1,BRD4,C14orf166,C1QBP,CAMLG,CARM1,CAV1,CBX5,CCNK,CD81,CHMP2A,CHMP4A,CHMP4B,CHMP5,CHMP6,CHMP7,CLDN6,COPB1,COPS6,CPSF4,CREB1,CRTC1,CTBP1,CUL1,CUL4A,CUL5,CUL7,CXADR,DAG1,DDB1,DDX3X,DEK,DLG1,DYNC1I2,DYNC1LI1,DYNLL1,DYNLT1,EFNB2,EIF2AK2,EIF3A,EIF3B,EIF3D,EIF3F,EIF3G,EIF3L,EIF4…
GO:1901575	organic substance catabolic process	2.37738e-118	8.7899e-116	566	3560	2062	35266	0.158989	0.0584699	0.274491	0.100947	iPSCs-CECs	AASS,ABAT,ABCD3,ABCE1,ABHD10,ABHD12,ABHD6,ACAA1,ACAD9,ACADM,ACADSB,ACADVL,ACAT1,ACOT7,ACOX1,ACOX3,ADA,ADH5,ADPGK,AGL,AGO1,AGRN,AHCY,AIFM1,ALDH1B1,ALDH3A2,ALDH5A1,ALDH6A1,ALDH7A1,ALDOA,ALDOC,AMT,ANAPC7,APOE,ARIH1,ARIH2,ARSB,ASRGL1,ATE1,AUH,AUP1,BAD,BAG6,BCAT1,BCAT2,BCKDHA,BCKDHB,BCKDK,BDH2,BGN,BHMT,BLVRA,BLVRB,BSCL2,BUB3,CAPN1,CAPN2,CASP3,CAT,CBL,CBS,CCDC47,CD2AP,CDC16,CDC23,CDC26,CDC27,CDK1,CDK5,…
GO:0015833	peptide transport	2.4561e-117	8.74461e-115	543	3560	1937	35266	0.152528	0.0549254	0.28033	0.100947	iPSCs-CECs	AAAS,AAGAB,ACTN4,ADAR,AFG3L2,AGFG1,AHCTF1,AHCYL1,AIP,AKAP12,AKAP8,ALKBH5,ALYREF,ANK3,ANXA2,AP1B1,AP1G1,AP1M1,AP1S1,AP1S2,AP2A1,AP2A2,AP2B1,AP2M1,AP2S1,AP3B1,AP3D1,AP3M1,AP3S1,APOE,ARCN1,ARF1,ARF5,ARF6,ARFGAP1,ARFGAP2,ARFGAP3,ARFGEF1,ARFIP1,ARFRP1,ARL3,ARL6,ATG3,ATG4B,ATP6AP1,ATP6V0A1,ATP6V1A,ATP6V1B2,ATP6V1C1,ATP6V1C2,ATP6V1D,ATP6V1E1,ATP6V1F,ATP6V1G1,ATP6V1H,AUP1,BCAP31,BET1,BET1L,BID,BLOC1S6,BT…
GO:0070727	cellular macromolecule localization	1.14428e-115	3.92856e-113	509	3560	1757	35266	0.142978	0.0498214	0.289698	0.100947	iPSCs-CECs	AAAS,ADAR,AFG3L2,AGFG1,AGRN,AHCYL1,AIP,AKAP12,ALKBH5,ALYREF,ANK3,ANXA2,AP1B1,AP1G1,AP1M1,AP1S1,AP1S2,AP2A1,AP2A2,AP2B1,AP2M1,AP2S1,AP3B1,AP3D1,AP3M1,AP3S1,APOE,ARF6,ARFGAP3,ARFIP1,ARFRP1,ARL1,ARL2,ARL2BP,ARL3,ARL6,ARMCX3,ASNA1,ATG3,ATG4B,ATP1B3,ATP6V1D,AUP1,BAD,BAG6,BAX,BCAP31,BID,CALR,CAV1,CD63,CD74,CD81,CDC37,CDH2,CDK1,CDK5,CHAMP1,CHCHD4,CHMP4A,CHMP4B,CHP1,CLTA,CLTC,COG3,COG7,COL1A1,COPA,COPB1,…
GO:0034613	cellular protein localization	8.40928e-115	2.78753e-112	506	3560	1748	35266	0.142135	0.0495662	0.289474	0.100947	iPSCs-CECs	AAAS,ADAR,AFG3L2,AGFG1,AGRN,AHCYL1,AIP,AKAP12,ALKBH5,ALYREF,ANK3,ANXA2,AP1B1,AP1G1,AP1M1,AP1S1,AP1S2,AP2A1,AP2A2,AP2B1,AP2M1,AP2S1,AP3B1,AP3D1,AP3M1,AP3S1,APOE,ARF6,ARFGAP3,ARFIP1,ARFRP1,ARL1,ARL2,ARL2BP,ARL3,ARL6,ARMCX3,ASNA1,ATG3,ATG4B,ATP1B3,ATP6V1D,AUP1,BAD,BAG6,BAX,BCAP31,BID,CALR,CAV1,CD63,CD74,CD81,CDC37,CDH2,CDK1,CDK5,CHAMP1,CHCHD4,CHMP4A,CHMP4B,CHP1,CLTA,CLTC,COG3,COG7,COL1A1,COPA,COPB1,…
GO:0065003	macromolecular complex assembly	5.81411e-114	1.86303e-111	496	3560	1699	35266	0.139326	0.0481767	0.291936	0.100947	iPSCs-CECs	AAR2,AARS2,AASS,ACAD9,ACADM,ACAT1,ACOT13,ACSL3,ADAR,ADD2,ADRM1,ADSL,AFG3L2,AGO1,AGO2,AHCTF1,AHNAK,AIFM1,ALAD,ALDH5A1,ALDOA,ANGPTL4,ANP32B,ANXA2,ANXA5,ANXA6,AP2B1,APOE,ARF1,ARL2,ARL6,ARPC4,ASF1A,ASH2L,ATL2,ATL3,ATP6V0A1,ATPAF1,ATPAF2,ATXN10,ATXN2L,BAD,BAX,BCL10,BCS1L,BET1,BID,BIN1,BLOC1S2,BMS1,BRIX1,BRK1,C1QBP,CAB39,CALR,CAMK2D,CAND1,CAPG,CAPZA1,CAPZA2,CAT,CAV1,CBR4,CCT2,CCT8,CD2AP,CD2BP2,CD59,CD7…
GO:0042886	amide transport	4.92632e-113	1.52764e-110	544	3560	1986	35266	0.152809	0.0563149	0.273917	0.100947	iPSCs-CECs	AAAS,AAGAB,ACTN4,ADAR,AFG3L2,AGFG1,AHCTF1,AHCYL1,AIP,AKAP12,AKAP8,ALKBH5,ALYREF,ANK3,ANXA2,AP1B1,AP1G1,AP1M1,AP1S1,AP1S2,AP2A1,AP2A2,AP2B1,AP2M1,AP2S1,AP3B1,AP3D1,AP3M1,AP3S1,APOE,ARCN1,ARF1,ARF5,ARF6,ARFGAP1,ARFGAP2,ARFGAP3,ARFGEF1,ARFIP1,ARFRP1,ARL3,ARL6,ATG3,ATG4B,ATP6AP1,ATP6V0A1,ATP6V1A,ATP6V1B2,ATP6V1C1,ATP6V1C2,ATP6V1D,ATP6V1E1,ATP6V1F,ATP6V1G1,ATP6V1H,AUP1,BCAP31,BET1,BET1L,BID,BLOC1S6,BT…
GO:0071822	protein complex subunit organization	1.55607e-111	4.67452e-109	444	3560	1432	35266	0.124719	0.0406057	0.310056	0.100947	iPSCs-CECs	AARS2,AASS,ACAD9,ACADM,ACAT1,ACOT13,ADD2,ADRM1,ADSL,AFG3L2,AHCTF1,AHNAK,AIFM1,ALAD,ALDH5A1,ALDOA,ANGPTL4,ANXA2,ANXA5,ANXA6,AP2B1,APEH,ARL2,ARL6,ARPC4,ASH2L,ATL2,ATL3,ATP6V0A1,ATPAF1,ATPAF2,ATXN10,BAD,BAX,BCL10,BCS1L,BET1,BID,BLOC1S2,BRK1,CAB39,CALR,CAMK2D,CAND1,CAPG,CAPZA1,CAPZA2,CAT,CAV1,CBR4,CCT2,CCT8,CD2AP,CD59,CD74,CDC73,CDH2,CDK1,CFL1,CFL2,CHCHD1,CHMP2A,CHMP4A,CHMP4B,CHMP5,CHMP6,CHMP7,CHP1,C…
GO:0048518	positive regulation of biological process	1.21956e-110	3.55262e-108	1103	3560	5891	35266	0.309831	0.167045	0.187235	0.100947	iPSCs-CECs	AAK1,AAMP,AATF,ABAT,ABCF1,ABHD14B,ABHD5,ABHD6,ABI1,ABI2,ABR,ACLY,ACOX1,ACSL3,ACSL4,ACTA2,ACTB,ACTG1,ACTL6A,ACTN4,ACTR2,ACTR3,ADA,ADAM10,ADAM17,ADAR,ADARB1,ADK,ADNP,ADRM1,AES,AGO1,AGO2,AGPAT1,AGRN,AHCYL1,AIFM1,AIMP2,AKAP12,AKAP13,AKAP8,AKR1B1,ALDH1A3,ALYREF,ANAPC7,ANGPTL4,ANK3,ANKFY1,ANP32B,ANXA2,ANXA3,ANXA5,AP1G1,AP3B1,AP3D1,APEX1,APOE,APP,ARF1,ARF6,ARFGEF1,ARHGAP1,ARHGAP35,ARHGDIA,ARHGEF7,ARID1A…
GO:0048522	positive regulation of cellular process	7.36377e-110	2.082e-107	1005	3560	5160	35266	0.282303	0.146317	0.194767	0.100947	iPSCs-CECs	AAK1,AAMP,AATF,ABAT,ABCF1,ABHD14B,ABHD5,ABI1,ABI2,ABR,ACLY,ACSL3,ACSL4,ACTL6A,ACTN4,ACTR2,ACTR3,ADA,ADAM10,ADAM17,ADK,ADNP,ADRM1,AES,AGO1,AGO2,AGPAT1,AGRN,AIFM1,AIMP2,AKAP12,AKAP13,AKAP8,AKR1B1,ALDH1A3,ALYREF,ANAPC7,ANK3,ANKFY1,ANP32B,ANXA2,ANXA3,ANXA5,AP1G1,AP3B1,AP3D1,APEX1,APOE,APP,ARF1,ARF6,ARFGEF1,ARHGAP1,ARHGAP35,ARHGDIA,ARHGEF7,ARID1A,ARIH1,ARIH2,ARL2,ARL6IP5,ARMCX3,ARPC1A,ARPC1B,ARPC2,ARP…
GO:0071705	nitrogen compound transport	6.80778e-109	1.8698e-106	592	3560	2322	35266	0.166292	0.0658425	0.254953	0.100947	iPSCs-CECs	AAAS,AAGAB,ABCC1,ACTN4,ADA,ADAR,AFG3L2,AGFG1,AHCTF1,AHCYL1,AIP,AKAP12,AKAP8,ALKBH5,ALYREF,ANK3,ANXA2,AP1B1,AP1G1,AP1M1,AP1S1,AP1S2,AP2A1,AP2A2,AP2B1,AP2M1,AP2S1,AP3B1,AP3D1,AP3M1,AP3S1,APOE,ARCN1,ARF1,ARF5,ARF6,ARFGAP1,ARFGAP2,ARFGAP3,ARFGEF1,ARFIP1,ARFRP1,ARL3,ARL6,ARL6IP5,ATG3,ATG4B,ATP6AP1,ATP6V0A1,ATP6V1A,ATP6V1B2,ATP6V1C1,ATP6V1C2,ATP6V1D,ATP6V1E1,ATP6V1F,ATP6V1G1,ATP6V1H,AUP1,BCAP31,BET1,BE…
GO:0022613	ribonucleoprotein complex biogenesis	1.68814e-108	4.50781e-106	258	3560	558	35266	0.0724719	0.0158226	0.462366	0.100947	iPSCs-CECs	AAR2,AATF,ADAR,AGO1,AGO2,ATXN2L,BMS1,BOP1,BRIX1,BYSL,C1QBP,CD2BP2,CELF1,CIRBP,CLNS1A,CNOT7,CRNKL1,CSNK1D,DCAF13,DDX1,DDX20,DDX21,DDX23,DDX27,DDX3X,DDX47,DDX52,DENR,DHX30,DICER1,DIMT1,DIS3,DKC1,DYNC1H1,EBNA1BP2,EDC3,EFL1,EIF2A,EIF2S3,EIF3A,EIF3B,EIF3C,EIF3D,EIF3E,EIF3F,EIF3G,EIF3H,EIF3I,EIF3J,EIF3K,EIF3L,EIF3M,EIF4A3,EIF4B,EIF4H,EIF6,EMG1,ERI3,EXOSC10,EXOSC2,EXOSC3,EXOSC4,EXOSC5,EXOSC6,EXOSC7,EXOS…
GO:0071704	organic substance metabolic process	3.39244e-107	8.81393e-105	2245	3560	16105	35266	0.630618	0.456672	0.139398	0.100947	iPSCs-CECs	AAAS,AAK1,AAR2,AARS,AARS2,AARSD1,AASDHPPT,AASS,ABAT,ABCC1,ABCD3,ABCE1,ABCF1,ABHD10,ABHD12,ABHD14B,ABHD5,ABHD6,ABI1,ABI2,ACAA1,ACAA2,ACACA,ACAD9,ACADM,ACADSB,ACADVL,ACAT1,ACAT2,ACBD3,ACLY,ACO1,ACOT1,ACOT13,ACOT7,ACOT9,ACOX1,ACOX3,ACP1,ACP2,ACSF2,ACSL3,ACSL4,ACTL6A,ACY1,ADA,ADAM10,ADAM17,ADAR,ADARB1,ADD1,ADH5,ADI1,ADK,ADNP,ADPGK,ADRM1,ADSL,ADSS,AEBP1,AES,AFG3L2,AGFG1,AGK,AGL,AGO1,AGO2,AGPAT1,AGPAT4…
GO:0044699	single-organism process	5.97765e-106	1.51219e-103	2599	3560	19806	35266	0.730056	0.561617	0.131223	0.100947	iPSCs-CECs	AAAS,AAMP,AARS,AARS2,AARSD1,AASDHPPT,AASS,AATF,ABAT,ABCC1,ABCD3,ABHD10,ABHD12,ABHD14B,ABHD5,ABHD6,ABI1,ABI2,ABLIM1,ABR,ACAA1,ACAA2,ACACA,ACAD9,ACADM,ACADSB,ACADVL,ACAT1,ACAT2,ACBD3,ACLY,ACO1,ACOT1,ACOT13,ACOT7,ACOT9,ACOX1,ACOX3,ACP2,ACSF2,ACSL3,ACSL4,ACTA2,ACTB,ACTG1,ACTL6A,ACTN1,ACTN4,ACTR10,ACTR2,ACTR3,ACY1,ADA,ADAM10,ADAM17,ADAR,ADD1,ADD2,ADGRL2,ADH5,ADI1,ADK,ADNP,ADPGK,ADSL,ADSS,AEBP1,AES,AFG…
GO:1901360	organic cyclic compound metabolic process	1.13414e-105	2.7955e-103	1264	3560	7269	35266	0.355056	0.206119	0.173889	0.100947	iPSCs-CECs	AAR2,AARS,AARS2,AARSD1,ABCC1,ABCE1,ABHD14B,ACAA1,ACAA2,ACBD3,ACLY,ACOT7,ACTL6A,ADA,ADAR,ADARB1,ADK,ADNP,ADPGK,ADRM1,ADSL,ADSS,AEBP1,AES,AGO1,AGO2,AHCY,AHCYL1,AHCYL2,AIFM1,AIMP1,AIMP2,AK1,AK2,AK3,AK4,AK6,AKAP8,AKR1B1,AKR7A2,ALAD,ALDH18A1,ALDH6A1,ALDOA,ALDOC,ALKBH5,ALYREF,ANP32A,APEX1,APOE,APP,APRT,AQR,ARHGAP35,ARID1A,ASCC1,ASCC2,ASCC3,ASF1A,ASH2L,ASRGL1,ATF7IP,ATIC,ATP5A1,ATP5B,ATP5C1,ATP5D,ATP5F1…
GO:0008152	metabolic process	1.34122e-99	3.22328e-97	2416	3560	18069	35266	0.678652	0.512363	0.13371	0.100947	iPSCs-CECs	AAAS,AAK1,AAR2,AARS,AARS2,AARSD1,AASDHPPT,AASS,ABAT,ABCC1,ABCD3,ABCE1,ABCF1,ABHD10,ABHD12,ABHD14B,ABHD5,ABHD6,ABI1,ABI2,ACAA1,ACAA2,ACACA,ACAD9,ACADM,ACADSB,ACADVL,ACAT1,ACAT2,ACBD3,ACLY,ACO1,ACOT1,ACOT13,ACOT7,ACOT9,ACOX1,ACOX3,ACP1,ACP2,ACSF2,ACSL3,ACSL4,ACSS3,ACTL6A,ACY1,ACYP1,ADA,ADAM10,ADAM17,ADAR,ADARB1,ADD1,ADH5,ADI1,ADK,ADNP,ADPGK,ADRM1,ADSL,ADSS,AEBP1,AES,AFG3L2,AGFG1,AGK,AGL,AGO1,AGO2,A…
GO:0009892	negative regulation of metabolic process	1.53416e-99	3.59703e-97	676	3560	2984	35266	0.189888	0.0846141	0.226542	0.100947	iPSCs-CECs	AAAS,AATF,ACADVL,ADAR,ADARB1,ADNP,AEBP1,AES,AGO1,AGO2,AIDA,AKT1S1,ANAPC7,ANXA2,ANXA7,AP2A1,APEX1,APLP2,APOE,APP,ARHGAP35,ARID1A,ASF1A,ATF7IP,ATG5,ATP2B4,BAG5,BAG6,BAK1,BAX,BCL7A,BCLAF1,BGN,BRD7,BSCL2,BUB3,C1QBP,CALR,CAPRIN1,CASP3,CAST,CAV1,CBX1,CBX5,CCAR1,CCAR2,CD276,CD2BP2,CD59,CDC16,CDC23,CDC26,CDC27,CDC73,CDK1,CDK2,CDK5,CDK5RAP3,CDKN1C,CELF1,CGGBP1,CHCHD3,CHD4,CHMP4A,CHMP4B,CHORDC1,CHP1,CIRBP,…
GO:0044238	primary metabolic process	2.67611e-99	6.1251e-97	2154	3560	15438	35266	0.605056	0.437759	0.139526	0.100947	iPSCs-CECs	AAAS,AAK1,AAR2,AARS,AARS2,AARSD1,AASDHPPT,AASS,ABAT,ABCD3,ABCE1,ABCF1,ABHD10,ABHD12,ABHD14B,ABHD5,ABHD6,ABI1,ABI2,ACAA1,ACAA2,ACACA,ACAD9,ACADM,ACADSB,ACADVL,ACAT1,ACAT2,ACBD3,ACLY,ACO1,ACOT1,ACOT7,ACOX1,ACOX3,ACP1,ACP2,ACSF2,ACSL3,ACSL4,ACTL6A,ACY1,ADA,ADAM10,ADAM17,ADAR,ADARB1,ADD1,ADH5,ADI1,ADK,ADNP,ADPGK,ADRM1,ADSL,ADSS,AEBP1,AES,AFG3L2,AGK,AGL,AGO1,AGO2,AGPAT1,AGPAT4,AGPS,AGRN,AHCY,AHCYL1,AH…
GO:0010605	negative regulation of macromolecule metabolic process	3.28542e-99	7.34482e-97	639	3560	2743	35266	0.179494	0.0777803	0.232957	0.100947	iPSCs-CECs	AAAS,AATF,ADAR,ADARB1,ADNP,AEBP1,AES,AGO1,AGO2,AIDA,AKT1S1,ANAPC7,ANXA2,ANXA7,AP2A1,APEX1,APLP2,APOE,APP,ARHGAP35,ARID1A,ASF1A,ATF7IP,ATG5,ATP2B4,BAG5,BAG6,BAK1,BAX,BCL7A,BCLAF1,BGN,BRD7,BUB3,C1QBP,CALR,CAPRIN1,CASP3,CAST,CAV1,CBX1,CBX5,CCAR1,CCAR2,CD276,CD59,CDC16,CDC23,CDC26,CDC27,CDC73,CDK1,CDK2,CDK5,CDK5RAP3,CDKN1C,CELF1,CGGBP1,CHCHD3,CHD4,CHORDC1,CHP1,CIRBP,CLN8,CLTC,CLU,CNOT1,CNOT10,CNOT2,C…
GO:0006725	cellular aromatic compound metabolic process	1.26786e-97	2.77e-95	1207	3560	6984	35266	0.339045	0.198038	0.172824	0.100947	iPSCs-CECs	AAR2,AARS,AARS2,AARSD1,ABCC1,ABCE1,ABHD14B,ACOT7,ACTL6A,ADA,ADAR,ADARB1,ADK,ADNP,ADPGK,ADRM1,ADSL,ADSS,AEBP1,AES,AGO1,AGO2,AHCY,AHCYL1,AHCYL2,AIFM1,AIMP1,AIMP2,AK1,AK2,AK3,AK4,AK6,AKAP8,AKR1B1,AKR7A2,ALAD,ALDH6A1,ALDOA,ALDOC,ALKBH5,ALYREF,ANP32A,APEX1,APP,APRT,AQR,ARHGAP35,ARID1A,ASCC1,ASCC2,ASCC3,ASF1A,ASH2L,ASRGL1,ATF7IP,ATIC,ATP5A1,ATP5B,ATP5C1,ATP5D,ATP5F1,ATP5H,ATP5I,ATP5J,ATP5J2,ATP5L,ATP5O…
GO:0046483	heterocycle metabolic process	6.32021e-96	1.35014e-93	1197	3560	6941	35266	0.336236	0.196818	0.172454	0.100947	iPSCs-CECs	AAR2,AARS,AARS2,AARSD1,ABCC1,ABCE1,ABHD14B,ACOT7,ACTL6A,ADA,ADAR,ADARB1,ADK,ADNP,ADPGK,ADRM1,ADSL,ADSS,AEBP1,AES,AGO1,AGO2,AHCY,AHCYL1,AHCYL2,AIFM1,AIMP1,AIMP2,AK1,AK2,AK3,AK4,AK6,AKAP8,ALAD,ALDH18A1,ALDH6A1,ALDOA,ALDOC,ALKBH5,ALYREF,ANP32A,APEX1,APP,APRT,AQR,ARHGAP35,ARID1A,ASCC1,ASCC2,ASCC3,ASF1A,ASH2L,ATF7IP,ATIC,ATP5A1,ATP5B,ATP5C1,ATP5D,ATP5F1,ATP5H,ATP5I,ATP5J,ATP5J2,ATP5L,ATP5O,ATP6V0A1,AT…
GO:0010467	gene expression	1.1157e-95	2.33157e-93	997	3560	5367	35266	0.280056	0.152186	0.185765	0.100947	iPSCs-CECs	AAAS,AAR2,AARS,AARS2,AARSD1,ABCF1,ACTL6A,ADAM10,ADAR,ADARB1,ADNP,ADRM1,AEBP1,AES,AFG3L2,AGFG1,AGO1,AGO2,AHCYL1,AIMP1,AIMP2,AIP,AKAP8,ALKBH5,ALYREF,ANP32A,APEH,APEX1,APP,AQR,ARHGAP35,ARID1A,ASCC1,ASCC2,ASCC3,ASF1A,ASH2L,ASPH,ATF7IP,ATG4B,ATP6AP2,BAD,BAK1,BAZ1B,BCAS2,BCLAF1,BMS1,BOP1,BRD3,BRD4,BRD7,BTF3,BUD31,BYSL,BZW1,C14orf166,C1QBP,C2orf49,CALR,CAPN1,CAPN2,CARM1,CARS,CARS2,CBFB,CCAR1,CCAR2,CCNK,…
GO:0009057	macromolecule catabolic process	1.62486e-95	3.32335e-93	379	3560	1215	35266	0.106461	0.0344524	0.311934	0.100947	iPSCs-CECs	ABCE1,AGL,AGO1,AGRN,AIFM1,ANAPC7,APOE,ARIH1,ARIH2,ARSB,ATE1,AUP1,BAG6,BGN,BUB3,CAPN1,CAPN2,CASP3,CBL,CCDC47,CD2AP,CDC16,CDC23,CDC26,CDC27,CDK1,CDK5,CHID1,CHMP4B,CHP1,CLN6,CLN8,CLPP,CLPX,CNOT1,CNOT10,CNOT2,CNOT3,CNOT7,COPS3,CPVL,CSDE1,CSNK1A1,CTNNB1,CTSC,CTSD,CTSH,CTSZ,CUL1,CUL2,CUL3,CUL4A,CUL4B,CUL5,CUL7,DCN,DCP1A,DCPS,DDB1,DERL1,DERL2,DFFA,DICER1,DIS3,DNAJC10,DNAJC3,DNASE2,ECM29,EDC3,EDC4,EIF3E,…
GO:0006139	nucleobase-containing compound metabolic process	1.10186e-93	2.2067e-91	1156	3560	6660	35266	0.324719	0.18885	0.173574	0.100947	iPSCs-CECs	AAR2,AARS,AARS2,AARSD1,ABCE1,ABHD14B,ACOT7,ACTL6A,ADA,ADAR,ADARB1,ADK,ADNP,ADPGK,ADRM1,ADSL,ADSS,AEBP1,AES,AGO1,AGO2,AHCY,AHCYL1,AHCYL2,AIFM1,AIMP1,AIMP2,AK1,AK2,AK3,AK4,AK6,AKAP8,ALDH6A1,ALDOA,ALDOC,ALKBH5,ALYREF,ANP32A,APEX1,APP,APRT,AQR,ARHGAP35,ARID1A,ASCC1,ASCC2,ASCC3,ASF1A,ASH2L,ATF7IP,ATIC,ATP5A1,ATP5B,ATP5C1,ATP5D,ATP5F1,ATP5H,ATP5I,ATP5J,ATP5J2,ATP5L,ATP5O,ATP6V0A1,ATP6V1A,ATP6V1B2,BABAM…
GO:0006807	nitrogen compound metabolic process	1.38847e-92	2.72396e-90	2026	3560	14397	35266	0.569101	0.40824	0.140724	0.100947	iPSCs-CECs	AAAS,AAK1,AAR2,AARS,AARS2,AARSD1,AASDHPPT,AASS,ABAT,ABCC1,ABCE1,ABCF1,ABHD12,ABHD14B,ABI1,ABI2,ACADM,ACADSB,ACAT1,ACOT7,ACP1,ACP2,ACTL6A,ACY1,ADA,ADAM10,ADAM17,ADAR,ADARB1,ADD1,ADH5,ADI1,ADK,ADNP,ADPGK,ADRM1,ADSL,ADSS,AEBP1,AES,AFG3L2,AGK,AGO1,AGO2,AGRN,AHCY,AHCYL1,AHCYL2,AIFM1,AIMP1,AIMP2,AIP,AK1,AK2,AK3,AK4,AK6,AKAP13,AKAP8,AKR1B1,AKR7A2,ALAD,ALDH18A1,ALDH3A2,ALDH5A1,ALDH6A1,ALDH7A1,ALDH9A1,ALD…
GO:0071702	organic substance transport	2.22514e-92	4.27805e-90	645	3560	2878	35266	0.18118	0.0816083	0.224114	0.100947	iPSCs-CECs	AAAS,AAGAB,ABCC1,ABCD3,ACSL3,ACSL4,ACTN4,ADA,ADAR,AFG3L2,AGFG1,AHCTF1,AHCYL1,AIP,AKAP12,AKAP8,ALKBH5,ALYREF,ANK3,ANXA2,AP1B1,AP1G1,AP1M1,AP1S1,AP1S2,AP2A1,AP2A2,AP2B1,AP2M1,AP2S1,AP3B1,AP3D1,AP3M1,AP3S1,APOE,APOO,ARCN1,ARF1,ARF5,ARF6,ARFGAP1,ARFGAP2,ARFGAP3,ARFGEF1,ARFIP1,ARFRP1,ARL3,ARL6,ARL6IP5,ATG3,ATG4B,ATP6AP1,ATP6V0A1,ATP6V1A,ATP6V1B2,ATP6V1C1,ATP6V1C2,ATP6V1D,ATP6V1E1,ATP6V1F,ATP6V1G1,ATP6…
GO:0033365	protein localization to organelle	8.84252e-92	1.66673e-89	256	3560	632	35266	0.0719101	0.0179209	0.405063	0.100947	iPSCs-CECs	ADAR,AFG3L2,AIP,AP3B1,AP3D1,AP3M1,ARF6,ARFRP1,ARL1,ARL2,ARL2BP,ARL6,ASNA1,ATP6V1D,BAD,BAG6,BAX,BCAP31,BID,CALR,CD81,CDK1,CHAMP1,CHCHD4,CHMP4A,CHMP4B,COG3,COG7,COL1A1,CSE1L,CSNK1D,CTNNB1,DAG1,DCP1A,DCTN2,DDX1,DDX3X,DHX9,DIAPH1,DNAJA1,DNAJB6,DNM1L,EHD1,FAU,FBXO7,FIS1,GBF1,GDAP1,GET4,GOLGA4,GOLPH3,GOSR2,GPAA1,GSK3B,H2AFY,H2AFY2,HGS,HIST1H1B,HK1,HK2,HOOK3,HSP90AA1,HSPA4,HSPA5,HSPA8,IFT20,IPO11,IPO4,I…
GO:0008380	RNA splicing	2.82977e-90	5.23126e-88	224	3560	502	35266	0.0629213	0.0142347	0.446215	0.100947	iPSCs-CECs	AAR2,ALYREF,AQR,BCAS2,BUD31,C14orf166,C1QBP,C2orf49,CCAR1,CCAR2,CD2BP2,CDC40,CDC5L,CELF1,CLNS1A,CPSF1,CPSF2,CPSF3,CPSF4,CPSF7,CRNKL1,CSTF1,CSTF2,CSTF3,CTNNBL1,CWC15,CWC27,DCPS,DDX1,DDX20,DDX23,DDX39A,DDX41,DDX46,DDX47,DDX5,DHX15,DHX9,DNAJC8,EFTUD2,EIF4A3,ELAVL1,ELAVL2,FAM98B,FIP1L1,FRG1,FUS,GTF2F1,GTF2F2,HNRNPA0,HNRNPA1,HNRNPA2B1,HNRNPA3,HNRNPC,HNRNPD,HNRNPF,HNRNPH1,HNRNPH2,HNRNPH3,HNRNPL,HNRNPM,…
GO:0006397	mRNA processing	3.81508e-89	6.91969e-87	241	3560	580	35266	0.0676966	0.0164464	0.415517	0.100947	iPSCs-CECs	AAR2,ADAR,ADARB1,AHCYL1,ALKBH5,ALYREF,APP,AQR,BCAS2,BUD31,C1QBP,CCAR1,CCAR2,CD2BP2,CDC40,CDC5L,CDC73,CELF1,CLNS1A,CPSF1,CPSF2,CPSF3,CPSF4,CPSF6,CPSF7,CRNKL1,CSTF1,CSTF2,CSTF2T,CSTF3,CTNNBL1,CWC15,CWC27,DCPS,DDX1,DDX20,DDX23,DDX39A,DDX41,DDX46,DDX47,DDX5,DHX15,DHX9,DNAJC8,EFTUD2,EIF4A3,ELAVL1,ELAVL2,FIP1L1,FRG1,FUS,GRSF1,GTF2F1,GTF2F2,HNRNPA0,HNRNPA1,HNRNPA2B1,HNRNPA3,HNRNPC,HNRNPD,HNRNPF,HNRNPH1,…
GO:0048523	negative regulation of cellular process	1.04426e-87	1.85897e-85	901	3560	4793	35266	0.25309	0.13591	0.187982	0.100947	iPSCs-CECs	AARS,AATF,ABAT,ABHD6,ABI1,ABR,ACAA2,ACADVL,ACTN1,ACTN4,ADA,ADAM10,ADAM17,ADAR,ADARB1,ADD1,ADD2,ADNP,AEBP1,AES,AGO1,AGO2,AIDA,AIMP1,AIMP2,AKT1S1,ANAPC7,ANGPTL4,ANK3,ANP32B,ANXA2,ANXA5,AP2A1,AP2A2,AP2B1,AP2M1,APEX1,API5,APLP2,APOE,APP,ARF1,ARF6,ARFGEF1,ARHGAP35,ARHGDIA,ARHGDIB,ARHGEF1,ARHGEF7,ARID1A,ASF1A,ASPH,ATAD1,ATAD3A,ATF7IP,ATG5,ATP2B4,ATP5A1,ATP5B,AVEN,B2M,BABAM1,BAD,BAG1,BAG3,BAG5,BAG6,BAK1…
GO:0051246	regulation of protein metabolic process	1.41271e-87	2.46916e-85	630	3560	2847	35266	0.176966	0.0807293	0.221286	0.100947	iPSCs-CECs	AARS,AARSD1,AATF,ABCF1,ABI1,ACO1,ADAM17,ADAR,ADARB1,ADNP,ADRM1,AGO1,AGO2,AIDA,AIFM1,AIMP2,AKAP13,AKAP8,AKT1S1,ANAPC7,ANP32B,ANXA2,APLP2,APOE,APP,ARFGEF1,ARIH1,ARIH2,ARL6IP5,ASPH,ATG4B,ATG5,ATP2B4,ATP6AP1,ATP6AP2,BAD,BAG5,BAG6,BAK1,BAX,BCAP31,BCCIP,BCL10,BCL2L13,BGN,BID,BRAT1,BRD4,BRD7,BUB3,C1QBP,CAB39,CALR,CAMK2D,CAPRIN1,CASP3,CAST,CAV1,CCAR2,CCDC22,CCNK,CD276,CD59,CD74,CD81,CDC16,CDC23,CDC26,CDC…
GO:0006886	intracellular protein transport	1.26764e-86	2.17603e-84	368	3560	1232	35266	0.103371	0.0349345	0.298701	0.100947	iPSCs-CECs	AAAS,ADAR,AFG3L2,AGFG1,AHCYL1,AIP,AKAP12,ALKBH5,ALYREF,ANK3,ANXA2,AP1B1,AP1G1,AP1M1,AP1S1,AP1S2,AP2A1,AP2A2,AP2B1,AP2M1,AP2S1,AP3B1,AP3D1,AP3M1,AP3S1,ARFGAP3,ARFIP1,ARL3,ARL6,ATG3,ATG4B,AUP1,BCAP31,BID,CALR,CD74,CDC37,CDK5,CHCHD4,CHMP4A,CHMP4B,CHP1,CLTA,CLTC,COG3,COG7,COPA,COPB1,COPB2,COPG1,COPG2,COPZ1,CPSF1,CPSF2,CPSF3,CSE1L,CTNNB1,CTTN,DAG1,DDX19A,DDX39A,DERL1,DERL2,DSCR3,DYNLL1,DYNLT1,EHD1,EIF…
GO:0051128	regulation of cellular component organization	3.33305e-85	5.62117e-83	596	3560	2653	35266	0.167416	0.0752283	0.224651	0.100947	iPSCs-CECs	AAK1,ABI2,ABR,ACAA2,ACSL3,ACSL4,ACTL6A,ACTN4,ACTR2,ACTR3,ADAM10,ADAM17,ADD1,ADD2,ADNP,AGRN,AIFM1,AKAP13,AKAP8,ALDOA,ANKFY1,ANXA2,ANXA5,ANXA7,AP2M1,APOE,APPL1,ARF1,ARF6,ARFGAP1,ARFGEF1,ARFIP1,ARFIP2,ARHGAP35,ARHGDIA,ARHGDIB,ARHGEF1,ARHGEF7,ARIH2,ARL2,ARPC1A,ARPC1B,ARPC2,ARPC3,ARPC4,ARPC5,ARPC5L,ARSB,ASF1A,ASPH,ATAD1,ATF7IP,ATG3,ATG5,ATXN2L,B2M,BAD,BAG5,BAIAP2,BAK1,BAX,BCAR1,BCLAF1,BID,BIN1,BLOC1S1…
GO:0032502	developmental process	3.88611e-85	6.4409e-83	1029	3560	5837	35266	0.289045	0.165514	0.176289	0.100947	iPSCs-CECs	AAMP,AARS,AATF,ABAT,ABHD5,ABI1,ABLIM1,ABR,ACADM,ACADVL,ACAT1,ACO1,ACP2,ACSL3,ACSL4,ACTA2,ACTB,ACTG1,ACTL6A,ACTN1,ADA,ADAM10,ADAM17,ADAR,ADD1,ADD2,ADNP,AEBP1,AES,AFG3L2,AGFG1,AGO2,AGRN,AIDA,AIFM1,AIMP1,AIMP2,AK2,AK4,AKAP13,AKR1B1,ALCAM,ALDH1A3,ALDH3A2,ALDH5A1,ALDH6A1,ALDH9A1,ALDOC,ALG5,ALKBH5,ALYREF,ANGPTL4,ANK3,ANP32B,ANTXR1,ANXA2,ANXA3,ANXA7,AP1B1,AP1G1,AP1M1,AP2B1,AP3D1,APEX1,APOE,APP,APRT,ARF1…
GO:0044767	single-organism developmental process	4.45385e-84	7.25676e-82	1014	3560	5742	35266	0.284831	0.16282	0.176594	0.100947	iPSCs-CECs	AAMP,AARS,AATF,ABAT,ABHD5,ABI1,ABLIM1,ABR,ACADM,ACADVL,ACAT1,ACO1,ACP2,ACSL3,ACSL4,ACTA2,ACTB,ACTG1,ACTL6A,ACTN1,ADA,ADAM10,ADAM17,ADAR,ADD1,ADD2,ADNP,AEBP1,AES,AFG3L2,AGFG1,AGO2,AGRN,AIDA,AIFM1,AIMP1,AIMP2,AK2,AK4,AKAP13,AKR1B1,ALCAM,ALDH1A3,ALDH3A2,ALDH5A1,ALDH6A1,ALDH9A1,ALDOC,ALG5,ALKBH5,ALYREF,ANGPTL4,ANK3,ANP32B,ANTXR1,ANXA2,ANXA3,ANXA7,AP1B1,AP1G1,AP1M1,AP2B1,AP3D1,APEX1,APOE,APP,APRT,ARF1…
GO:0044265	cellular macromolecule catabolic process	5.11223e-84	8.19065e-82	329	3560	1043	35266	0.0924157	0.0295752	0.315436	0.100947	iPSCs-CECs	ABCE1,AGO1,AIFM1,ANAPC7,ARIH1,ARIH2,ATE1,AUP1,BAG6,BUB3,CAPN2,CASP3,CBL,CCDC47,CD2AP,CDC16,CDC23,CDC26,CDC27,CDK1,CHMP4B,CLN6,CLN8,CLPP,CLPX,CNOT1,CNOT10,CNOT2,CNOT3,CNOT7,COPS3,CPVL,CSDE1,CSNK1A1,CTNNB1,CTSC,CTSH,CTSZ,CUL1,CUL2,CUL3,CUL4A,CUL4B,CUL5,CUL7,DCP1A,DCPS,DDB1,DERL1,DERL2,DFFA,DICER1,DIS3,DNAJC10,DNAJC3,DNASE2,ECM29,EDC3,EDC4,EIF3E,EIF4A1,EIF4A2,EIF4A3,EIF4B,EIF4E,EIF4G1,ENDOG,ERLEC1,E…
GO:0032268	regulation of cellular protein metabolic process	9.44391e-84	1.48827e-81	593	3560	2654	35266	0.166573	0.0752566	0.223436	0.100947	iPSCs-CECs	AARS,AARSD1,ABCF1,ABI1,ACO1,ADAM17,ADAR,ADARB1,ADNP,ADRM1,AGO1,AGO2,AIDA,AIFM1,AIMP2,AKAP13,AKAP8,AKT1S1,ANAPC7,ANP32B,ANXA2,APLP2,APOE,APP,ARFGEF1,ARIH1,ARIH2,ARL6IP5,ASPH,ATG5,ATP2B4,ATP6AP1,ATP6AP2,BAD,BAG5,BAG6,BAK1,BAX,BCAP31,BCCIP,BCL10,BCL2L13,BGN,BID,BRAT1,BRD4,BRD7,BUB3,C1QBP,CAB39,CALR,CAMK2D,CAPRIN1,CASP3,CAST,CAV1,CCAR2,CCDC22,CCNK,CD59,CD74,CD81,CDC16,CDC23,CDC26,CDC27,CDC37,CDH2,CDK…
GO:0000375	RNA splicing, via transesterification reactions	8.99667e-82	1.39492e-79	178	3560	356	35266	0.05	0.0100947	0.5	0.100947	iPSCs-CECs	AAR2,ALYREF,AQR,BCAS2,BUD31,CCAR1,CD2BP2,CDC40,CDC5L,CELF1,CLNS1A,CPSF1,CPSF2,CPSF3,CPSF7,CRNKL1,CSTF1,CSTF2,CSTF3,CTNNBL1,CWC15,CWC27,DCPS,DDX1,DDX20,DDX23,DDX39A,DDX41,DDX46,DDX5,DHX15,DHX9,DNAJC8,EFTUD2,EIF4A3,ELAVL1,ELAVL2,FIP1L1,FRG1,FUS,GTF2F1,GTF2F2,HNRNPA0,HNRNPA1,HNRNPA2B1,HNRNPA3,HNRNPC,HNRNPD,HNRNPF,HNRNPH1,HNRNPH2,HNRNPH3,HNRNPL,HNRNPM,HNRNPR,HNRNPUL1,HSPA8,KHSRP,LSM1,LSM2,LSM3,LSM5,L…
GO:0006364	rRNA processing	1.45656e-80	2.22252e-78	157	3560	284	35266	0.0441011	0.00805308	0.552817	0.100947	iPSCs-CECs	BMS1,BOP1,BYSL,CSNK1D,DCAF13,DDX21,DDX27,DDX47,DDX52,DIMT1,DIS3,DKC1,EBNA1BP2,EIF4A3,EIF6,EMG1,ERI3,EXOSC10,EXOSC2,EXOSC3,EXOSC4,EXOSC5,EXOSC6,EXOSC7,EXOSC8,EXOSC9,FAU,FBL,FBLL1,FCF1,FRG1,FTSJ3,GAR1,HEATR1,IMP3,KRR1,LAS1L,LSM6,MAK16,METTL16,MPHOSPH10,MRPL1,MRPS11,MRPS9,MRTO4,NAT10,NHP2,NOC4L,NOL11,NOL6,NOL9,NOP10,NOP2,NOP56,NOP58,NPM3,NSA2,PA2G4,PDCD11,PELP1,PES1,PIN4,PNO1,POP4,PWP2,RCL1,RPF2,RPL…
GO:0016072	rRNA metabolic process	2.15249e-80	3.23311e-78	165	3560	313	35266	0.0463483	0.0088754	0.527157	0.100947	iPSCs-CECs	BMS1,BOP1,BYSL,CSNK1D,DCAF13,DDX21,DDX27,DDX47,DDX52,DIMT1,DIS3,DKC1,EBNA1BP2,EIF4A3,EIF6,EMG1,ERI3,EXOSC10,EXOSC2,EXOSC3,EXOSC4,EXOSC5,EXOSC6,EXOSC7,EXOSC8,EXOSC9,FAU,FBL,FBLL1,FCF1,FRG1,FTSJ3,GAR1,GTF3C1,GTF3C2,GTF3C3,GTF3C4,GTF3C5,GTF3C6,HEATR1,IMP3,KRR1,LAS1L,LSM6,MAK16,METTL16,MPHOSPH10,MRPL1,MRPS11,MRPS9,MRTO4,NAT10,NHP2,NIFK,NOC4L,NOL11,NOL6,NOL9,NOP10,NOP2,NOP56,NOP58,NPM3,NSA2,PA2G4,PDCD…
GO:0000377	RNA splicing, via transesterification reactions with bulged adenosine as nucleophile	6.84706e-80	9.97285e-78	175	3560	352	35266	0.0491573	0.00998129	0.497159	0.100947	iPSCs-CECs	AAR2,ALYREF,AQR,BCAS2,BUD31,CCAR1,CD2BP2,CDC40,CDC5L,CELF1,CLNS1A,CPSF1,CPSF2,CPSF3,CPSF7,CRNKL1,CSTF1,CSTF2,CSTF3,CTNNBL1,CWC15,CWC27,DCPS,DDX1,DDX20,DDX23,DDX39A,DDX41,DDX46,DDX5,DHX15,DHX9,DNAJC8,EFTUD2,EIF4A3,ELAVL1,ELAVL2,FIP1L1,FRG1,FUS,GTF2F1,GTF2F2,HNRNPA0,HNRNPA1,HNRNPA2B1,HNRNPA3,HNRNPC,HNRNPD,HNRNPF,HNRNPH1,HNRNPH2,HNRNPH3,HNRNPL,HNRNPM,HNRNPR,HNRNPUL1,HSPA8,LSM2,LSM3,LSM5,LSM6,LSM7,LS…
GO:0000398	mRNA splicing, via spliceosome	6.84706e-80	9.97285e-78	175	3560	352	35266	0.0491573	0.00998129	0.497159	0.100947	iPSCs-CECs	AAR2,ALYREF,AQR,BCAS2,BUD31,CCAR1,CD2BP2,CDC40,CDC5L,CELF1,CLNS1A,CPSF1,CPSF2,CPSF3,CPSF7,CRNKL1,CSTF1,CSTF2,CSTF3,CTNNBL1,CWC15,CWC27,DCPS,DDX1,DDX20,DDX23,DDX39A,DDX41,DDX46,DDX5,DHX15,DHX9,DNAJC8,EFTUD2,EIF4A3,ELAVL1,ELAVL2,FIP1L1,FRG1,FUS,GTF2F1,GTF2F2,HNRNPA0,HNRNPA1,HNRNPA2B1,HNRNPA3,HNRNPC,HNRNPD,HNRNPF,HNRNPH1,HNRNPH2,HNRNPH3,HNRNPL,HNRNPM,HNRNPR,HNRNPUL1,HSPA8,LSM2,LSM3,LSM5,LSM6,LSM7,LS…
GO:1901576	organic substance biosynthetic process	7.35655e-80	1.0555e-77	1113	3560	6634	35266	0.31264	0.188113	0.167772	0.100947	iPSCs-CECs	AARS,AARS2,AARSD1,AASDHPPT,ABAT,ABCD3,ABCF1,ABHD5,ACAA2,ACACA,ACADM,ACAT1,ACBD3,ACLY,ACOT1,ACOT13,ACOT7,ACOT9,ACSF2,ACSL3,ACSL4,ACTL6A,ADA,ADI1,ADK,ADNP,ADRM1,ADSL,ADSS,AEBP1,AES,AGK,AGL,AGO1,AGO2,AGPAT1,AGPAT4,AGPS,AGRN,AHCY,AIMP1,AIMP2,AK1,AK2,AK3,AK4,AK6,AKAP8,AKR1B1,ALAD,ALDH18A1,ALDH1A3,ALDH3A2,ALDH7A1,ALDH9A1,ALDOA,ALDOC,ALG1,ALG12,ALG2,ALG5,ALG9,ALYREF,ANP32A,APEH,APEX1,APOE,APRT,ARF1,ARG2…
GO:0042254	ribosome biogenesis	1.14917e-79	1.62456e-77	181	3560	376	35266	0.0508427	0.0106618	0.481383	0.100947	iPSCs-CECs	AATF,BMS1,BOP1,BRIX1,BYSL,C1QBP,CSNK1D,DCAF13,DDX21,DDX27,DDX3X,DDX47,DDX52,DHX30,DIMT1,DIS3,DKC1,EBNA1BP2,EFL1,EIF2A,EIF4A3,EIF6,EMG1,ERI3,EXOSC10,EXOSC2,EXOSC3,EXOSC4,EXOSC5,EXOSC6,EXOSC7,EXOSC8,EXOSC9,FAU,FBL,FBLL1,FCF1,FRG1,FTSJ3,GAR1,GNL1,GNL3,GTPBP4,HEATR1,IMP3,KRR1,LAS1L,LSM6,MAK16,METTL16,MPHOSPH10,MRPL1,MRPL10,MRPL11,MRPL20,MRPS11,MRPS7,MRPS9,MRTO4,NAT10,NHP2,NIP7,NMD3,NOC2L,NOC4L,NOL11,…
GO:0009058	biosynthetic process	8.22348e-79	1.14569e-76	1131	3560	6807	35266	0.317697	0.193019	0.166152	0.100947	iPSCs-CECs	AARS,AARS2,AARSD1,AASDHPPT,ABAT,ABCD3,ABCF1,ABHD5,ACAA2,ACACA,ACADM,ACAT1,ACBD3,ACLY,ACOT1,ACOT13,ACOT7,ACOT9,ACSF2,ACSL3,ACSL4,ACTL6A,ADA,ADI1,ADK,ADNP,ADRM1,ADSL,ADSS,AEBP1,AES,AGK,AGL,AGO1,AGO2,AGPAT1,AGPAT4,AGPS,AGRN,AHCY,AIMP1,AIMP2,AK1,AK2,AK3,AK4,AK6,AKAP8,AKR1B1,ALAD,ALDH18A1,ALDH1A3,ALDH3A2,ALDH7A1,ALDH9A1,ALDOA,ALDOC,ALG1,ALG12,ALG2,ALG5,ALG9,ALYREF,ANP32A,APEH,APEX1,APMAP,APOE,APRT,ARF…
GO:0034660	ncRNA metabolic process	5.38699e-78	7.39787e-76	276	3560	815	35266	0.0775281	0.0231101	0.33865	0.100947	iPSCs-CECs	AARS,AARS2,AARSD1,ADAR,AGO1,AGO2,AIMP1,AIMP2,BMS1,BOP1,BYSL,C14orf166,C2orf49,CARS,CARS2,CCNK,CDKAL1,CPSF1,CPSF4,CSNK1D,CSTF2,DARS,DARS2,DCAF13,DDX1,DDX21,DDX27,DDX47,DDX52,DICER1,DIMT1,DIS3,DKC1,DTD1,EARS2,EBNA1BP2,EEF1E1,EIF4A3,EIF6,ELAC2,ELP3,EMG1,EPRS,ERI3,EXOSC10,EXOSC2,EXOSC3,EXOSC4,EXOSC5,EXOSC6,EXOSC7,EXOSC8,EXOSC9,FAM98B,FARSA,FARSB,FAU,FBL,FBLL1,FCF1,FRG1,FTSJ3,GAR1,GARS,GRSF1,GTF2A1,GT…
GO:0009893	positive regulation of metabolic process	2.76733e-76	3.74681e-74	665	3560	3271	35266	0.186798	0.0927522	0.203302	0.100947	iPSCs-CECs	AATF,ABAT,ABCF1,ABHD14B,ABHD5,ABHD6,ABI1,ACLY,ACSL3,ACTA2,ACTB,ADAM17,ADAR,ADNP,ADRM1,AGO1,AGO2,AGPAT1,AGRN,AIFM1,AIMP2,AKAP12,AKAP8,ALYREF,ANAPC7,ANK3,ANP32B,ANXA2,ANXA3,ANXA5,APEX1,APOE,APP,ARFGEF1,ARID1A,ARIH1,ARIH2,ARL6IP5,ARMCX3,ARPP19,ASF1A,ASH2L,ASPH,ATAD1,ATF7IP,ATG4B,ATG5,ATP2B4,ATP6AP1,BABAM1,BAD,BAG6,BAK1,BAX,BAZ1B,BCAP31,BCL10,BCL2L13,BCLAF1,BID,BLOC1S1,BLOC1S2,BRAT1,BRCC3,BRD4,BRD7,B…
GO:0072594	establishment of protein localization to organelle	4.65712e-76	6.2179e-74	188	3560	420	35266	0.052809	0.0119095	0.447619	0.100947	iPSCs-CECs	ADAR,AFG3L2,AIP,AP3B1,AP3M1,BAD,BAX,BID,CHCHD4,CHMP4A,CHMP4B,CSE1L,CTNNB1,DAG1,FAU,FBXO7,FIS1,GDAP1,GOLGA4,GOSR2,H2AFY,H2AFY2,HGS,HIST1H1B,HK1,HK2,HSP90AA1,HSPA4,HSPA8,IPO11,IPO4,IPO5,IPO7,IPO9,KPNA1,KPNA2,KPNA3,KPNA4,KPNA5,KPNB1,LAMP1,LRWD1,MAPK1,MAPK3,MFF,MGARP,MIPEP,MTX1,MTX2,NOP58,NRAS,NUP107,NUP133,NUP155,NUP188,NUP214,NUP35,NUP54,NUP58,NUP62,NUP85,NUP88,NUP93,NUTF2,PACS1,PDIA3,PEX14,PEX5,PI…
GO:0010608	posttranscriptional regulation of gene expression	9.77962e-76	1.28783e-73	235	3560	630	35266	0.0660112	0.0178642	0.373016	0.100947	iPSCs-CECs	AARS,AARSD1,ABCF1,ACO1,ADAR,AGO1,AGO2,ANP32A,APEX1,APP,C1QBP,CALR,CAPRIN1,CARHSP1,CAV1,CDC37,CELF1,CIRBP,CNOT1,CNOT10,CNOT2,CNOT3,CNOT7,DAPK3,DCP1A,DDX1,DDX3X,DHX9,DICER1,DIS3,DKC1,DNAJC3,DOHH,DPH5,DTD1,EEF2,EEFSEC,EIF1,EIF1B,EIF2A,EIF2AK2,EIF2B1,EIF2B2,EIF2B3,EIF2B4,EIF2B5,EIF2S1,EIF3A,EIF3B,EIF3C,EIF3D,EIF3E,EIF3F,EIF3G,EIF3H,EIF3I,EIF3J,EIF3K,EIF3L,EIF3M,EIF4A1,EIF4A2,EIF4A3,EIF4B,EIF4E,EIF4E2…
GO:0044249	cellular biosynthetic process	8.53736e-75	1.10905e-72	1081	3560	6498	35266	0.303652	0.184257	0.166359	0.100947	iPSCs-CECs	AARS,AARS2,AARSD1,AASDHPPT,ABAT,ABCD3,ABCF1,ABHD5,ACACA,ACADM,ACAT1,ACLY,ACOT1,ACOT13,ACOT7,ACOT9,ACSF2,ACSL3,ACSL4,ACTL6A,ADA,ADI1,ADK,ADNP,ADRM1,ADSL,ADSS,AEBP1,AES,AGK,AGL,AGO1,AGO2,AGPAT1,AGPAT4,AGPS,AHCY,AIMP1,AIMP2,AK1,AK2,AK3,AK4,AK6,AKAP8,AKR1B1,ALAD,ALDH18A1,ALDH1A3,ALDH3A2,ALDH7A1,ALDH9A1,ALDOA,ALG1,ALG12,ALG2,ALG5,ALG9,ALYREF,ANP32A,APEH,APEX1,APOE,APRT,ARF1,ARG2,ARHGAP35,ARID1A,ASCC1,…
GO:0044281	small molecule metabolic process	9.6108e-75	1.23185e-72	584	3560	2730	35266	0.164045	0.0774117	0.213919	0.100947	iPSCs-CECs	AARS,AARS2,AARSD1,AASDHPPT,AASS,ABAT,ABCC1,ABCD3,ABHD10,ABHD14B,ABHD5,ACAA1,ACAA2,ACACA,ACAD9,ACADM,ACADSB,ACADVL,ACAT1,ACLY,ACO1,ACOT1,ACOT7,ACOX1,ACOX3,ACSF2,ACSL3,ACSL4,ACY1,ADA,ADH5,ADI1,ADK,ADPGK,ADSL,ADSS,AGPS,AHCY,AHCYL1,AHCYL2,AIMP1,AIMP2,AK1,AK2,AK3,AK4,AK6,AKR1B1,AKR7A2,ALDH18A1,ALDH1A3,ALDH1B1,ALDH3A2,ALDH5A1,ALDH6A1,ALDH7A1,ALDOA,ALDOC,ALG5,AMT,APOE,APP,APRT,ARG2,ARSB,AS3MT,ASRGL1,ATI…
GO:0006461	protein complex assembly	3.62394e-74	4.52428e-72	345	3560	1220	35266	0.0969101	0.0345942	0.282787	0.100947	iPSCs-CECs	AARS2,AASS,ACAD9,ACADM,ACAT1,ACOT13,ADD2,ADRM1,ADSL,AFG3L2,AHCTF1,AHNAK,AIFM1,ALAD,ALDH5A1,ALDOA,ANGPTL4,ANXA2,ANXA5,ANXA6,AP2B1,ARL2,ARL6,ARPC4,ASH2L,ATL2,ATL3,ATP6V0A1,ATPAF1,ATPAF2,ATXN10,BAD,BAX,BCL10,BCS1L,BET1,BID,BLOC1S2,BRK1,CAB39,CALR,CAMK2D,CAND1,CAPG,CAPZA1,CAPZA2,CAT,CAV1,CBR4,CCT2,CCT8,CD2AP,CD59,CD74,CDC73,CDH2,CDK1,CHMP2A,CHMP4A,CHMP4B,CHMP6,CHP1,CLASP1,CLGN,CLPP,CLU,CNIH1,COA4,COG…
GO:0070271	protein complex biogenesis	3.62394e-74	4.52428e-72	345	3560	1220	35266	0.0969101	0.0345942	0.282787	0.100947	iPSCs-CECs	AARS2,AASS,ACAD9,ACADM,ACAT1,ACOT13,ADD2,ADRM1,ADSL,AFG3L2,AHCTF1,AHNAK,AIFM1,ALAD,ALDH5A1,ALDOA,ANGPTL4,ANXA2,ANXA5,ANXA6,AP2B1,ARL2,ARL6,ARPC4,ASH2L,ATL2,ATL3,ATP6V0A1,ATPAF1,ATPAF2,ATXN10,BAD,BAX,BCL10,BCS1L,BET1,BID,BLOC1S2,BRK1,CAB39,CALR,CAMK2D,CAND1,CAPG,CAPZA1,CAPZA2,CAT,CAV1,CBR4,CCT2,CCT8,CD2AP,CD59,CD74,CDC73,CDH2,CDK1,CHMP2A,CHMP4A,CHMP4B,CHMP6,CHP1,CLASP1,CLGN,CLPP,CLU,CNIH1,COA4,COG…
GO:0044710	single-organism metabolic process	1.32176e-73	1.62898e-71	1007	3560	5928	35266	0.282865	0.168094	0.169872	0.100947	iPSCs-CECs	AARS,AARS2,AARSD1,AASDHPPT,AASS,ABAT,ABCC1,ABCD3,ABHD10,ABHD12,ABHD14B,ABHD5,ABHD6,ACAA1,ACAA2,ACACA,ACAD9,ACADM,ACADSB,ACADVL,ACAT1,ACAT2,ACBD3,ACLY,ACO1,ACOT1,ACOT13,ACOT7,ACOT9,ACOX1,ACOX3,ACSF2,ACSL3,ACSL4,ACY1,ADA,ADH5,ADI1,ADK,ADPGK,ADSL,ADSS,AGK,AGL,AGPAT1,AGPAT4,AGPS,AGRN,AHCY,AHCYL1,AHCYL2,AIFM1,AIMP1,AIMP2,AK1,AK2,AK3,AK4,AK6,AKR1A1,AKR1B1,AKR7A2,ALAD,ALDH16A1,ALDH18A1,ALDH1A1,ALDH1A3,A…
GO:0044260	cellular macromolecule metabolic process	1.42814e-73	1.73782e-71	1611	3560	11113	35266	0.452528	0.315119	0.144965	0.100947	iPSCs-CECs	AAAS,AAK1,AAR2,AARS,AARS2,AARSD1,ABCE1,ABCF1,ABI1,ABI2,ACADM,ACP1,ACP2,ACTL6A,ADAM10,ADAM17,ADAR,ADARB1,ADD1,ADH5,ADNP,ADRM1,AEBP1,AES,AFG3L2,AGL,AGO1,AGO2,AHCYL1,AIFM1,AIMP1,AIMP2,AKAP13,AKAP8,ALG1,ALG12,ALG2,ALG5,ALG9,ALKBH5,ALYREF,ANAPC7,ANP32A,APEH,APEX1,APOE,APP,AQR,ARHGAP35,ARID1A,ARIH1,ARIH2,ARMT1,ARSB,ASCC1,ASCC2,ASCC3,ASF1A,ASH2L,ASPH,ATE1,ATF7IP,ATG3,ATG4B,ATG5,AUP1,B2M,B3GAT3,B3GLCT,B4…
GO:0022411	cellular component disassembly	2.25396e-73	2.70841e-71	183	3560	412	35266	0.0514045	0.0116826	0.444175	0.100947	iPSCs-CECs	AAAS,ADAM10,APEH,ARID1A,ATG3,ATG4B,ATG5,BANF1,BCAP31,CAPN1,CAPN2,CASP3,CASP6,CAV1,CDK1,CDK5RAP3,CFL1,CFL2,CHCHD1,CHMP2A,CHMP5,CHMP7,CISD2,CSNK1A1,CTNNB1,DCN,DENR,DFFA,DICER1,DNASE2,DNM1L,DSTN,DVL2,ELN,ENDOG,ETF1,FBN1,FBN2,FBXO7,FIS1,FLOT1,FN1,FNTA,GABARAPL2,GADD45GIP1,GBF1,GOLGA2,GSK3B,GSPT1,H1F0,HBS1L,HDAC6,HMGA1,HMGB2,HSPA2,HSPA8,HSPG2,HTRA1,IST1,KIF5B,KLC1,KPNA1,KPNB1,LAMC1,MAP1LC3A,MCTS1,MICA…
GO:0006605	protein targeting	3.42035e-73	4.05924e-71	196	3560	468	35266	0.0550562	0.0132706	0.418803	0.100947	iPSCs-CECs	ADAR,AFG3L2,AIP,AKAP12,ANK3,ANXA2,AP3B1,AP3M1,ARL6,ATG3,ATG4B,BID,CDC37,CHCHD4,CHMP4A,CHMP4B,CSE1L,CTNNB1,DAG1,FAU,FBXO7,FIS1,GDAP1,GIPC1,GOLGA4,GOSR2,HGS,HOMER3,HSP90AA1,HSPA4,HSPA8,IPO11,IPO4,IPO5,IPO7,IPO9,KPNA1,KPNA2,KPNA3,KPNA4,KPNA5,KPNB1,MAPK1,MAPK3,MFF,MGARP,MICALL1,MIPEP,MTX1,MTX2,MYADM,MYO1C,NOP58,NUP107,NUP133,NUP155,NUP188,NUP214,NUP35,NUP54,NUP58,NUP62,NUP85,NUP88,NUP93,NUTF2,OS9,PAC…
GO:0034470	ncRNA processing	5.80363e-72	6.80369e-70	210	3560	537	35266	0.0589888	0.0152271	0.391061	0.100947	iPSCs-CECs	AARS,AARS2,ADAR,AGO1,AGO2,BMS1,BOP1,BYSL,C14orf166,C2orf49,CDKAL1,CPSF1,CPSF4,CSNK1D,CSTF2,DCAF13,DDX1,DDX21,DDX27,DDX47,DDX52,DICER1,DIMT1,DIS3,DKC1,EBNA1BP2,EIF4A3,EIF6,ELAC2,ELP3,EMG1,ERI3,EXOSC10,EXOSC2,EXOSC3,EXOSC4,EXOSC5,EXOSC6,EXOSC7,EXOSC8,EXOSC9,FAM98B,FAU,FBL,FBLL1,FCF1,FRG1,FTSJ3,GAR1,GRSF1,HEATR1,HNRNPA2B1,HSD17B10,IKBKAP,IMP3,INTS1,INTS3,INTS9,KARS,KIAA0391,KRR1,LAS1L,LIN28A,LIN28B,…
GO:0065008	regulation of biological quality	2.79223e-71	3.23394e-69	757	3560	4037	35266	0.21264	0.114473	0.187515	0.100947	iPSCs-CECs	AAK1,AARS,AARSD1,ABAT,ABHD5,ABHD6,ABI2,ABR,ACAA2,ACAD9,ACADSB,ACADVL,ACO1,ACOX1,ACOX3,ACTA2,ACTB,ACTG1,ACTR2,ACTR3,ADA,ADAM17,ADAR,ADD1,ADD2,ADH5,ADNP,AGRN,AGTRAP,AIFM1,AK3,AKR1B1,AKT1S1,ALDH1A3,ALDH5A1,ALDH9A1,ALDOA,ANGPTL4,ANK3,ANP32A,ANXA2,ANXA5,ANXA6,ANXA7,AP3B1,AP3D1,APEX1,APOE,APP,APRT,ARF1,ARF6,ARFGEF1,ARFIP1,ARFIP2,ARHGAP35,ARHGEF7,ARL2,ARL2BP,ARL6IP5,ARPC1A,ARPC1B,ARPC2,ARPC3,ARPC4,ARPC5…
GO:0051704	multi-organism process	5.3122e-71	6.0793e-69	541	3560	2495	35266	0.151966	0.070748	0.216834	0.100947	iPSCs-CECs	AAAS,ABAT,ABCE1,ABCF3,ABI1,ABI2,ABR,ACOX1,ACSL4,ACTA2,ADAM17,ADAR,ADARB1,ADH5,AGFG1,AIMP1,AKR1B1,ALAD,ALKBH5,ALYREF,ANXA3,ANXA5,ANXA7,AP1B1,AP1G1,AP1M1,AP1S1,AP1S2,AP2A1,AP2A2,AP2B1,AP2M1,APOE,APP,ARF1,ATF7IP,ATG5,ATP2B4,ATP6V1H,B2M,BAD,BAG6,BAIAP2,BAK1,BANF1,BAX,BCAP31,BCL10,BIN1,BRD4,BYSL,C14orf166,C1QBP,CAD,CALR,CAMLG,CARM1,CASP3,CAST,CAV1,CBX5,CCNK,CCT2,CCT4,CCT5,CCT7,CCT8,CD47,CD81,CDC73,CDK…
GO:0010604	positive regulation of macromolecule metabolic process	7.45656e-71	8.43293e-69	602	3560	2919	35266	0.169101	0.0827709	0.206235	0.100947	iPSCs-CECs	AATF,ABCF1,ABHD14B,ABI1,ACTA2,ACTB,ADAM17,ADAR,ADNP,ADRM1,AGO1,AGO2,AGRN,AIFM1,AIMP2,AKAP8,ALYREF,ANAPC7,ANK3,ANP32B,ANXA2,ANXA3,APEX1,APOE,APP,ARFGEF1,ARID1A,ARIH1,ARIH2,ARL6IP5,ARMCX3,ASF1A,ASH2L,ASPH,ATAD1,ATF7IP,ATG4B,ATP2B4,ATP6AP1,BABAM1,BAD,BAG6,BAK1,BAX,BAZ1B,BCAP31,BCL10,BCL2L13,BCLAF1,BID,BLOC1S2,BRAT1,BRCC3,BRD4,BRD7,BUB3,C14orf166,C1QBP,CAB39,CALR,CAMK2D,CAND1,CASP3,CAV1,CBFB,CCDC22,C…
GO:0044707	single-multicellular organism process	9.47985e-71	1.05965e-68	992	3560	5877	35266	0.278652	0.166648	0.168794	0.100947	iPSCs-CECs	AAAS,AAMP,AARS,AATF,ABAT,ABHD12,ABI1,ABLIM1,ABR,ACADM,ACADVL,ACAT1,ACO1,ACP2,ACSL3,ACSL4,ACTA2,ACTB,ACTG1,ACTL6A,ACTN1,ADA,ADAM10,ADAM17,ADAR,ADD1,ADD2,ADH5,ADK,ADNP,AEBP1,AES,AFG3L2,AGFG1,AGO2,AGRN,AIDA,AIFM1,AIMP1,AIMP2,AK2,AK3,AK4,AKAP13,AKR1B1,ALCAM,ALDH1A3,ALDH3A2,ALDH5A1,ALDH9A1,ALG5,ALYREF,ANGPTL4,ANK3,ANP32B,ANXA2,ANXA3,ANXA5,AP1B1,AP2B1,AP3B1,APOE,APP,APRT,ARF1,ARF6,ARFGEF1,ARFRP1,ARG2,A…
GO:0048856	anatomical structure development	6.18249e-70	6.8313e-68	936	3560	5449	35266	0.262921	0.154511	0.171775	0.100947	iPSCs-CECs	AAMP,AARS,AATF,ABAT,ABI1,ABLIM1,ABR,ACADM,ACADVL,ACAT1,ACO1,ACP2,ACSL3,ACSL4,ACTA2,ACTB,ACTG1,ACTL6A,ACTN1,ADA,ADAM10,ADAM17,ADAR,ADD1,ADD2,ADNP,AEBP1,AES,AFG3L2,AGFG1,AGO2,AGRN,AIDA,AIFM1,AIMP1,AIMP2,AK2,AK4,AKAP13,AKR1B1,ALCAM,ALDH1A3,ALDH3A2,ALDH5A1,ALDH9A1,ALDOC,ALG5,ANGPTL4,ANK3,ANP32B,ANTXR1,ANXA2,ANXA3,ANXA7,AP1B1,AP2B1,APOE,APP,APRT,ARF1,ARF6,ARFGEF1,ARFRP1,ARG2,ARHGAP35,ARHGAP5,ARHGDIA,A…
GO:0019080	viral gene expression	3.20924e-69	3.50572e-67	96	3560	126	35266	0.0269663	0.00357285	0.761905	0.100947	iPSCs-CECs	AAAS,EIF3A,EIF3B,EIF3D,EIF3F,EIF3G,EIF3L,FAU,NDC1,NUP107,NUP133,NUP153,NUP155,NUP160,NUP188,NUP210,NUP214,NUP35,NUP37,NUP43,NUP54,NUP58,NUP62,NUP85,NUP88,NUP93,NUP98,PCBP2,PTBP1,RAE1,RANBP2,RPL10A,RPL12,RPL13,RPL13A,RPL14,RPL15,RPL17,RPL18,RPL18A,RPL19,RPL21,RPL22,RPL23,RPL23A,RPL24,RPL26L1,RPL27,RPL27A,RPL28,RPL3,RPL30,RPL31,RPL32,RPL34,RPL35,RPL35A,RPL36,RPL38,RPL4,RPL7,RPL8,RPL9,RPLP0,RPLP1,RP…
GO:0006401	RNA catabolic process	5.42999e-69	5.865e-67	136	3560	249	35266	0.0382022	0.00706062	0.546185	0.100947	iPSCs-CECs	ABCE1,AGO1,CNOT1,CNOT10,CNOT2,CNOT3,CNOT7,CSDE1,DCP1A,DCPS,DIS3,EDC3,EDC4,EIF3E,EIF4A1,EIF4A2,EIF4A3,EIF4B,EIF4E,EIF4G1,ETF1,EXOSC10,EXOSC2,EXOSC3,EXOSC4,EXOSC5,EXOSC6,EXOSC7,EXOSC8,EXOSC9,FAU,FEN1,GSPT1,HNRNPD,KHSRP,LIN28A,LIN28B,LSM1,LSM2,LSM3,LSM5,LSM6,LSM7,MAGOH,MRTO4,NCBP2,NUDT16,PABPC1,PABPC4,PAIP1,PELO,PNPT1,POLR2D,POLR2G,POP1,PPP1R8,PPP2CA,PPP2R1A,PPP2R2A,PYM1,RBM8A,RNASEH2C,RNASET2,RNH1,…
GO:0010629	negative regulation of gene expression	1.2373e-68	1.32157e-66	431	3560	1804	35266	0.121067	0.0511541	0.238914	0.100947	iPSCs-CECs	AAAS,ADAR,ADNP,AEBP1,AES,AGO1,AGO2,ANXA7,ARHGAP35,ARID1A,ASF1A,ATF7IP,BAK1,BCL7A,BCLAF1,BRD7,C1QBP,CALR,CAPRIN1,CAV1,CBX1,CBX5,CCAR2,CD59,CDC73,CDK5,CDKN1C,CELF1,CGGBP1,CHCHD3,CHD4,CIRBP,CNOT1,CNOT10,CNOT2,CNOT3,CNOT7,CNPY2,COPS2,CPNE1,CREB1,CRYAB,CSDE1,CTBP1,CTCF,CTGF,CTNNB1,CTNNBIP1,CTR9,CUL3,DAB2,DAP,DAPK3,DCP1A,DCPS,DDX20,DDX3X,DDX5,DICER1,DIS3,DLG1,DNAJA3,DNAJB6,DNMT3A,DPY30,DR1,DRAP1,EDC3,E…
GO:0043603	cellular amide metabolic process	1.69097e-68	1.7863e-66	366	3560	1403	35266	0.102809	0.0397834	0.26087	0.100947	iPSCs-CECs	AARS,AARS2,AARSD1,AASDHPPT,ABCF1,AEBP1,AGK,AGO2,AIMP1,AIMP2,ALDH5A1,APEH,ARG2,ASAH1,ASRGL1,ATIC,ATP6AP2,BDH2,CAD,CARS,CARS2,CDKAL1,CERS2,CHCHD1,CLN6,CLN8,CNDP2,COPS5,CPD,CPE,CPQ,CTSH,CTSZ,DARS,DARS2,DDX3Y,DEGS1,DENR,DHX29,DLD,DNPEP,EARS2,ECE1,EEF1A2,EEF1B2,EEF1D,EEF1E1,EEF1G,EEF2,EEFSEC,EIF1,EIF1AY,EIF1B,EIF2A,EIF2AK2,EIF2B1,EIF2B2,EIF2B3,EIF2B4,EIF2B5,EIF2S1,EIF2S2,EIF2S3,EIF3A,EIF3B,EIF3C,EIF3D…
GO:1901566	organonitrogen compound biosynthetic process	4.0931e-68	4.27685e-66	513	3560	2350	35266	0.144101	0.0666364	0.218298	0.100947	iPSCs-CECs	AARS,AARS2,AARSD1,AASDHPPT,ABAT,ABCF1,ACOT7,ADA,ADI1,ADK,ADSL,ADSS,AGK,AGO2,AGRN,AHCY,AIMP1,AIMP2,AK1,AK2,AK3,AK4,ALAD,ALDH18A1,ALDH3A2,ALDH7A1,ALDH9A1,ALDOA,ALG1,ALG12,ALG2,ALG5,ALG9,APEH,APOE,APRT,ARG2,ATG4B,ATG5,ATIC,ATP5A1,ATP5B,ATP5C1,ATP5D,ATP5F1,ATP5H,ATP5I,ATP5J,ATP5J2,ATP5L,ATP5O,ATP6V0A1,B3GAT3,B3GLCT,B4GAT1,BCAT1,BCAT2,BCL10,BDH2,BGN,BHMT,CAD,CARS,CARS2,CBS,CDKAL1,CDO1,CEPT1,CERS2,CHCH…
GO:0009894	regulation of catabolic process	6.46843e-68	6.68613e-66	267	3560	847	35266	0.075	0.0240175	0.31523	0.100947	iPSCs-CECs	ABHD5,ACTL6A,AGO2,AIFM1,ANAPC7,ANXA2,ANXA5,APOE,ARIH1,ARIH2,ATG4B,ATG5,ATP2B4,ATP6V0A1,ATP6V1A,ATP6V1B2,ATP6V1C1,ATP6V1C2,ATP6V1D,ATP6V1E1,ATP6V1G1,ATP6V1H,BAD,BAG5,BAG6,BAX,BCAP31,BLOC1S1,BSCL2,BUB3,CAPN1,CASP3,CAV1,CCAR2,CCDC22,CD81,CDC16,CDC23,CDC26,CDC27,CDC37,CDK1,CDK5,CDK5RAP3,CHMP4A,CHMP4B,CISD2,CLU,CNOT1,CNOT7,COMMD1,CPT1A,CRNKL1,CSNK1A1,CSNK1D,CSNK2A2,CST3,CTSC,CTTN,CUL1,CUL4B,DAB2,DAP,D…
GO:0010033	response to organic substance	5.60098e-66	5.7279e-64	599	3560	2983	35266	0.168258	0.0845857	0.200805	0.100947	iPSCs-CECs	AARS,ABAT,ABCD3,ABR,ACADM,ACADVL,ACAT1,ACP2,ACSL3,ACSL4,ADA,ADAM10,ADAM17,ADAR,ADD1,ADH5,ADNP,ADSS,AES,AGL,AGO1,AGO2,AGRN,AGTRAP,AHCYL1,AIFM1,AK2,AKR1B1,AKT1S1,ALAD,ANXA2,ANXA3,ANXA5,ANXA7,AP3S1,APEX1,APP,APPL1,APRT,ARFGAP1,ARID1A,ARSB,ASNA1,ASPH,ATP2A2,ATP2B1,ATP2B4,ATP6AP1,ATP6V0A1,ATP6V1A,ATP6V1B2,ATP6V1C1,ATP6V1C2,ATP6V1D,ATP6V1E1,ATP6V1F,ATP6V1G1,ATP6V1H,AUP1,B2M,BAD,BAG6,BAIAP2,BAK1,BAX,BCA…
GO:0031325	positive regulation of cellular metabolic process	6.41434e-66	6.49063e-64	612	3560	3077	35266	0.17191	0.0872512	0.198895	0.100947	iPSCs-CECs	AATF,ABAT,ABCF1,ABHD14B,ABHD5,ABI1,ACLY,ACSL3,ADAM17,ADNP,ADRM1,AGO1,AGO2,AGPAT1,AGRN,AIFM1,AIMP2,AKAP12,AKAP8,ALYREF,ANAPC7,ANP32B,ANXA2,ANXA3,ANXA5,APEX1,APOE,APP,ARFGEF1,ARID1A,ARIH1,ARIH2,ARL6IP5,ARMCX3,ARPP19,ASF1A,ASH2L,ASPH,ATAD1,ATF7IP,ATG5,ATP2B4,ATP6AP1,BABAM1,BAD,BAK1,BAX,BAZ1B,BCAP31,BCL10,BCL2L13,BCLAF1,BID,BLOC1S1,BLOC1S2,BRAT1,BRCC3,BRD4,BRD7,BUB3,C14orf166,C1QBP,CAB39,CALR,CAMK2D,…
GO:0031329	regulation of cellular catabolic process	2.60162e-65	2.60514e-63	239	3560	722	35266	0.0671348	0.020473	0.331025	0.100947	iPSCs-CECs	ABHD5,ACTL6A,AGO2,AIFM1,ANAPC7,ANXA2,ANXA5,APOE,ARIH1,ARIH2,ATG5,ATP2B4,ATP6V0A1,ATP6V1A,ATP6V1B2,ATP6V1C1,ATP6V1C2,ATP6V1D,ATP6V1E1,ATP6V1G1,ATP6V1H,BAD,BAG5,BAG6,BAX,BCAP31,BLOC1S1,BUB3,CAPN1,CASP3,CAV1,CCAR2,CCDC22,CD81,CDC16,CDC23,CDC26,CDC27,CDC37,CDK1,CDK5,CDK5RAP3,CHMP4A,CHMP4B,CISD2,CLU,CNOT1,CNOT7,COMMD1,CPT1A,CRNKL1,CSNK1A1,CSNK1D,CSNK2A2,CST3,CTSC,CTTN,CUL1,DAB2,DAP,DAPK3,DCN,DDRGK1,DF…
GO:0034655	nucleobase-containing compound catabolic process	6.88553e-65	6.82377e-63	170	3560	399	35266	0.0477528	0.011314	0.426065	0.100947	iPSCs-CECs	ABCE1,ADA,AGO1,AHCY,AIFM1,CASP3,CAT,CNOT1,CNOT10,CNOT2,CNOT3,CNOT7,CNP,CSDE1,DCP1A,DCPS,DCTPP1,DERA,DFFA,DICER1,DIS3,DNASE2,DNPH1,DUT,EDC3,EDC4,EIF3E,EIF4A1,EIF4A2,EIF4A3,EIF4B,EIF4E,EIF4G1,ENDOG,ENPP4,ETF1,EXOSC10,EXOSC2,EXOSC3,EXOSC4,EXOSC5,EXOSC6,EXOSC7,EXOSC8,EXOSC9,FAU,FEN1,GALT,GPX1,GSPT1,H1F0,HINT1,HMGB2,HNRNPD,HPRT1,ITPA,KHSRP,KPNA1,KPNB1,LIN28A,LIN28B,LSM1,LSM2,LSM3,LSM5,LSM6,LSM7,MAGOH,…
GO:0034622	cellular macromolecular complex assembly	1.10663e-64	1.08552e-62	290	3560	1001	35266	0.0814607	0.0283843	0.28971	0.100947	iPSCs-CECs	AAR2,AARS2,ACAD9,ADAR,ADRM1,AGO1,AGO2,AHCTF1,AIFM1,ANP32B,AP2B1,ARL2,ARL6,ARPC4,ASF1A,ATP6V0A1,ATPAF1,ATPAF2,ATXN2L,BCS1L,BIN1,BLOC1S2,BMS1,BRIX1,C1QBP,CALR,CAND1,CAV1,CCT2,CD2BP2,CELF1,CENPV,CETN2,CHMP2A,CHMP4A,CIRBP,CLASP1,CLNS1A,CLU,CNOT7,COA4,COG4,COPS8,CORO7,COX20,CRNKL1,CRYAB,CSNK1D,CTTN,CUL4A,CUL4B,DDB1,DDB2,DDX1,DDX20,DDX23,DDX3X,DENR,DHX30,DIAPH1,DICER1,DNAAF5,DNM1L,DYNC1H1,ECM29,EDC3,EF…
GO:0006402	mRNA catabolic process	1.27258e-63	1.23568e-61	122	3560	218	35266	0.0342697	0.00618159	0.559633	0.100947	iPSCs-CECs	AGO1,CNOT1,CNOT10,CNOT2,CNOT3,CNOT7,CSDE1,DCP1A,DCPS,DIS3,EDC3,EDC4,EIF3E,EIF4A1,EIF4A2,EIF4A3,EIF4B,EIF4E,EIF4G1,ETF1,EXOSC10,EXOSC2,EXOSC3,EXOSC4,EXOSC5,EXOSC6,EXOSC7,EXOSC8,EXOSC9,FAU,GSPT1,KHSRP,LSM1,LSM2,LSM3,LSM5,LSM6,LSM7,MAGOH,MRTO4,NCBP2,NUDT16,PABPC1,PAIP1,PELO,PNPT1,POLR2D,POLR2G,PPP2CA,PPP2R1A,PPP2R2A,PYM1,RBM8A,RNH1,RNPS1,RPL10A,RPL12,RPL13,RPL13A,RPL14,RPL15,RPL17,RPL18,RPL18A,RPL19…
GO:0016070	RNA metabolic process	2.17384e-63	2.08971e-61	808	3560	4597	35266	0.226966	0.130352	0.175767	0.100947	iPSCs-CECs	AAR2,AARS,AARS2,AARSD1,ABCE1,ACTL6A,ADAR,ADARB1,ADNP,ADRM1,AEBP1,AES,AGO1,AGO2,AHCYL1,AIMP1,AIMP2,AKAP8,ALKBH5,ALYREF,ANP32A,APEX1,APP,AQR,ARHGAP35,ARID1A,ASCC1,ASCC2,ASCC3,ASF1A,ASH2L,ATF7IP,BAZ1B,BCAS2,BCLAF1,BMS1,BOP1,BRD3,BRD4,BRD7,BTF3,BUD31,BYSL,BZW1,C14orf166,C1QBP,C2orf49,CARM1,CARS,CARS2,CBFB,CCAR1,CCAR2,CCNK,CD2BP2,CDC40,CDC5L,CDC73,CDKAL1,CEBPZ,CELF1,CGGBP1,CHCHD2,CHCHD3,CHD2,CHD4,CHER…
GO:1901564	organonitrogen compound metabolic process	2.20932e-63	2.10279e-61	1404	3560	9582	35266	0.394382	0.271706	0.146525	0.100947	iPSCs-CECs	AAAS,AAK1,AARS,AARS2,AARSD1,AASDHPPT,AASS,ABAT,ABCC1,ABCF1,ABHD12,ABHD14B,ABI1,ABI2,ACADM,ACADSB,ACAT1,ACOT7,ACP1,ACP2,ACTL6A,ACY1,ADA,ADAM10,ADAM17,ADD1,ADH5,ADI1,ADK,ADPGK,ADSL,ADSS,AEBP1,AFG3L2,AGK,AGO2,AGRN,AHCY,AHCYL1,AHCYL2,AIMP1,AIMP2,AIP,AK1,AK2,AK3,AK4,AKAP13,AKR1B1,ALAD,ALDH18A1,ALDH3A2,ALDH5A1,ALDH6A1,ALDH7A1,ALDH9A1,ALDOA,ALDOC,ALG1,ALG12,ALG2,ALG5,ALG9,AMT,ANAPC7,APEH,APOE,APP,APRT,A…
GO:0000956	nuclear-transcribed mRNA catabolic process	2.55559e-63	2.40852e-61	117	3560	202	35266	0.0328652	0.0057279	0.579208	0.100947	iPSCs-CECs	AGO1,CNOT1,CNOT10,CNOT2,CNOT3,CNOT7,CSDE1,DCP1A,DCPS,DIS3,EDC3,EDC4,EIF3E,EIF4A1,EIF4A2,EIF4A3,EIF4B,EIF4E,EIF4G1,ETF1,EXOSC10,EXOSC2,EXOSC3,EXOSC4,EXOSC5,EXOSC6,EXOSC7,EXOSC8,EXOSC9,FAU,GSPT1,LSM1,LSM2,LSM3,LSM5,LSM6,LSM7,MAGOH,MRTO4,NCBP2,PABPC1,PAIP1,PELO,POLR2D,POLR2G,PPP2CA,PPP2R1A,PPP2R2A,PYM1,RBM8A,RNPS1,RPL10A,RPL12,RPL13,RPL13A,RPL14,RPL15,RPL17,RPL18,RPL18A,RPL19,RPL21,RPL22,RPL23,RPL23…
GO:0019439	aromatic compound catabolic process	3.34405e-63	3.12101e-61	186	3560	479	35266	0.0522472	0.0135825	0.388309	0.100947	iPSCs-CECs	ABCE1,ADA,AGO1,AHCY,AIFM1,ASRGL1,BLVRA,BLVRB,CASP3,CAT,CNOT1,CNOT10,CNOT2,CNOT3,CNOT7,CNP,COMT,CSDE1,DCP1A,DCPS,DCTPP1,DERA,DFFA,DICER1,DIS3,DNASE2,DNPH1,DUT,EDC3,EDC4,EIF3E,EIF4A1,EIF4A2,EIF4A3,EIF4B,EIF4E,EIF4G1,ENDOG,ENPP4,EPHX1,EPHX2,ETF1,EXOSC10,EXOSC2,EXOSC3,EXOSC4,EXOSC5,EXOSC6,EXOSC7,EXOSC8,EXOSC9,FAH,FAU,FEN1,GALT,GPX1,GSPT1,GSTZ1,H1F0,HINT1,HMGB2,HMOX2,HNRNPD,HPRT1,ITPA,KHSRP,KMO,KPNA1,…
GO:0006518	peptide metabolic process	6.20612e-63	5.73649e-61	320	3560	1191	35266	0.0898876	0.0337719	0.268682	0.100947	iPSCs-CECs	AARS,AARS2,AARSD1,ABCF1,AEBP1,AGO2,AIMP1,AIMP2,ALDH5A1,APEH,ATP6AP2,BDH2,CARS,CARS2,CDKAL1,CHCHD1,CNDP2,COPS5,CPD,CPE,CPQ,CTSH,CTSZ,DARS,DARS2,DDX3Y,DENR,DHX29,DNPEP,EARS2,ECE1,EEF1A2,EEF1B2,EEF1D,EEF1E1,EEF1G,EEF2,EEFSEC,EIF1,EIF1AY,EIF1B,EIF2A,EIF2AK2,EIF2B1,EIF2B2,EIF2B3,EIF2B4,EIF2B5,EIF2S1,EIF2S2,EIF2S3,EIF3A,EIF3B,EIF3C,EIF3D,EIF3E,EIF3F,EIF3G,EIF3H,EIF3I,EIF3J,EIF3K,EIF3L,EIF3M,EIF4A1,EIF4…
GO:0044270	cellular nitrogen compound catabolic process	7.91698e-63	7.24818e-61	182	3560	463	35266	0.0511236	0.0131288	0.393089	0.100947	iPSCs-CECs	ABCE1,ADA,AGO1,AHCY,AIFM1,ALDH6A1,BHMT,BLVRA,BLVRB,CASP3,CAT,CNOT1,CNOT10,CNOT2,CNOT3,CNOT7,CNP,CSDE1,DCP1A,DCPS,DCTPP1,DERA,DFFA,DICER1,DIS3,DNASE2,DNPH1,DUT,EDC3,EDC4,EIF3E,EIF4A1,EIF4A2,EIF4A3,EIF4B,EIF4E,EIF4G1,ENDOG,ENPP4,ETF1,EXOSC10,EXOSC2,EXOSC3,EXOSC4,EXOSC5,EXOSC6,EXOSC7,EXOSC8,EXOSC9,FAU,FEN1,GALT,GPX1,GSPT1,H1F0,HINT1,HMGB2,HMOX2,HNRNPD,HPRT1,ITPA,KHSRP,KMO,KPNA1,KPNB1,LIN28A,LIN28B,L…
GO:0019083	viral transcription	2.24509e-62	2.03604e-60	87	3560	115	35266	0.0244382	0.00326093	0.756522	0.100947	iPSCs-CECs	AAAS,FAU,NDC1,NUP107,NUP133,NUP153,NUP155,NUP160,NUP188,NUP210,NUP214,NUP35,NUP37,NUP43,NUP54,NUP58,NUP62,NUP85,NUP88,NUP93,NUP98,RAE1,RANBP2,RPL10A,RPL12,RPL13,RPL13A,RPL14,RPL15,RPL17,RPL18,RPL18A,RPL19,RPL21,RPL22,RPL23,RPL23A,RPL24,RPL26L1,RPL27,RPL27A,RPL28,RPL3,RPL30,RPL31,RPL32,RPL34,RPL35,RPL35A,RPL36,RPL38,RPL4,RPL7,RPL8,RPL9,RPLP0,RPLP1,RPLP2,RPS10,RPS11,RPS12,RPS13,RPS14,RPS15A,RPS17,R…
GO:0042221	response to chemical	1.82031e-61	1.63538e-59	789	3560	4494	35266	0.221629	0.127432	0.175567	0.100947	iPSCs-CECs	AARS,ABAT,ABCC1,ABCD3,ABR,ACAA2,ACADM,ACADVL,ACAT1,ACO1,ACP2,ACSL3,ACSL4,ACY1,ADA,ADAM10,ADAM17,ADAR,ADD1,ADD3,ADH5,ADNP,ADPRHL2,ADSS,AES,AGL,AGO1,AGO2,AGRN,AGTRAP,AHCY,AHCYL1,AIFM1,AIMP1,AIP,AK2,AK4,AKR1B1,AKR7A2,AKT1S1,ALAD,ALCAM,ALDH3A2,ALG2,ANK3,ANXA2,ANXA3,ANXA5,ANXA7,AP3S1,APEX1,APOE,APP,APPL1,APRT,ARFGAP1,ARID1A,ARL6IP5,ARSB,AS3MT,ASNA1,ASPH,ATG5,ATIC,ATP2A2,ATP2B1,ATP2B4,ATP5D,ATP6AP1,ATP…
GO:0051173	positive regulation of nitrogen compound metabolic process	3.37828e-61	3.00698e-59	571	3560	2870	35266	0.160393	0.0813815	0.198955	0.100947	iPSCs-CECs	AATF,ABAT,ABCF1,ABHD14B,ABI1,ACSL3,ADAM17,ADNP,ADRM1,AGO1,AGO2,AGRN,AIFM1,AIMP2,AKAP12,AKAP8,ALYREF,ANAPC7,ANP32B,ANXA2,ANXA3,APEX1,APOE,APP,ARFGEF1,ARID1A,ARIH1,ARIH2,ARL6IP5,ARMCX3,ASF1A,ASH2L,ASPH,ATF7IP,ATG4B,ATP2B4,ATP6AP1,BABAM1,BAD,BAG6,BAK1,BAX,BAZ1B,BCAP31,BCL10,BCL2L13,BCLAF1,BID,BLOC1S2,BRAT1,BRCC3,BRD4,BRD7,BUB3,C14orf166,C1QBP,CAB39,CALR,CAMK2D,CAND1,CAP2,CASP3,CAV1,CBFB,CCDC22,CCNK,…
GO:1901361	organic cyclic compound catabolic process	4.04672e-61	3.56891e-59	191	3560	515	35266	0.0536517	0.0146033	0.370874	0.100947	iPSCs-CECs	ABCE1,ADA,AGO1,AHCY,AIFM1,ALDH6A1,APOE,ASRGL1,BLVRA,BLVRB,CASP3,CAT,CNOT1,CNOT10,CNOT2,CNOT3,CNOT7,CNP,COMT,CSDE1,DCP1A,DCPS,DCTPP1,DERA,DFFA,DICER1,DIS3,DNASE2,DNPH1,DUT,EDC3,EDC4,EIF3E,EIF4A1,EIF4A2,EIF4A3,EIF4B,EIF4E,EIF4G1,ENDOG,ENPP4,EPHX2,ETF1,EXOSC10,EXOSC2,EXOSC3,EXOSC4,EXOSC5,EXOSC6,EXOSC7,EXOSC8,EXOSC9,FAH,FAU,FEN1,GALT,GPX1,GSPT1,GSTZ1,H1F0,HINT1,HMGB2,HMOX2,HNRNPD,HPRT1,HSD17B11,ITPA,…
GO:0007275	multicellular organism development	4.79952e-61	4.19434e-59	856	3560	5030	35266	0.240449	0.14263	0.170179	0.100947	iPSCs-CECs	AAMP,AARS,AATF,ABAT,ABI1,ABLIM1,ABR,ACADM,ACAT1,ACO1,ACP2,ACSL3,ACSL4,ACTA2,ACTB,ACTL6A,ACTN1,ADA,ADAM10,ADAM17,ADAR,ADD1,ADD2,ADNP,AEBP1,AES,AFG3L2,AGFG1,AGO2,AGRN,AIDA,AIFM1,AIMP1,AIMP2,AK2,AK4,AKAP13,AKR1B1,ALCAM,ALDH1A3,ALDH3A2,ALDH5A1,ALDH9A1,ALG5,ANGPTL4,ANK3,ANP32B,ANXA2,ANXA3,AP1B1,AP2B1,APOE,APP,APRT,ARF1,ARF6,ARFGEF1,ARFRP1,ARG2,ARHGAP35,ARHGAP5,ARHGDIA,ARHGDIB,ARHGEF1,ARHGEF7,ARID1A,AR…
GO:0006950	response to stress	2.35156e-60	2.03653e-58	735	3560	4103	35266	0.206461	0.116344	0.179137	0.100947	iPSCs-CECs	AARS,AATF,ABAT,ABCF1,ABCF3,ACAA2,ACADM,ACADVL,ACAT1,ACTB,ACTG1,ACTL6A,ACTN4,ADA,ADAM17,ADAR,ADARB1,ADD1,ADH5,ADPRHL2,AGTRAP,AHCY,AHSA1,AIFM1,AIMP1,AK3,AKAP8,AKR1B1,ALAD,ALDH3A2,ALKBH5,ANGPTL4,ANKHD1,ANXA3,ANXA5,ANXA7,AP3B1,APEX1,APOE,APP,AQR,ARFGAP1,ARL6IP5,ARMT1,ASCC1,ASCC2,ASCC3,ASF1A,ASH2L,ASNA1,ATG5,ATOX1,ATP2A2,ATP2B1,ATP2B4,AUP1,B2M,BABAM1,BAD,BAG6,BAK1,BAX,BAZ1B,BCCIP,BCL10,BCLAF1,BID,BLOC…
GO:0061024	membrane organization	1.38341e-59	1.18738e-57	258	3560	871	35266	0.0724719	0.024698	0.296211	0.100947	iPSCs-CECs	AAAS,ACAA2,AFG3L2,AGRN,ANK3,ANKFY1,ANXA2,ANXA7,AP3D1,APOE,APOO,APOOL,ARF1,ARFRP1,ASNA1,ATP1B3,ATP2A2,BAD,BAG6,BAIAP2,BAK1,BANF1,BAX,BET1,BET1L,BID,BLOC1S2,BLOC1S6,BNIP1,CAV1,CD59,CDH2,CDK1,CHCHD3,CHCHD6,CHMP2A,CHMP4A,CHMP4B,CHMP7,CHP1,CLN8,CLU,CNIH1,CNP,COL5A1,CSNK1D,CTSC,CTSZ,CUL3,DHCR24,DLG1,DNAJA3,DNM1L,DYNLL1,DYNLL2,EEA1,EPB41L3,EZR,FAM126A,FIS1,FLOT1,FLOT2,FNTA,GBF1,GCA,GDAP1,GET4,GNAI3,GOLG…
GO:0046700	heterocycle catabolic process	4.48148e-59	3.81243e-57	178	3560	467	35266	0.05	0.0132422	0.381156	0.100947	iPSCs-CECs	ABCE1,ADA,AGO1,AHCY,AIFM1,ALDH6A1,BLVRA,BLVRB,CASP3,CAT,CNOT1,CNOT10,CNOT2,CNOT3,CNOT7,CNP,CSDE1,DCP1A,DCPS,DCTPP1,DERA,DFFA,DICER1,DIS3,DNASE2,DNPH1,DUT,EDC3,EDC4,EIF3E,EIF4A1,EIF4A2,EIF4A3,EIF4B,EIF4E,EIF4G1,ENDOG,ENPP4,ETF1,EXOSC10,EXOSC2,EXOSC3,EXOSC4,EXOSC5,EXOSC6,EXOSC7,EXOSC8,EXOSC9,FAU,FEN1,GALT,GPX1,GSPT1,H1F0,HINT1,HMGB2,HMOX2,HNRNPD,HPRT1,ITPA,KHSRP,KMO,KPNA1,KPNB1,LIN28A,LIN28B,LSM1,L…
GO:0090304	nucleic acid metabolic process	1.36341e-58	1.14969e-56	932	3560	5704	35266	0.261798	0.161742	0.163394	0.100947	iPSCs-CECs	AAR2,AARS,AARS2,AARSD1,ABCE1,ACTL6A,ADAR,ADARB1,ADNP,ADRM1,AEBP1,AES,AGO1,AGO2,AHCYL1,AIFM1,AIMP1,AIMP2,AKAP8,ALKBH5,ALYREF,ANP32A,APEX1,APP,AQR,ARHGAP35,ARID1A,ASCC1,ASCC2,ASCC3,ASF1A,ASH2L,ATF7IP,BABAM1,BANF1,BAZ1B,BCAS2,BCCIP,BCLAF1,BMS1,BOP1,BRCC3,BRD3,BRD4,BRD7,BTF3,BUD31,BYSL,BZW1,C14orf166,C1QBP,C2orf49,CARM1,CARS,CARS2,CASP3,CBFB,CBS,CCAR1,CCAR2,CCNK,CD2BP2,CDC40,CDC5L,CDC73,CDK1,CDK2,CDK…
GO:0019222	regulation of metabolic process	2.14239e-58	1.79085e-56	1363	3560	9383	35266	0.382865	0.266064	0.145263	0.100947	iPSCs-CECs	AAAS,AARS,AARSD1,AATF,ABAT,ABCF1,ABHD14B,ABHD5,ABHD6,ABI1,ACADM,ACADVL,ACLY,ACO1,ACSL3,ACTA2,ACTB,ACTL6A,ACTN1,ACTN4,ADAM17,ADAR,ADARB1,ADK,ADNP,ADRM1,AEBP1,AES,AGO1,AGO2,AGPAT1,AGRN,AHCTF1,AHCYL1,AHNAK,AIDA,AIFM1,AIMP2,AIP,AKAP12,AKAP13,AKAP8,AKT1S1,ALYREF,ANAPC7,ANK3,ANP32A,ANP32B,ANXA2,ANXA3,ANXA5,ANXA7,AP2A1,APEX1,APLP2,APOE,APP,ARF1,ARFGEF1,ARHGAP35,ARID1A,ARIH1,ARIH2,ARL2BP,ARL6IP5,ARMCX3,A…
GO:1901565	organonitrogen compound catabolic process	2.22006e-56	1.83978e-54	312	3560	1217	35266	0.0876404	0.0345092	0.256368	0.100947	iPSCs-CECs	AASS,ABAT,ABHD12,ACADSB,ACAT1,ADA,AGRN,AHCY,ALDH5A1,ALDH6A1,ALDH7A1,AMT,ANAPC7,APOE,ARIH1,ARIH2,ARSB,ASRGL1,ATE1,AUH,AUP1,BAG6,BCAT1,BCAT2,BCKDHA,BCKDHB,BCKDK,BGN,BHMT,BLVRA,BLVRB,BUB3,CAPN2,CAT,CBL,CBS,CCDC47,CD2AP,CDC16,CDC23,CDC26,CDC27,CDK1,CDO1,CHID1,CHMP4B,CHP1,CLN6,CLN8,CLPP,CLPX,COMT,COPS3,CPQ,CPVL,CSNK1A1,CTH,CTNNB1,CTSC,CTSD,CTSH,CTSZ,CUL1,CUL2,CUL3,CUL4A,CUL4B,CUL5,CUL7,DCN,DDAH1,DDAH2…
GO:0048731	system development	4.00201e-56	3.28815e-54	750	3560	4317	35266	0.210674	0.122413	0.173732	0.100947	iPSCs-CECs	AAMP,AARS,ABAT,ABI1,ABLIM1,ABR,ACADM,ACAT1,ACP2,ACSL3,ACSL4,ACTA2,ACTB,ACTL6A,ACTN1,ADA,ADAM17,ADAR,ADD1,ADD2,ADNP,AEBP1,AES,AFG3L2,AGRN,AIFM1,AIMP1,AIMP2,AK2,AK4,AKAP13,AKR1B1,ALCAM,ALDH1A3,ALDH3A2,ALDH5A1,ALDH9A1,ANGPTL4,ANK3,ANP32B,ANXA2,ANXA3,AP1B1,AP2B1,APOE,APP,APRT,ARF1,ARF6,ARFGEF1,ARG2,ARHGAP35,ARHGAP5,ARHGDIA,ARHGEF1,ARHGEF7,ARID1A,ARIH2,ARL3,ARL6,ARMC6,ARSB,ASH2L,ATG5,ATIC,ATP2B1,ATP2B…
GO:0051179	localization	7.33401e-56	5.97473e-54	1209	3560	8116	35266	0.339607	0.230137	0.148965	0.100947	iPSCs-CECs	AAAS,AAGAB,AAK1,AAMP,ABCC1,ABCD3,ABCE1,ABCF1,ABCF2,ABI1,ABI2,ACAA2,ACBD3,ACO1,ACSL3,ACSL4,ACTB,ACTG1,ACTN1,ACTN4,ACTR2,ACTR3,ADA,ADAM17,ADAR,ADD1,ADD2,ADD3,AFG3L2,AGFG1,AGRN,AHCTF1,AHCYL1,AIMP1,AIP,AKAP12,AKAP13,AKAP8,ALDOA,ALKBH5,ALYREF,AMPH,ANK3,ANKFY1,ANO10,ANP32A,ANXA2,ANXA3,ANXA5,ANXA6,AP1B1,AP1G1,AP1M1,AP1S1,AP1S2,AP2A1,AP2A2,AP2B1,AP2M1,AP2S1,AP3B1,AP3D1,AP3M1,AP3S1,APLP2,APOE,APOO,APP,APR…
GO:0090150	establishment of protein localization to membrane	8.36511e-56	6.75746e-54	134	3560	293	35266	0.0376404	0.00830829	0.457338	0.100947	iPSCs-CECs	ANK3,ANXA2,ARFRP1,ARL6,ASNA1,ATG3,ATG4B,BAD,BAG6,BAX,BID,CDH2,CHMP4A,CHMP4B,EZR,FAM126A,FAU,FLOT1,FLOT2,GET4,GOLGA4,GOLPH3,HSP90AA1,HSPA4,JUP,KRT18,LAMA5,MACF1,MICALL1,MPP5,MYADM,MYO1C,NSF,NUP155,NUP54,PACS1,PALM,PEX5,PKP2,PRKCI,RAB10,RAB11B,RAB13,RAB34,RAB3GAP1,RAB3GAP2,RAB8B,RDX,RFTN1,RPL10A,RPL12,RPL13,RPL13A,RPL14,RPL15,RPL17,RPL18,RPL18A,RPL19,RPL21,RPL22,RPL23,RPL23A,RPL24,RPL26L1,RPL27,RPL…
GO:0010256	endomembrane system organization	1.08391e-55	8.68306e-54	186	3560	527	35266	0.0522472	0.0149436	0.352941	0.100947	iPSCs-CECs	AAAS,AGFG1,ANK3,ANXA2,AP3D1,ARFGEF1,ARFRP1,ARHGEF7,ARL1,ASNA1,ATL2,ATL3,ATP1B3,ATP2A2,BAG5,BAG6,BAIAP2,BANF1,BLOC1S1,BLOC1S2,BNIP1,CAV1,CCDC47,CDH2,CDK1,CHMP2A,CHMP4A,CHMP4B,CHMP5,CHMP6,CHMP7,CLASP1,CLU,COG1,COG2,COG3,COG4,COG7,COL5A1,CREB1,CSNK1A1,CSNK1D,CUL7,DLG1,DNAJC13,DNM1,EPB41L3,EZR,FAM126A,FLOT1,FLOT2,GBF1,GET4,GOLGA2,GOLGA4,GOLGB1,GOLPH3,HGS,HOOK3,IST1,JUP,KRT18,LAMA5,LAMTOR1,LEMD2,LMAN1…
GO:0033554	cellular response to stress	1.22238e-55	9.71136e-54	446	3560	2093	35266	0.125281	0.0593489	0.213091	0.100947	iPSCs-CECs	AARS,AATF,ACAA2,ACADVL,ACTL6A,ADD1,ADPRHL2,AIFM1,AKR1B1,ANXA5,APEX1,APOE,AQR,ARFGAP1,ARL6IP5,ARMT1,ASCC1,ASCC2,ASCC3,ASF1A,ASH2L,ASNA1,ATG5,ATP2A2,AUP1,BABAM1,BAD,BAG6,BAK1,BAX,BAZ1B,BCCIP,BCLAF1,BID,BLOC1S1,BRAT1,BRCC3,BRD4,CA2,CAB39,CALR,CALU,CARM1,CASP3,CAV1,CBS,CCAR2,CCDC47,CCNK,CDC37,CDC5L,CDK1,CDK2,CDK3,CDK5RAP3,CETN2,CHCHD6,CHD2,CLPB,CNOT1,CNOT10,CNOT2,CNOT3,CNOT7,COMT,COPS2,COPS3,COPS4,CO…
GO:0000278	mitotic cell cycle	1.44885e-55	1.14162e-53	226	3560	733	35266	0.0634831	0.0207849	0.308322	0.100947	iPSCs-CECs	AAAS,AKAP8,ANAPC7,ANK3,ARPP19,BANF1,BAX,BCAT1,BRD4,BUB3,CAMK2D,CARM1,CDC16,CDC23,CDC26,CDC27,CDC5L,CDK1,CDK2,CDK3,CDK5RAP3,CDK6,CEP41,CETN2,CHAMP1,CHMP2A,CHMP4A,CHMP4B,CHMP5,CHMP6,CHMP7,CKAP5,CLASP1,CNOT1,CNOT10,CNOT2,CNOT3,CNOT7,CRADD,CSNK1D,CSNK2A2,CUL1,CUL3,CUL4A,CUL5,CUL7,DCTN1,DCTN2,DCTN3,DLG1,DNM2,DNMT3A,DYNC1H1,DYNC1I2,DYNLL1,DYNLT1,EIF4E,EIF4EBP1,EML1,ENSA,GOLGA2,GSPT1,HRAS,HSP90AA1,INTS3…
GO:0072657	protein localization to membrane	3.7654e-55	2.94283e-53	160	3560	408	35266	0.0449438	0.0115692	0.392157	0.100947	iPSCs-CECs	AGRN,ANK3,ANXA2,AP3D1,APOE,ARFRP1,ARL6,ASNA1,ATG3,ATG4B,ATP1B3,BAD,BAG6,BAX,BID,CAV1,CDH2,CDK5,CHMP4A,CHMP4B,CPE,DLG1,DLG3,DNAJA3,EPB41L3,EZR,FAM126A,FAU,FERMT2,FLOT1,FLOT2,FNTA,GET4,GOLGA4,GOLPH3,GPHN,HGS,HSP90AA1,HSPA4,JUP,KRT18,LAMA5,LIN7A,LIN7C,MACF1,MICALL1,MPP5,MYADM,MYO1C,MYO5A,NSF,NUP155,NUP54,PACS1,PALM,PDZD11,PEX5,PKP2,PRKCI,RAB10,RAB11B,RAB13,RAB34,RAB38,RAB3GAP1,RAB3GAP2,RAB8A,RAB8B,R…
GO:1903047	mitotic cell cycle process	3.80074e-55	2.94649e-53	218	3560	694	35266	0.061236	0.019679	0.314121	0.100947	iPSCs-CECs	AAAS,AKAP8,ANAPC7,ANK3,ARPP19,BANF1,BAX,BCAT1,BRD4,BUB3,CAMK2D,CARM1,CDC16,CDC23,CDC26,CDC27,CDK1,CDK2,CDK3,CDK5RAP3,CDK6,CEP41,CETN2,CHAMP1,CHMP2A,CHMP4A,CHMP4B,CHMP5,CHMP6,CHMP7,CKAP5,CLASP1,CNOT1,CNOT10,CNOT2,CNOT3,CNOT7,CRADD,CSNK1D,CSNK2A2,CUL1,CUL3,CUL4A,CUL5,CUL7,DCTN1,DCTN2,DCTN3,DLG1,DNM2,DYNC1H1,DYNC1I2,DYNLL1,DYNLT1,EIF4E,EIF4EBP1,EML1,ENSA,GOLGA2,GSPT1,HRAS,HSP90AA1,INTS3,KHDRBS1,KIF2…
GO:0043043	peptide biosynthetic process	3.79645e-54	2.91962e-52	274	3560	1016	35266	0.0769663	0.0288096	0.269685	0.100947	iPSCs-CECs	AARS,AARS2,AARSD1,ABCF1,AGO2,AIMP1,AIMP2,APEH,BDH2,CARS,CARS2,CDKAL1,CHCHD1,CNDP2,COPS5,DARS,DARS2,DDX3Y,DENR,DHX29,EARS2,EEF1A2,EEF1B2,EEF1D,EEF1E1,EEF1G,EEF2,EEFSEC,EIF1,EIF1AY,EIF1B,EIF2A,EIF2AK2,EIF2B1,EIF2B2,EIF2B3,EIF2B4,EIF2B5,EIF2S1,EIF2S2,EIF2S3,EIF3A,EIF3B,EIF3C,EIF3D,EIF3E,EIF3F,EIF3G,EIF3H,EIF3I,EIF3J,EIF3K,EIF3L,EIF3M,EIF4A1,EIF4A2,EIF4B,EIF4E,EIF4E2,EIF4EBP1,EIF4EBP2,EIF4G1,EIF4G2,E…
GO:0043170	macromolecule metabolic process	5.59276e-54	4.26692e-52	1726	3560	12867	35266	0.484831	0.364856	0.134142	0.100947	iPSCs-CECs	AAAS,AAK1,AAR2,AARS,AARS2,AARSD1,ABCE1,ABCF1,ABI1,ABI2,ACADM,ACP1,ACP2,ACTL6A,ACY1,ADAM10,ADAM17,ADAR,ADARB1,ADD1,ADH5,ADNP,ADRM1,AEBP1,AES,AFG3L2,AGFG1,AGL,AGO1,AGO2,AGRN,AHCYL1,AIFM1,AIMP1,AIMP2,AIP,AKAP13,AKAP8,ALG1,ALG12,ALG2,ALG5,ALG9,ALKBH5,ALYREF,ANAPC7,ANP32A,APEH,APEX1,APOE,APP,AQR,ARHGAP35,ARID1A,ARIH1,ARIH2,ARMT1,ARSB,ASCC1,ASCC2,ASCC3,ASF1A,ASH2L,ASPH,ASRGL1,ATE1,ATF7IP,ATG3,ATG4B,ATG…
GO:0043604	amide biosynthetic process	7.59644e-54	5.74996e-52	290	3560	1114	35266	0.0814607	0.0315885	0.260323	0.100947	iPSCs-CECs	AARS,AARS2,AARSD1,ABCF1,AGK,AGO2,AIMP1,AIMP2,APEH,ARG2,ATIC,BDH2,CAD,CARS,CARS2,CDKAL1,CERS2,CHCHD1,CLN8,CNDP2,COPS5,DARS,DARS2,DDX3Y,DEGS1,DENR,DHX29,EARS2,EEF1A2,EEF1B2,EEF1D,EEF1E1,EEF1G,EEF2,EEFSEC,EIF1,EIF1AY,EIF1B,EIF2A,EIF2AK2,EIF2B1,EIF2B2,EIF2B3,EIF2B4,EIF2B5,EIF2S1,EIF2S2,EIF2S3,EIF3A,EIF3B,EIF3C,EIF3D,EIF3E,EIF3F,EIF3G,EIF3H,EIF3I,EIF3J,EIF3K,EIF3L,EIF3M,EIF4A1,EIF4A2,EIF4B,EIF4E,EIF4E…
GO:0007049	cell cycle	1.59074e-53	1.19467e-51	353	3560	1509	35266	0.0991573	0.0427891	0.23393	0.100947	iPSCs-CECs	AAAS,ACTR2,ACTR3,AHCTF1,AKAP8,ANAPC7,ANK3,APPL1,APPL2,ARF6,ARL2,ARL3,ARL8B,ARPP19,BAG6,BANF1,BAX,BCAT1,BCCIP,BRD4,BRD7,BUB3,CAB39,CALR,CAMK2D,CARM1,CCAR1,CCAR2,CCDC124,CDC16,CDC23,CDC26,CDC27,CDC5L,CDC73,CDK1,CDK2,CDK2AP1,CDK3,CDK5,CDK5RAP3,CDK6,CDKN1C,CEP41,CETN2,CHAMP1,CHD4,CHMP2A,CHMP4A,CHMP4B,CHMP5,CHMP6,CHMP7,CKAP5,CKS1B,CKS2,CLASP1,CNOT1,CNOT10,CNOT2,CNOT3,CNOT7,CRADD,CSNK1D,CSNK2A2,CTNNB1,…
GO:0048193	Golgi vesicle transport	1.64417e-53	1.21765e-51	157	3560	404	35266	0.0441011	0.0114558	0.388614	0.100947	iPSCs-CECs	ANK3,ANKFY1,AP1G1,AP2A1,ARCN1,ARF1,ARF5,ARFGAP1,ARFGAP2,ARFGAP3,ARFRP1,ARL1,ARL3,BCAP31,BET1,BET1L,BNIP1,C16orf62,CCDC22,CCDC93,CD59,CNIH1,COG1,COG3,COG4,COG5,COG6,COG7,COMMD1,COPA,COPB1,COPB2,COPE,COPG1,COPG2,COPZ1,CORO7,CSNK1D,CTSC,CTSZ,CUL3,CUX1,DCTN1,DCTN2,DCTN3,DCTN4,DCTN5,DCTN6,DNM2,DYNC1H1,DYNC1I2,DYNC1LI2,DYNLL1,DYNLL2,EPS15,ERGIC1,EXOC1,EXOC2,EXOC5,GABARAPL2,GBF1,GOLGA2,GOLGA3,GOLGA4,GOL…
GO:0006412	translation	1.64667e-53	1.21765e-51	267	3560	982	35266	0.075	0.0278455	0.271894	0.100947	iPSCs-CECs	AARS,AARS2,AARSD1,ABCF1,AGO2,AIMP1,AIMP2,APEH,CARS,CARS2,CDKAL1,CHCHD1,COPS5,DARS,DARS2,DDX3Y,DENR,DHX29,EARS2,EEF1A2,EEF1B2,EEF1D,EEF1E1,EEF1G,EEF2,EEFSEC,EIF1,EIF1AY,EIF1B,EIF2A,EIF2AK2,EIF2B1,EIF2B2,EIF2B3,EIF2B4,EIF2B5,EIF2S1,EIF2S2,EIF2S3,EIF3A,EIF3B,EIF3C,EIF3D,EIF3E,EIF3F,EIF3G,EIF3H,EIF3I,EIF3J,EIF3K,EIF3L,EIF3M,EIF4A1,EIF4A2,EIF4B,EIF4E,EIF4E2,EIF4EBP1,EIF4EBP2,EIF4G1,EIF4G2,EIF4G3,EIF4H…
GO:0070972	protein localization to endoplasmic reticulum	2.38091e-53	1.74715e-51	89	3560	140	35266	0.025	0.00396983	0.635714	0.100947	iPSCs-CECs	BCAP31,CHMP4A,CHMP4B,FAU,GBF1,GPAA1,HSPA5,KDELR1,OS9,PDIA3,RAB10,RAB3GAP1,RAB3GAP2,RPL10A,RPL12,RPL13,RPL13A,RPL14,RPL15,RPL17,RPL18,RPL18A,RPL19,RPL21,RPL22,RPL23,RPL23A,RPL24,RPL26L1,RPL27,RPL27A,RPL28,RPL3,RPL30,RPL31,RPL32,RPL34,RPL35,RPL35A,RPL36,RPL38,RPL4,RPL7,RPL8,RPL9,RPLP0,RPLP1,RPLP2,RPS10,RPS11,RPS12,RPS13,RPS14,RPS15A,RPS17,RPS18,RPS19,RPS2,RPS20,RPS23,RPS24,RPS25,RPS26,RPS27A,RPS28,…
GO:0007005	mitochondrion organization	4.44263e-53	3.23538e-51	161	3560	425	35266	0.0452247	0.0120513	0.378824	0.100947	iPSCs-CECs	AARS2,ACAA2,ACAD9,AFG3L2,AIFM1,AIP,APOO,APOOL,ATG3,ATG4B,ATG5,ATP5B,ATPAF1,BAD,BAK1,BAX,BCS1L,BID,BLOC1S2,CCAR2,CHCHD3,CHCHD4,CHCHD6,CISD2,CLN8,CLU,CNP,COA4,COX20,CXADR,CYCS,DNAJA3,DNM1L,DYNLL1,DYNLL2,FBXO7,FIS1,FOXRED1,FXN,GABARAPL2,GABPA,GCLC,GCLM,GDAP1,GGCT,GSK3A,GSK3B,HCFC1,HEBP2,HK2,HMGCL,HSP90AA1,HSPA4,HTRA2,IMMT,LETM1,LIG3,LONP1,MAN2A1,MAP1LC3A,MFF,MFN1,MFN2,MGARP,MGME1,MIC13,MIPEP,MPV17,M…
GO:0016050	vesicle organization	1.13493e-52	8.20309e-51	135	3560	312	35266	0.0379213	0.00884705	0.432692	0.100947	iPSCs-CECs	AGFG1,ANKFY1,ANXA2,AP1G1,AP1M1,AP3B1,AP3D1,ARF1,BET1,BLOC1S1,BLOC1S2,BLOC1S4,BLOC1S6,CAV1,CD2AP,CD59,CHMP2A,CHMP4A,CHMP4B,CHMP5,CHMP6,CHMP7,CNIH1,CREB1,CSNK1D,CTSC,CTSZ,CUL3,DNAJC13,DNM1,EEA1,EPS15,GBF1,GNAI3,GOLGA2,GOLPH3,GOSR2,HGS,HOOK3,IST1,LAMTOR1,LMAN1,MCFD2,MVB12A,MYO18A,NAPA,NECTIN2,NSF,PAFAH1B1,PDCD6IP,PICALM,PMEL,PPP6R1,PPP6R3,PREB,PRKCI,RAB1A,RAB1B,RAB32,RAB34,RAB38,RAB5B,RAB7A,RAB8A,S1…
GO:0051172	negative regulation of nitrogen compound metabolic process	1.93949e-52	1.39136e-50	494	3560	2483	35266	0.138764	0.0704078	0.198953	0.100947	iPSCs-CECs	AATF,ADAR,ADARB1,AEBP1,AES,AGO1,AGO2,AIDA,AKT1S1,ANAPC7,ANXA2,AP2A1,APEX1,APLP2,APOE,APP,ARHGAP35,ARID1A,ASF1A,ATF7IP,ATG5,ATP2B4,BAG5,BAG6,BAK1,BAX,BCL7A,BCLAF1,BGN,BRD7,BUB3,C1QBP,CALR,CAPRIN1,CASP3,CAST,CAV1,CBX1,CBX5,CCAR1,CCAR2,CD276,CD59,CDC16,CDC23,CDC26,CDC27,CDC73,CDK1,CDK2,CDK5,CDK5RAP3,CDKN1C,CELF1,CGGBP1,CHCHD3,CHD4,CHORDC1,CHP1,CIRBP,CLN8,CLTC,CLU,CNOT1,CNOT2,CNOT3,CNOT7,COL6A3,COMT,…
GO:1902580	single-organism cellular localization	2.32567e-52	1.65605e-50	229	3560	778	35266	0.0643258	0.0220609	0.294344	0.100947	iPSCs-CECs	AAAS,ACTN4,ACTR2,ACTR3,ADAR,AFG3L2,ANK3,ANXA2,AP3B1,AP3D1,AP3M1,AP3S1,APP,ARF1,ARFRP1,ARL3,ARL6,ATP1B3,ATP5A1,ATP5B,ATP5C1,ATP5D,ATP5H,ATP5I,ATP5J,ATP5J2,ATP5L,ATP5O,BAD,BAX,BLOC1S1,BLOC1S2,BLOC1S4,BLOC1S6,CANX,CDH2,CDK5,CHCHD4,COPG1,CPT1A,CPT2,CSE1L,CTNNB1,DAG1,DCTN1,DCTN2,DLG1,DNAJC5,DNM2,DPYSL2,DYNLL1,EPB41L3,EXOC2,EXOC4,EXOC5,EXOC6B,EZR,FAM126A,FLOT1,FLOT2,GOLGA4,GOLPH3,GRN,HSP90AA1,HSPA4,IFT…
GO:0031324	negative regulation of cellular metabolic process	2.81366e-52	1.9888e-50	514	3560	2629	35266	0.144382	0.0745477	0.195512	0.100947	iPSCs-CECs	AATF,ACADVL,ADAR,ADARB1,AEBP1,AES,AGO1,AGO2,AIDA,AKT1S1,ANAPC7,ANXA2,AP2A1,APEX1,APLP2,APOE,APP,ARHGAP35,ARID1A,ASF1A,ATF7IP,ATG5,ATP2B4,BAG5,BAG6,BAK1,BAX,BCL7A,BCLAF1,BGN,BRD7,BUB3,C1QBP,CALR,CAPRIN1,CASP3,CAST,CAV1,CBX1,CBX5,CCAR1,CCAR2,CD276,CD2BP2,CD59,CDC16,CDC23,CDC26,CDC27,CDC73,CDK1,CDK2,CDK5,CDK5RAP3,CDKN1C,CELF1,CGGBP1,CHCHD3,CHD4,CHMP4A,CHMP4B,CHORDC1,CHP1,CIRBP,CLN8,CLTC,CLU,CNOT1,CN…
GO:0032984	macromolecular complex disassembly	5.19437e-52	3.64478e-50	106	3560	201	35266	0.0297753	0.00569954	0.527363	0.100947	iPSCs-CECs	APEH,ARID1A,CAV1,CFL1,CFL2,CHCHD1,CHMP2A,CHMP5,CHMP7,CSNK1A1,CTNNB1,DENR,DSTN,DVL2,ETF1,GADD45GIP1,GSK3B,GSPT1,HBS1L,HDAC6,HMGA1,HSPA8,IST1,KIF5B,KLC1,MCTS1,MICAL1,MRPL1,MRPL10,MRPL11,MRPL12,MRPL13,MRPL15,MRPL16,MRPL17,MRPL18,MRPL2,MRPL20,MRPL21,MRPL22,MRPL23,MRPL27,MRPL3,MRPL33,MRPL34,MRPL38,MRPL39,MRPL40,MRPL41,MRPL43,MRPL44,MRPL45,MRPL46,MRPL47,MRPL49,MRPL50,MRPL52,MRPL53,MRPL54,MRPL9,MRPS10,M…
GO:0033043	regulation of organelle organization	1.41541e-51	9.85969e-50	341	3560	1459	35266	0.0957865	0.0413713	0.233722	0.100947	iPSCs-CECs	ABI2,ACAA2,ACTL6A,ACTR2,ACTR3,ADD1,ADD2,AKAP13,AKAP8,ANXA2,ANXA5,ARF1,ARF6,ARFGEF1,ARFIP1,ARFIP2,ARHGDIA,ARHGDIB,ARIH2,ARL2,ARPC1A,ARPC1B,ARPC2,ARPC3,ARPC4,ARPC5,ARPC5L,ASF1A,ATG3,ATG5,ATXN2L,BAD,BAIAP2,BAK1,BAX,BID,BLOC1S1,BRD7,BRK1,BUB3,CALR,CAMK2D,CAPG,CAPN2,CAPZA1,CAPZA2,CAPZB,CAV1,CCT2,CCT4,CCT5,CCT6A,CCT7,CCT8,CD2AP,CDC16,CDC23,CDC26,CDC27,CDC37,CDH2,CDK5,CENPV,CFL2,CHMP2A,CHMP4A,CHMP4B,CHM…
GO:0043488	regulation of mRNA stability	2.3688e-51	1.63822e-49	87	3560	139	35266	0.0244382	0.00394147	0.625899	0.100947	iPSCs-CECs	ANP32A,APEX1,CARHSP1,CIRBP,DCP1A,DHX9,DIS3,EIF4G1,ELAVL1,EXOSC2,EXOSC3,EXOSC4,EXOSC5,EXOSC6,EXOSC7,EXOSC8,EXOSC9,HNRNPA0,HNRNPC,HNRNPD,HNRNPR,HSPA8,HSPB1,IGF2BP1,KHSRP,MAPK14,MAPKAPK2,METTL14,METTL3,MTOR,MYD88,NUP214,PABPC1,PAIP1,PCBP4,PCID2,PRKCA,PSMA1,PSMA2,PSMA3,PSMA4,PSMA5,PSMA6,PSMA7,PSMB1,PSMB2,PSMB3,PSMB4,PSMB5,PSMB6,PSMB7,PSMC1,PSMC2,PSMC4,PSMC5,PSMC6,PSMD1,PSMD10,PSMD11,PSMD12,PSMD13,PSM…
GO:0032879	regulation of localization	2.75066e-51	1.88872e-49	522	3560	2706	35266	0.146629	0.0767311	0.192905	0.100947	iPSCs-CECs	AAAS,AAK1,AAMP,ABAT,ABHD5,ABHD6,ABR,ACAA2,ACSL3,ACSL4,ACTL6A,ACTN1,ACTN4,ADA,ADAM10,ADAM17,ADARB1,AHCYL1,AHNAK,ANK3,ANKFY1,ANP32B,ANXA2,ANXA3,ANXA5,AP1G1,AP2M1,AP3D1,APEX1,APOE,APPL1,ARF1,ARF6,ARFGAP1,ARFIP1,ARHGDIB,ARHGEF7,ARIH2,ARL2,ARL2BP,ARL6IP5,ARPP19,ARSB,ASPH,ATAD1,ATG5,ATP1B3,ATP2A2,ATP2B4,ATP6AP1,B2M,B3GAT3,BAD,BAK1,BAX,BCAP31,BCAR1,BET1L,BID,BIN1,C1QBP,CA2,CAB39,CALR,CAMK2D,CAV1,CBL,CCA…
GO:0044271	cellular nitrogen compound biosynthetic process	3.57533e-51	2.43756e-49	815	3560	4958	35266	0.228933	0.140589	0.164381	0.100947	iPSCs-CECs	AARS,AARS2,AARSD1,ABCF1,ACOT7,ACTL6A,ADA,ADK,ADNP,ADRM1,ADSL,ADSS,AEBP1,AES,AGK,AGO1,AGO2,AIMP1,AIMP2,AK1,AK2,AK3,AK4,AK6,AKAP8,ALAD,ALDH7A1,ALDH9A1,ALDOA,ALYREF,ANP32A,APEH,APEX1,APRT,ARG2,ARHGAP35,ARID1A,ASCC1,ASCC2,ASCC3,ASF1A,ASH2L,ATF7IP,ATIC,ATP5A1,ATP5B,ATP5C1,ATP5D,ATP5F1,ATP5H,ATP5I,ATP5J,ATP5J2,ATP5L,ATP5O,ATP6V0A1,BAZ1B,BCLAF1,BDH2,BRD3,BRD4,BRD7,BTF3,BZW1,C14orf166,C1QBP,CAD,CARM1,CAR…
GO:0032501	multicellular organismal process	4.29581e-51	2.90814e-49	1083	3560	7186	35266	0.304213	0.203766	0.15071	0.100947	iPSCs-CECs	AAAS,AAMP,AARS,AATF,ABAT,ABHD12,ABI1,ABLIM1,ABR,ACADM,ACADVL,ACAT1,ACO1,ACOX1,ACP2,ACSL3,ACSL4,ACTA2,ACTB,ACTG1,ACTL6A,ACTN1,ADA,ADAM10,ADAM17,ADAR,ADD1,ADD2,ADH5,ADK,ADNP,AEBP1,AES,AFG3L2,AGFG1,AGO2,AGRN,AGTRAP,AIDA,AIFM1,AIMP1,AIMP2,AK2,AK3,AK4,AKAP13,AKR1B1,ALCAM,ALDH1A3,ALDH3A2,ALDH5A1,ALDH7A1,ALDH9A1,ALDOA,ALG5,ALKBH5,ALYREF,ANGPTL4,ANK3,ANP32B,ANXA2,ANXA3,ANXA5,AP1B1,AP2B1,AP3B1,APOE,APP,AP…
GO:0043487	regulation of RNA stability	4.97527e-51	3.34457e-49	88	3560	143	35266	0.0247191	0.0040549	0.615385	0.100947	iPSCs-CECs	ANP32A,APEX1,CARHSP1,CIRBP,DCP1A,DHX9,DIS3,DKC1,EIF4G1,ELAVL1,EXOSC2,EXOSC3,EXOSC4,EXOSC5,EXOSC6,EXOSC7,EXOSC8,EXOSC9,HNRNPA0,HNRNPC,HNRNPD,HNRNPR,HSPA8,HSPB1,IGF2BP1,KHSRP,MAPK14,MAPKAPK2,METTL14,METTL3,MTOR,MYD88,NUP214,PABPC1,PAIP1,PCBP4,PCID2,PRKCA,PSMA1,PSMA2,PSMA3,PSMA4,PSMA5,PSMA6,PSMA7,PSMB1,PSMB2,PSMB3,PSMB4,PSMB5,PSMB6,PSMB7,PSMC1,PSMC2,PSMC4,PSMC5,PSMC6,PSMD1,PSMD10,PSMD11,PSMD12,PSMD1…
GO:0072599	establishment of protein localization to endoplasmic reticulum	6.58555e-51	4.39631e-49	80	3560	119	35266	0.0224719	0.00337435	0.672269	0.100947	iPSCs-CECs	CHMP4A,CHMP4B,FAU,RAB10,RAB3GAP1,RAB3GAP2,RPL10A,RPL12,RPL13,RPL13A,RPL14,RPL15,RPL17,RPL18,RPL18A,RPL19,RPL21,RPL22,RPL23,RPL23A,RPL24,RPL26L1,RPL27,RPL27A,RPL28,RPL3,RPL30,RPL31,RPL32,RPL34,RPL35,RPL35A,RPL36,RPL38,RPL4,RPL7,RPL8,RPL9,RPLP0,RPLP1,RPLP2,RPS10,RPS11,RPS12,RPS13,RPS14,RPS15A,RPS17,RPS18,RPS19,RPS2,RPS20,RPS23,RPS24,RPS25,RPS26,RPS27A,RPS28,RPS29,RPS3,RPS3A,RPS4X,RPS4Y1,RPS5,RPS6,R…
GO:0006413	translational initiation	4.88424e-50	3.23808e-48	112	3560	231	35266	0.0314607	0.00655022	0.484848	0.100947	iPSCs-CECs	ABCF1,AGO2,COPS5,DDX3Y,DENR,DHX29,EIF1,EIF1AY,EIF1B,EIF2A,EIF2B1,EIF2B2,EIF2B3,EIF2B4,EIF2B5,EIF2S1,EIF2S2,EIF2S3,EIF3A,EIF3B,EIF3C,EIF3D,EIF3E,EIF3F,EIF3G,EIF3H,EIF3I,EIF3J,EIF3K,EIF3L,EIF3M,EIF4A1,EIF4A2,EIF4B,EIF4E,EIF4E2,EIF4EBP1,EIF4G1,EIF4G2,EIF4G3,EIF4H,EIF5,EIF5B,EIF6,FAU,LARP1,MCTS1,PABPC1,PAIP1,RBM4,RPL10A,RPL12,RPL13,RPL13A,RPL14,RPL15,RPL17,RPL18,RPL18A,RPL19,RPL21,RPL22,RPL23,RPL23A,…
GO:0006403	RNA localization	8.52283e-50	5.61164e-48	112	3560	232	35266	0.0314607	0.00657857	0.482759	0.100947	iPSCs-CECs	AAAS,AGFG1,AHCTF1,ALKBH5,ALYREF,C14orf166,CCT2,CCT4,CKAP5,CPSF1,CPSF2,CPSF3,DDX19A,DDX39A,EIF4A3,EIF4E,EIF5A,EIF6,ENY2,EXOSC10,EXOSC2,EXOSC3,FBL,FIP1L1,FLOT1,FYTTD1,G3BP2,HNRNPA1,HNRNPA2B1,HNRNPA3,IGF2BP1,IGF2BP2,IGF2BP3,IWS1,KHSRP,KIF5C,LRPPRC,MAGOH,MRPL18,MVP,MYO1C,NCBP1,NCBP2,NDC1,NMD3,NOL6,NOP58,NUP107,NUP133,NUP153,NUP155,NUP160,NUP188,NUP210,NUP214,NUP35,NUP37,NUP43,NUP54,NUP58,NUP62,NUP85,…
GO:0051169	nuclear transport	9.12009e-50	5.96404e-48	135	3560	327	35266	0.0379213	0.00927239	0.412844	0.100947	iPSCs-CECs	AAAS,ADAR,AGFG1,AHCYL1,AKAP13,ALKBH5,ALYREF,ANP32A,BANF1,CALR,CDK5,CHP1,CPSF1,CPSF2,CPSF3,CSE1L,CTNNB1,DAG1,DDX19A,DDX20,DDX39A,EIF4A3,EIF4E,EIF5A,EIF6,ENY2,FBXO22,FIP1L1,FYTTD1,GSK3B,HMGA1,HNRNPA1,HNRNPA2B1,HSPA9,IPO11,IPO4,IPO5,IPO7,IPO9,KPNA1,KPNA2,KPNA3,KPNA4,KPNA5,KPNB1,MAGOH,MALT1,MAPK1,MAPK3,MYBBP1A,NCBP2,NDC1,NMD3,NOC2L,NOL6,NOP58,NPM1,NUP107,NUP133,NUP153,NUP155,NUP160,NUP188,NUP210,NUP2…
GO:0000184	nuclear-transcribed mRNA catabolic process, nonsense-mediated decay	1.2467e-49	8.09766e-48	81	3560	125	35266	0.0227528	0.00354449	0.648	0.100947	iPSCs-CECs	DCP1A,EIF3E,EIF4A3,EIF4G1,ETF1,EXOSC10,FAU,GSPT1,MAGOH,NCBP2,PABPC1,PPP2CA,PPP2R1A,PPP2R2A,PYM1,RBM8A,RNPS1,RPL10A,RPL12,RPL13,RPL13A,RPL14,RPL15,RPL17,RPL18,RPL18A,RPL19,RPL21,RPL22,RPL23,RPL23A,RPL24,RPL26L1,RPL27,RPL27A,RPL28,RPL3,RPL30,RPL31,RPL32,RPL34,RPL35,RPL35A,RPL36,RPL38,RPL4,RPL7,RPL8,RPL9,RPLP0,RPLP1,RPLP2,RPS10,RPS11,RPS12,RPS13,RPS14,RPS15A,RPS17,RPS18,RPS19,RPS2,RPS20,RPS23,RPS24,…
GO:0022402	cell cycle process	1.55826e-49	1.00534e-47	294	3560	1190	35266	0.0825843	0.0337435	0.247059	0.100947	iPSCs-CECs	AAAS,ACTR2,ACTR3,AHCTF1,AKAP8,ANAPC7,ANK3,ARL3,ARPP19,BAG6,BANF1,BAX,BCAT1,BRD4,BUB3,CAB39,CALR,CAMK2D,CARM1,CDC16,CDC23,CDC26,CDC27,CDK1,CDK2,CDK3,CDK5RAP3,CDK6,CDKN1C,CEP41,CETN2,CHAMP1,CHD4,CHMP2A,CHMP4A,CHMP4B,CHMP5,CHMP6,CHMP7,CKAP5,CKS2,CLASP1,CNOT1,CNOT10,CNOT2,CNOT3,CNOT7,CRADD,CSNK1D,CSNK2A2,CTNNB1,CUL1,CUL3,CUL4A,CUL5,CUL7,DAPK3,DCTN1,DCTN2,DCTN3,DHCR24,DLG1,DNM2,DYNC1H1,DYNC1I2,DYNLL1,…
GO:0006913	nucleocytoplasmic transport	3.89436e-49	2.49577e-47	131	3560	313	35266	0.0367978	0.0088754	0.41853	0.100947	iPSCs-CECs	AAAS,ADAR,AGFG1,AHCYL1,AKAP13,ALKBH5,ALYREF,ANP32A,CALR,CDK5,CHP1,CPSF1,CPSF2,CPSF3,CSE1L,CTNNB1,DAG1,DDX19A,DDX20,DDX39A,EIF4A3,EIF4E,EIF5A,EIF6,ENY2,FBXO22,FIP1L1,FYTTD1,GSK3B,HNRNPA1,HNRNPA2B1,HSPA9,IPO11,IPO4,IPO5,IPO7,IPO9,KPNA1,KPNA2,KPNA3,KPNA4,KPNA5,KPNB1,MAGOH,MALT1,MAPK1,MAPK3,MYBBP1A,NCBP2,NDC1,NMD3,NOL6,NOP58,NPM1,NUP107,NUP133,NUP153,NUP155,NUP160,NUP188,NUP210,NUP214,NUP35,NUP37,NUP…
GO:0051248	negative regulation of protein metabolic process	6.57684e-49	4.18697e-47	299	3560	1229	35266	0.0839888	0.0348494	0.243287	0.100947	iPSCs-CECs	AATF,ADAR,ADARB1,AGO1,AGO2,AIDA,AKT1S1,ANAPC7,ANXA2,APLP2,APOE,APP,ATG5,ATP2B4,BAG5,BAG6,BAK1,BAX,BGN,BUB3,CALR,CAPRIN1,CASP3,CAST,CAV1,CCAR2,CD276,CD59,CDC16,CDC23,CDC26,CDC27,CDK1,CDK2,CDK5,CDK5RAP3,CDKN1C,CELF1,CHORDC1,CHP1,CIRBP,CLN8,CLU,CNOT1,CNOT2,CNOT3,CNOT7,COL6A3,CORO1C,CRB2,CRTAP,CRYAB,CSK,CST3,CSTB,CTBP1,CTNNB1,DAG1,DAPK3,DCN,DDX3X,DERL2,DHCR24,DICER1,DLG1,DNAJA1,DNAJA3,DNAJB6,DNAJC10,…
GO:0045047	protein targeting to ER	7.59049e-49	4.80049e-47	77	3560	115	35266	0.0216292	0.00326093	0.669565	0.100947	iPSCs-CECs	CHMP4A,CHMP4B,FAU,RPL10A,RPL12,RPL13,RPL13A,RPL14,RPL15,RPL17,RPL18,RPL18A,RPL19,RPL21,RPL22,RPL23,RPL23A,RPL24,RPL26L1,RPL27,RPL27A,RPL28,RPL3,RPL30,RPL31,RPL32,RPL34,RPL35,RPL35A,RPL36,RPL38,RPL4,RPL7,RPL8,RPL9,RPLP0,RPLP1,RPLP2,RPS10,RPS11,RPS12,RPS13,RPS14,RPS15A,RPS17,RPS18,RPS19,RPS2,RPS20,RPS23,RPS24,RPS25,RPS26,RPS27A,RPS28,RPS29,RPS3,RPS3A,RPS4X,RPS4Y1,RPS5,RPS6,RPS7,RPS9,RPSA,SEC61A1,SE…
GO:0051247	positive regulation of protein metabolic process	2.16371e-48	1.35946e-46	346	3560	1537	35266	0.097191	0.0435831	0.225114	0.100947	iPSCs-CECs	ABCF1,ABI1,ADAM17,ADNP,ADRM1,AIFM1,AIMP2,AKAP8,ANAPC7,ANP32B,ANXA2,APOE,APP,ARFGEF1,ARIH1,ARIH2,ARL6IP5,ASPH,ATG4B,ATP2B4,ATP6AP1,BAD,BAG6,BAK1,BAX,BCAP31,BCL10,BCL2L13,BID,BRAT1,BRD7,BUB3,C1QBP,CAB39,CAMK2D,CASP3,CAV1,CCDC22,CCNK,CD276,CD74,CD81,CDC16,CDC23,CDC26,CDC27,CDH2,CDK1,CDK2AP1,CDK5,CDK5RAP3,CHP1,CIRBP,CLN6,CLPX,CLU,CNPY2,COMMD1,COPS8,CRADD,CRK,CRKL,CSK,CSNK1A1,CSNK1D,CTBP1,CTGF,CTNNB1,…
GO:0070125	mitochondrial translational elongation	5.08495e-48	3.17413e-46	65	3560	84	35266	0.0182584	0.0023819	0.77381	0.100947	iPSCs-CECs	CHCHD1,GADD45GIP1,GFM1,MRPL1,MRPL10,MRPL11,MRPL12,MRPL13,MRPL15,MRPL16,MRPL17,MRPL18,MRPL2,MRPL20,MRPL21,MRPL22,MRPL23,MRPL27,MRPL3,MRPL33,MRPL34,MRPL38,MRPL39,MRPL40,MRPL41,MRPL43,MRPL44,MRPL45,MRPL46,MRPL47,MRPL49,MRPL50,MRPL52,MRPL53,MRPL54,MRPL9,MRPS10,MRPS11,MRPS12,MRPS14,MRPS16,MRPS17,MRPS18B,MRPS18C,MRPS21,MRPS22,MRPS23,MRPS24,MRPS25,MRPS26,MRPS27,MRPS28,MRPS30,MRPS31,MRPS33,MRPS34,MRPS35,…
GO:0044712	single-organism catabolic process	4.72505e-47	2.93044e-45	266	3560	1049	35266	0.0747191	0.0297454	0.253575	0.100947	iPSCs-CECs	AASS,ABAT,ABCD3,ABHD10,ABHD12,ABHD6,ACAA1,ACAD9,ACADM,ACADSB,ACADVL,ACAT1,ACOT7,ACOX1,ACOX3,ADA,ADH5,ADPGK,AGL,AHCY,ALDH1B1,ALDH3A2,ALDH5A1,ALDH6A1,ALDH7A1,ALDOA,ALDOC,AMT,APOE,ARSB,ASRGL1,ATG3,ATG4B,ATG5,AUH,AUP1,BAD,BAG6,BCAT1,BCAT2,BCKDHA,BCKDHB,BCKDK,BDH2,BGN,BLVRA,BLVRB,BSCL2,CAT,CBS,CCDC47,CDO1,CHP1,CISD2,CNP,COL11A1,COL12A1,COL18A1,COL1A1,COL1A2,COL26A1,COL4A1,COL4A2,COL5A1,COL5A2,COL6A1,C…
GO:0006612	protein targeting to membrane	6.72641e-47	4.14493e-45	94	3560	176	35266	0.0264045	0.00499064	0.534091	0.100947	iPSCs-CECs	ANK3,ANXA2,ARL6,ATG3,ATG4B,CHMP4A,CHMP4B,FAU,MICALL1,MYADM,MYO1C,NUP155,NUP54,PACS1,PALM,PEX5,PRKCI,RAB8B,RPL10A,RPL12,RPL13,RPL13A,RPL14,RPL15,RPL17,RPL18,RPL18A,RPL19,RPL21,RPL22,RPL23,RPL23A,RPL24,RPL26L1,RPL27,RPL27A,RPL28,RPL3,RPL30,RPL31,RPL32,RPL34,RPL35,RPL35A,RPL36,RPL38,RPL4,RPL7,RPL8,RPL9,RPLP0,RPLP1,RPLP2,RPS10,RPS11,RPS12,RPS13,RPS14,RPS15A,RPS17,RPS18,RPS19,RPS2,RPS20,RPS23,RPS24,RP…
GO:0032543	mitochondrial translation	7.98596e-47	4.88975e-45	73	3560	108	35266	0.0205056	0.00306244	0.675926	0.100947	iPSCs-CECs	AARS2,CHCHD1,DARS2,EARS2,GADD45GIP1,GFM1,HARS,MRPL1,MRPL10,MRPL11,MRPL12,MRPL13,MRPL15,MRPL16,MRPL17,MRPL18,MRPL2,MRPL20,MRPL21,MRPL22,MRPL23,MRPL27,MRPL3,MRPL33,MRPL34,MRPL38,MRPL39,MRPL40,MRPL41,MRPL43,MRPL44,MRPL45,MRPL46,MRPL47,MRPL49,MRPL50,MRPL52,MRPL53,MRPL54,MRPL57,MRPL9,MRPS10,MRPS11,MRPS12,MRPS14,MRPS16,MRPS17,MRPS18B,MRPS18C,MRPS21,MRPS22,MRPS23,MRPS24,MRPS25,MRPS26,MRPS27,MRPS28,MRPS3…
GO:0032269	negative regulation of cellular protein metabolic process	8.87861e-47	5.4019e-45	284	3560	1163	35266	0.0797753	0.0329779	0.244196	0.100947	iPSCs-CECs	ADAR,ADARB1,AGO1,AGO2,AIDA,AKT1S1,ANAPC7,ANXA2,APLP2,APOE,APP,ATG5,ATP2B4,BAG5,BAG6,BAK1,BAX,BGN,BUB3,CALR,CAPRIN1,CASP3,CAST,CAV1,CCAR2,CD59,CDC16,CDC23,CDC26,CDC27,CDK1,CDK2,CDK5,CDK5RAP3,CDKN1C,CELF1,CHORDC1,CHP1,CIRBP,CLN8,CNOT1,CNOT2,CNOT3,CNOT7,COL6A3,CORO1C,CRB2,CRTAP,CRYAB,CSK,CST3,CSTB,CTBP1,CTNNB1,DAG1,DAPK3,DCN,DDX3X,DHCR24,DICER1,DLG1,DNAJA1,DNAJA3,DNAJB6,DNAJC10,DNAJC3,DUSP3,EIF2AK2,…
GO:0140053	mitochondrial gene expression	2.07111e-46	1.25217e-44	78	3560	124	35266	0.0219101	0.00351613	0.629032	0.100947	iPSCs-CECs	AARS2,CHCHD1,DARS2,EARS2,GADD45GIP1,GFM1,HARS,HSD17B10,KIAA0391,MRPL1,MRPL10,MRPL11,MRPL12,MRPL13,MRPL15,MRPL16,MRPL17,MRPL18,MRPL2,MRPL20,MRPL21,MRPL22,MRPL23,MRPL27,MRPL3,MRPL33,MRPL34,MRPL38,MRPL39,MRPL40,MRPL41,MRPL43,MRPL44,MRPL45,MRPL46,MRPL47,MRPL49,MRPL50,MRPL52,MRPL53,MRPL54,MRPL57,MRPL9,MRPS10,MRPS11,MRPS12,MRPS14,MRPS16,MRPS17,MRPS18B,MRPS18C,MRPS21,MRPS22,MRPS23,MRPS24,MRPS25,MRPS26,M…
GO:0006614	SRP-dependent cotranslational protein targeting to membrane	2.18157e-46	1.31072e-44	73	3560	109	35266	0.0205056	0.0030908	0.669725	0.100947	iPSCs-CECs	FAU,RPL10A,RPL12,RPL13,RPL13A,RPL14,RPL15,RPL17,RPL18,RPL18A,RPL19,RPL21,RPL22,RPL23,RPL23A,RPL24,RPL26L1,RPL27,RPL27A,RPL28,RPL3,RPL30,RPL31,RPL32,RPL34,RPL35,RPL35A,RPL36,RPL38,RPL4,RPL7,RPL8,RPL9,RPLP0,RPLP1,RPLP2,RPS10,RPS11,RPS12,RPS13,RPS14,RPS15A,RPS17,RPS18,RPS19,RPS2,RPS20,RPS23,RPS24,RPS25,RPS26,RPS27A,RPS28,RPS29,RPS3,RPS3A,RPS4X,RPS4Y1,RPS5,RPS6,RPS7,RPS9,RPSA,SEC61A1,SEC63,SRP14,SRP1…
GO:0044267	cellular protein metabolic process	2.19779e-46	1.31226e-44	952	3560	6227	35266	0.267416	0.176572	0.152883	0.100947	iPSCs-CECs	AAAS,AAK1,AARS,AARS2,AARSD1,ABCF1,ABI1,ABI2,ACP1,ACP2,ACTL6A,ADAM10,ADAM17,ADH5,AFG3L2,AGO2,AIMP1,AIMP2,AKAP13,ALG1,ALG12,ALG2,ALG5,ALG9,ANAPC7,APEH,APP,ARIH1,ARIH2,ARMT1,ARSB,ASH2L,ASPH,ATE1,ATG3,ATG4B,ATG5,AUP1,B2M,B3GAT3,B3GLCT,B4GAT1,BABAM1,BAG6,BAZ1B,BCKDK,BGN,BHMT,BLMH,BLOC1S1,BRCC3,BUB3,CAB39,CAD,CAMK2D,CAMK2G,CAND1,CAPN2,CARM1,CARS,CARS2,CASK,CAV1,CBFB,CBL,CCDC47,CCNK,CD2AP,CDC16,CDC23,CD…
GO:0060255	regulation of macromolecule metabolic process	2.62621e-46	1.55838e-44	1245	3560	8763	35266	0.349719	0.248483	0.142075	0.100947	iPSCs-CECs	AAAS,AARS,AARSD1,AATF,ABCF1,ABHD14B,ABI1,ACO1,ACTA2,ACTB,ACTL6A,ACTN1,ACTN4,ADAM17,ADAR,ADARB1,ADK,ADNP,ADRM1,AEBP1,AES,AGO1,AGO2,AGRN,AHCTF1,AHCYL1,AHNAK,AIDA,AIFM1,AIMP2,AIP,AKAP13,AKAP8,AKT1S1,ALYREF,ANAPC7,ANK3,ANP32A,ANP32B,ANXA2,ANXA3,ANXA7,AP2A1,APEX1,APLP2,APOE,APP,ARF1,ARFGEF1,ARHGAP35,ARID1A,ARIH1,ARIH2,ARL2BP,ARL6IP5,ARMCX3,ASCC1,ASCC2,ASCC3,ASF1A,ASH2L,ASPH,ATAD1,ATF7IP,ATG4B,ATG5,ATP…
GO:0048869	cellular developmental process	3.68798e-46	2.175e-44	628	3560	3613	35266	0.176404	0.10245	0.173817	0.100947	iPSCs-CECs	AAMP,ABHD5,ABI1,ACADM,ACADVL,ACSL4,ACTA2,ACTG1,ACTN1,ADA,ADAM17,ADAR,ADD1,ADNP,AFG3L2,AGFG1,AGRN,AIFM1,AIMP2,AKAP13,ALCAM,ALDH6A1,ALDOC,ALKBH5,ALYREF,ANGPTL4,ANK3,ANTXR1,ANXA2,ANXA7,AP1G1,AP1M1,AP3D1,APOE,APP,ARF1,ARF6,ARFGEF1,ARHGAP35,ARHGDIA,ARHGEF1,ARHGEF7,ARID1A,ARIH2,ARL3,ARL4A,ARL6,ARMC6,ARSB,ASF1A,ATG5,ATP2A2,ATP5B,ATXN10,B2M,B4GAT1,BAG5,BAG6,BAIAP2,BAK1,BAX,BCCIP,BDH2,BIN1,BLOC1S1,BLOC1S2…
GO:0050658	RNA transport	5.59158e-46	3.25769e-44	103	3560	213	35266	0.0289326	0.00603981	0.483568	0.100947	iPSCs-CECs	AAAS,AGFG1,AHCTF1,ALKBH5,ALYREF,C14orf166,CKAP5,CPSF1,CPSF2,CPSF3,DDX19A,DDX39A,EIF4A3,EIF4E,EIF5A,EIF6,ENY2,FIP1L1,FLOT1,FYTTD1,G3BP2,HNRNPA1,HNRNPA2B1,HNRNPA3,IGF2BP1,IGF2BP2,IGF2BP3,IWS1,KHSRP,KIF5C,LRPPRC,MAGOH,MRPL18,MVP,MYO1C,NCBP1,NCBP2,NDC1,NMD3,NOL6,NOP58,NUP107,NUP133,NUP153,NUP155,NUP160,NUP188,NUP210,NUP214,NUP35,NUP37,NUP43,NUP54,NUP58,NUP62,NUP85,NUP88,NUP93,NUP98,NXF1,PABPN1,PNPT1,…
GO:0050657	nucleic acid transport	5.59158e-46	3.25769e-44	103	3560	213	35266	0.0289326	0.00603981	0.483568	0.100947	iPSCs-CECs	AAAS,AGFG1,AHCTF1,ALKBH5,ALYREF,C14orf166,CKAP5,CPSF1,CPSF2,CPSF3,DDX19A,DDX39A,EIF4A3,EIF4E,EIF5A,EIF6,ENY2,FIP1L1,FLOT1,FYTTD1,G3BP2,HNRNPA1,HNRNPA2B1,HNRNPA3,IGF2BP1,IGF2BP2,IGF2BP3,IWS1,KHSRP,KIF5C,LRPPRC,MAGOH,MRPL18,MVP,MYO1C,NCBP1,NCBP2,NDC1,NMD3,NOL6,NOP58,NUP107,NUP133,NUP153,NUP155,NUP160,NUP188,NUP210,NUP214,NUP35,NUP37,NUP43,NUP54,NUP58,NUP62,NUP85,NUP88,NUP93,NUP98,NXF1,PABPN1,PNPT1,…
GO:0031399	regulation of protein modification process	1.52569e-45	8.83521e-44	369	3560	1735	35266	0.103652	0.0491975	0.21268	0.100947	iPSCs-CECs	ABI1,ADAM17,ADAR,ADARB1,ADNP,AIDA,AIMP2,AKAP13,AKAP8,AKT1S1,ANAPC7,ANXA2,APOE,APP,ARFGEF1,ARL6IP5,ATG5,ATP2B4,ATP6AP1,ATP6AP2,BAG5,BAK1,BAX,BCCIP,BCL10,BGN,BRAT1,BRD4,BRD7,BUB3,CAB39,CAMK2D,CASP3,CAV1,CCAR2,CCDC22,CCNK,CD74,CD81,CDC16,CDC23,CDC26,CDC27,CDC37,CDH2,CDK1,CDK2,CDK2AP1,CDK5,CDK5RAP3,CDKN1C,CHORDC1,CHP1,CKS1B,CKS2,CLU,COMMD1,COPS5,COPS8,CORO1C,CRK,CRKL,CRTAP,CSK,CSNK1D,CSNK2B,CTBP1,CTC…
GO:0051236	establishment of RNA localization	1.68536e-45	9.70141e-44	103	3560	215	35266	0.0289326	0.00609652	0.47907	0.100947	iPSCs-CECs	AAAS,AGFG1,AHCTF1,ALKBH5,ALYREF,C14orf166,CKAP5,CPSF1,CPSF2,CPSF3,DDX19A,DDX39A,EIF4A3,EIF4E,EIF5A,EIF6,ENY2,FIP1L1,FLOT1,FYTTD1,G3BP2,HNRNPA1,HNRNPA2B1,HNRNPA3,IGF2BP1,IGF2BP2,IGF2BP3,IWS1,KHSRP,KIF5C,LRPPRC,MAGOH,MRPL18,MVP,MYO1C,NCBP1,NCBP2,NDC1,NMD3,NOL6,NOP58,NUP107,NUP133,NUP153,NUP155,NUP160,NUP188,NUP210,NUP214,NUP35,NUP37,NUP43,NUP54,NUP58,NUP62,NUP85,NUP88,NUP93,NUP98,NXF1,PABPN1,PNPT1,…
GO:0051130	positive regulation of cellular component organization	2.1336e-45	1.22085e-43	309	3560	1340	35266	0.0867978	0.0379969	0.230597	0.100947	iPSCs-CECs	ABI2,ABR,ACSL3,ACTL6A,ACTN4,ACTR2,ACTR3,ADNP,AGRN,AKAP8,ANKFY1,ANXA2,ANXA5,APOE,ARF1,ARF6,ARHGAP35,ARHGDIA,ARHGEF7,ARIH2,ARL2,ARPC1A,ARPC1B,ARPC2,ARPC3,ARPC4,ARPC5,ARPC5L,ARSB,ATAD1,ATG5,B2M,BAD,BAIAP2,BAK1,BAX,BCLAF1,BID,BLOC1S1,BRD7,BRK1,C1QBP,CALR,CAND1,CAPRIN1,CAV1,CBL,CCT2,CCT4,CCT5,CCT6A,CCT7,CCT8,CD47,CD63,CDC37,CDK5,CFL2,CLASP1,CLU,CNOT1,CNOT2,CORO1B,CORO1C,CREB1,CRNKL1,CRTC1,CSNK2A2,CTBP…
GO:0032270	positive regulation of cellular protein metabolic process	2.74355e-45	1.56058e-43	324	3560	1439	35266	0.0910112	0.0408042	0.225156	0.100947	iPSCs-CECs	ABCF1,ABI1,ADAM17,ADNP,ADRM1,AIFM1,AIMP2,AKAP8,ANAPC7,ANP32B,ANXA2,APOE,APP,ARFGEF1,ARIH1,ARIH2,ARL6IP5,ASPH,ATP2B4,ATP6AP1,BAD,BAK1,BAX,BCAP31,BCL10,BCL2L13,BID,BRAT1,BRD7,BUB3,C1QBP,CAB39,CAMK2D,CASP3,CAV1,CCDC22,CCNK,CD74,CD81,CDC16,CDC23,CDC26,CDC27,CDH2,CDK1,CDK2AP1,CDK5,CDK5RAP3,CHP1,CIRBP,CLN6,CLPX,CLU,COMMD1,COPS8,CRADD,CRK,CRKL,CSK,CSNK1A1,CSNK1D,CTBP1,CTGF,CTNNB1,CTR9,CTSC,CTSH,CUL1,CYC…
GO:0051234	establishment of localization	3.94441e-45	2.23045e-43	1050	3560	7102	35266	0.294944	0.201384	0.147846	0.100947	iPSCs-CECs	AAAS,AAGAB,AAK1,ABCC1,ABCD3,ABCE1,ABCF1,ABCF2,ABI1,ACAA2,ACBD3,ACO1,ACSL3,ACSL4,ACTB,ACTG1,ACTN1,ACTN4,ACTR2,ACTR3,ADA,ADAR,ADD1,ADD2,ADD3,AFG3L2,AGFG1,AHCTF1,AHCYL1,AIP,AKAP12,AKAP13,AKAP8,ALDOA,ALKBH5,ALYREF,AMPH,ANK3,ANKFY1,ANO10,ANP32A,ANXA2,ANXA3,ANXA5,ANXA6,AP1B1,AP1G1,AP1M1,AP1S1,AP1S2,AP2A1,AP2A2,AP2B1,AP2M1,AP2S1,AP3B1,AP3D1,AP3M1,AP3S1,APLP2,APOE,APOO,APP,APRT,ARCN1,ARF1,ARF5,ARF6,ARFGA…
GO:0071826	ribonucleoprotein complex subunit organization	9.51631e-45	5.34972e-43	114	3560	263	35266	0.0320225	0.00745761	0.43346	0.100947	iPSCs-CECs	AAR2,ADAR,AGO1,AGO2,ATXN2L,BMS1,BRIX1,C1QBP,CD2BP2,CELF1,CIRBP,CLNS1A,CNOT7,CRNKL1,DDX1,DDX20,DDX23,DDX3X,DENR,DHX30,DICER1,DYNC1H1,EDC3,EFL1,EIF2A,EIF2S3,EIF3A,EIF3B,EIF3C,EIF3D,EIF3E,EIF3F,EIF3G,EIF3H,EIF3I,EIF3J,EIF3K,EIF3L,EIF3M,EIF4B,EIF4H,EIF6,HBS1L,KIF5B,KLC1,LSM14A,LSM3,LUC7L,LUC7L2,LUC7L3,MCTS1,MRPL11,MRPL20,MRPS11,MRPS7,MRTO4,NIP7,NPM1,PIH1D1,POLR2D,PPAN,PRMT5,PRPF19,PRPF3,PRPF31,PRPF6,…
GO:0070887	cellular response to chemical stimulus	9.72454e-45	5.435e-43	507	3560	2731	35266	0.142416	0.07744	0.185646	0.100947	iPSCs-CECs	AARS,ACAA2,ACADVL,ACY1,ADAM17,ADAR,ADD1,ADPRHL2,AGO1,AGO2,AGRN,AGTRAP,AHCYL1,AIFM1,AIP,AKR1B1,AKR7A2,AKT1S1,ALAD,ANK3,ANXA5,AP3S1,APEX1,APP,APPL1,APRT,ARFGAP1,ARID1A,ARL6IP5,AS3MT,ASNA1,ASPH,ATP2A2,ATP2B1,ATP2B4,ATP6AP1,ATP6V0A1,ATP6V1A,ATP6V1B2,ATP6V1C1,ATP6V1C2,ATP6V1D,ATP6V1E1,ATP6V1F,ATP6V1G1,ATP6V1H,B2M,BAD,BAIAP2,BAK1,BAX,BCAR1,BGN,BPHL,BYSL,CA2,CAD,CALB1,CALR,CAMK2D,CAPN2,CARM1,CASP3,CAT,C…
GO:0006613	cotranslational protein targeting to membrane	2.4073e-44	1.33765e-42	74	3560	117	35266	0.0207865	0.00331764	0.632479	0.100947	iPSCs-CECs	FAU,RPL10A,RPL12,RPL13,RPL13A,RPL14,RPL15,RPL17,RPL18,RPL18A,RPL19,RPL21,RPL22,RPL23,RPL23A,RPL24,RPL26L1,RPL27,RPL27A,RPL28,RPL3,RPL30,RPL31,RPL32,RPL34,RPL35,RPL35A,RPL36,RPL38,RPL4,RPL7,RPL8,RPL9,RPLP0,RPLP1,RPLP2,RPS10,RPS11,RPS12,RPS13,RPS14,RPS15A,RPS17,RPS18,RPS19,RPS2,RPS20,RPS23,RPS24,RPS25,RPS26,RPS27A,RPS28,RPS29,RPS3,RPS3A,RPS4X,RPS4Y1,RPS5,RPS6,RPS7,RPS9,RPSA,SEC61A1,SEC63,SRP14,SRP1…
GO:0016192	vesicle-mediated transport	3.10254e-44	1.71407e-42	403	3560	1992	35266	0.113202	0.056485	0.202309	0.100947	iPSCs-CECs	AAK1,ABI1,ACTB,ACTG1,ACTN1,ACTN4,ACTR2,ACTR3,ALDOA,AMPH,ANK3,ANKFY1,ANXA2,ANXA3,AP1B1,AP1G1,AP1M1,AP1S1,AP1S2,AP2A1,AP2A2,AP2B1,AP2M1,AP2S1,AP3B1,AP3D1,AP3M1,AP3S1,APLP2,APOE,APP,ARCN1,ARF1,ARF5,ARF6,ARFGAP1,ARFGAP2,ARFGAP3,ARFGEF1,ARFRP1,ARL1,ARL3,ARL4C,ARPC1A,ARPC1B,ARPC2,ARPC3,ARPC5,ATP6V1H,BAIAP2,BCAP31,BET1,BET1L,BIN1,BLOC1S1,BLOC1S2,BLOC1S4,BLOC1S6,BNIP1,BRK1,C16orf62,CALR,CANX,CAV1,CCDC22,…
GO:0042176	regulation of protein catabolic process	7.94789e-44	4.36589e-42	137	3560	371	35266	0.0384831	0.01052	0.369272	0.100947	iPSCs-CECs	ANAPC7,ANXA2,APOE,ARIH1,ARIH2,ATG4B,BAG5,BAG6,BCAP31,BUB3,CAV1,CCAR2,CCDC22,CD81,CDC16,CDC23,CDC26,CDC27,CDK1,CDK5RAP3,CLU,COMMD1,CSNK1A1,CSNK1D,CST3,CTSC,CUL1,CUL4B,DAB2,DDRGK1,DERL2,EEF1A2,ERLEC1,EZR,FBXO22,FHIT,GABARAPL2,GBA,GCLC,GIPC1,GJA1,GLMN,GPX1,GSK3A,GSK3B,HGS,HSP90AB1,HSPBP1,INS,LPCAT1,MAD2L1,MAD2L2,NRDC,NSF,OS9,PACSIN3,PARK7,PDCL3,PHB,PIN1,PRKACA,PSMA1,PSMA2,PSMA3,PSMA4,PSMA5,PSMA6,PSM…
GO:1901698	response to nitrogen compound	1.25583e-43	6.85928e-42	257	3560	1036	35266	0.072191	0.0293767	0.248069	0.100947	iPSCs-CECs	AARS,ABAT,ADA,ADAM17,ADAR,ADSS,AGO1,AGO2,AGRN,AGTRAP,AHCYL1,AIFM1,AKR1B1,ALAD,ANXA5,AP3S1,APEX1,APP,APPL1,APRT,ASPH,ATP2A2,ATP2B4,ATP6AP1,ATP6V0A1,ATP6V1A,ATP6V1B2,ATP6V1C1,ATP6V1C2,ATP6V1D,ATP6V1E1,ATP6V1F,ATP6V1G1,ATP6V1H,AUP1,BAD,BAG6,BAIAP2,BAX,BCAR1,CA2,CAD,CAPN2,CARM1,CASP3,CAT,CAV1,CCDC47,CD81,CDC5L,CDK1,CDK2,CDK5,CDO1,COL1A1,COL1A2,COL4A1,COL5A2,COL6A1,COLEC12,CREB1,CSK,CTGF,CTNNA1,CTNNB1…
GO:0048583	regulation of response to stimulus	1.341e-43	7.2831e-42	714	3560	4356	35266	0.200562	0.123518	0.163912	0.100947	iPSCs-CECs	AAAS,AAK1,ABAT,ABHD6,ABI1,ABR,ACAA2,ACTB,ACTG1,ACTN4,ACTR2,ACTR3,ADA,ADAM10,ADAM17,ADAR,ADK,AES,AGPAT1,AIDA,AIP,AKAP12,AKAP13,AKR1B1,AKT1S1,ALKBH5,ANXA2,ANXA5,AP1G1,AP2A1,AP2A2,AP2B1,AP2M1,APEX1,APOE,APP,ARF6,ARFGEF1,ARHGAP1,ARHGAP17,ARHGAP35,ARHGAP5,ARHGDIA,ARHGDIB,ARHGEF1,ARHGEF2,ARHGEF7,ARL6,ARL6IP5,ARMT1,ARPC1A,ARPC1B,ARPC2,ARPC3,ARPC5,ASPH,ATG5,ATP2A2,ATP2B4,ATP6AP1,ATP6AP2,ATP6V1C2,B2M,BABA…
GO:0022618	ribonucleoprotein complex assembly	2.23621e-43	1.20768e-41	110	3560	253	35266	0.0308989	0.00717405	0.434783	0.100947	iPSCs-CECs	AAR2,ADAR,AGO1,AGO2,ATXN2L,BMS1,BRIX1,C1QBP,CD2BP2,CELF1,CIRBP,CLNS1A,CNOT7,CRNKL1,DDX1,DDX20,DDX23,DDX3X,DENR,DHX30,DICER1,DYNC1H1,EDC3,EFL1,EIF2A,EIF2S3,EIF3A,EIF3B,EIF3C,EIF3D,EIF3E,EIF3F,EIF3G,EIF3H,EIF3I,EIF3J,EIF3K,EIF3L,EIF3M,EIF4B,EIF4H,EIF6,LSM14A,LSM3,LUC7L,LUC7L2,LUC7L3,MCTS1,MRPL11,MRPL20,MRPS11,MRPS7,MRTO4,NIP7,NPM1,PIH1D1,POLR2D,PPAN,PRMT5,PRPF19,PRPF3,PRPF31,PRPF6,PRPF8,PSIP1,PTBP2…
GO:0034248	regulation of cellular amide metabolic process	2.25299e-43	1.20994e-41	169	3560	534	35266	0.0474719	0.0151421	0.316479	0.100947	iPSCs-CECs	AARS,AARSD1,ABCF1,ACO1,ADAR,AGO1,AGO2,APOE,APP,C1QBP,CALR,CAPRIN1,CELF1,CIRBP,CLU,CNOT1,CNOT10,CNOT2,CNOT3,CNOT7,DAPK3,DDX1,DDX3X,DICER1,DNAJC3,DOHH,DPH5,DTD1,EEF1A2,EEF2,EEFSEC,EIF1,EIF1B,EIF2A,EIF2AK2,EIF2B1,EIF2B2,EIF2B3,EIF2B4,EIF2B5,EIF2S1,EIF3A,EIF3B,EIF3C,EIF3D,EIF3E,EIF3F,EIF3G,EIF3H,EIF3I,EIF3J,EIF3K,EIF3L,EIF3M,EIF4A1,EIF4A2,EIF4A3,EIF4B,EIF4E,EIF4E2,EIF4EBP1,EIF4EBP2,EIF4ENIF1,EIF4G1,E…
GO:0043241	protein complex disassembly	3.65054e-43	1.94959e-41	90	3560	175	35266	0.0252809	0.00496229	0.514286	0.100947	iPSCs-CECs	APEH,CAV1,CFL1,CFL2,CHCHD1,CHMP2A,CHMP5,CHMP7,CSNK1A1,CTNNB1,DSTN,DVL2,ETF1,GADD45GIP1,GSK3B,GSPT1,HDAC6,HSPA8,IST1,MICAL1,MRPL1,MRPL10,MRPL11,MRPL12,MRPL13,MRPL15,MRPL16,MRPL17,MRPL18,MRPL2,MRPL20,MRPL21,MRPL22,MRPL23,MRPL27,MRPL3,MRPL33,MRPL34,MRPL38,MRPL39,MRPL40,MRPL41,MRPL43,MRPL44,MRPL45,MRPL46,MRPL47,MRPL49,MRPL50,MRPL52,MRPL53,MRPL54,MRPL9,MRPS10,MRPS11,MRPS12,MRPS14,MRPS16,MRPS17,MRPS18B…
GO:0044802	single-organism membrane organization	3.93121e-43	2.08788e-41	200	3560	705	35266	0.0561798	0.0199909	0.283688	0.100947	iPSCs-CECs	AAAS,ACAA2,AFG3L2,AGRN,ANK3,ANKFY1,ANXA2,AP3D1,APOE,APOO,APOOL,ARF1,ARFRP1,ASNA1,ATP1B3,ATP2A2,BAD,BAG6,BAIAP2,BAK1,BANF1,BAX,BET1,BID,BLOC1S2,BNIP1,CAV1,CDH2,CDK1,CHCHD3,CHCHD6,CHMP2A,CHMP4A,CHMP4B,CHMP7,CLN8,CLU,CNP,COL5A1,DLG1,DNAJA3,DNM1L,DYNLL1,DYNLL2,EEA1,EPB41L3,EZR,FAM126A,FIS1,FLOT1,FLOT2,FNTA,GDAP1,GET4,GNAI3,GOLGA4,GOLPH3,GOSR2,GPHN,GSK3A,GSK3B,HEBP2,HK2,HSP90AA1,HSPA4,IMMT,JUP,KRT18,L…
GO:0051168	nuclear export	5.53685e-43	2.92449e-41	89	3560	172	35266	0.025	0.00487722	0.517442	0.100947	iPSCs-CECs	AAAS,ADAR,AGFG1,AHCYL1,AKAP13,ALKBH5,ALYREF,CALR,CHP1,CPSF1,CPSF2,CPSF3,CSE1L,DDX19A,DDX39A,EIF4A3,EIF4E,EIF5A,EIF6,ENY2,FIP1L1,FYTTD1,GSK3B,HNRNPA1,HNRNPA2B1,HSPA9,MAGOH,MALT1,NCBP2,NDC1,NMD3,NOL6,NUP107,NUP133,NUP153,NUP155,NUP160,NUP188,NUP210,NUP214,NUP35,NUP37,NUP43,NUP54,NUP58,NUP62,NUP85,NUP88,NUP93,NUP98,NUTF2,NXF1,PABPN1,POLDIP3,POLR2D,RAE1,RAN,RANBP1,RANBP2,RBM8A,RNPS1,RPS28,RPSA,RRS1,S…
GO:1902582	single-organism intracellular transport	5.9533e-43	3.12727e-41	174	3560	564	35266	0.0488764	0.0159927	0.308511	0.100947	iPSCs-CECs	AAAS,ACTN4,ADAR,AFG3L2,ANK3,ANXA2,AP3B1,AP3D1,AP3M1,AP3S1,APP,ARF1,ARL3,ARL6,ATP5A1,ATP5B,ATP5C1,ATP5D,ATP5H,ATP5I,ATP5J,ATP5J2,ATP5L,ATP5O,BLOC1S1,BLOC1S2,BLOC1S4,BLOC1S6,CANX,CDK5,CHCHD4,COPG1,CPT1A,CPT2,CSE1L,CTNNB1,DAG1,DCTN1,DCTN2,DNAJC5,DNM2,DPYSL2,DYNLL1,GRN,HSP90AA1,HSPA4,IFT20,IFT27,IPO11,IPO4,IPO5,IPO7,IPO9,KIF1A,KIF5B,KPNA1,KPNA2,KPNA3,KPNA4,KPNA5,KPNB1,LIN7A,LRPPRC,MAP1B,MAP1S,MAPK1,M…
GO:0070126	mitochondrial translational termination	1.16469e-42	6.08489e-41	62	3560	86	35266	0.0174157	0.00243861	0.72093	0.100947	iPSCs-CECs	CHCHD1,GADD45GIP1,MRPL1,MRPL10,MRPL11,MRPL12,MRPL13,MRPL15,MRPL16,MRPL17,MRPL18,MRPL2,MRPL20,MRPL21,MRPL22,MRPL23,MRPL27,MRPL3,MRPL33,MRPL34,MRPL38,MRPL39,MRPL40,MRPL41,MRPL43,MRPL44,MRPL45,MRPL46,MRPL47,MRPL49,MRPL50,MRPL52,MRPL53,MRPL54,MRPL9,MRPS10,MRPS11,MRPS12,MRPS14,MRPS16,MRPS17,MRPS18B,MRPS18C,MRPS21,MRPS22,MRPS23,MRPS24,MRPS25,MRPS26,MRPS27,MRPS28,MRPS30,MRPS31,MRPS33,MRPS34,MRPS35,MRPS3…
GO:0080134	regulation of response to stress	1.5981e-42	8.30406e-41	314	3560	1415	35266	0.0882022	0.0401236	0.221908	0.100947	iPSCs-CECs	AAAS,ABAT,ABR,ADA,ADAR,AIDA,AKT1S1,ALKBH5,ANXA2,ANXA5,AP1G1,APEX1,APOE,ARFGEF1,ARL6IP5,ARMT1,ATP2B4,BABAM1,BAG1,BAG2,BAG3,BAG5,BAG6,BAK1,BAX,BCAP31,BCL10,BCLAF1,BRCC3,BRD4,C1QBP,CAMK2D,CAV1,CCAR2,CD276,CD47,CD59,CD74,CDC37,CDK6,CERS2,CHCHD2,CHID1,CHORDC1,CLASP1,CLU,CNPY3,COLEC12,COPS5,CRNKL1,CRYAB,CTGF,CUL1,CUL4A,DBNL,DDX5,DEK,DERL2,DLG1,DNAJA1,DNAJA3,DNAJB1,DNAJB6,DNAJC3,DNAJC7,DUSP3,DVL2,EEF1E1…
GO:0006457	protein folding	1.89055e-42	9.77089e-41	133	3560	361	35266	0.0373596	0.0102365	0.368421	0.100947	iPSCs-CECs	AARS,AIP,ALG12,B2M,BAG1,BAG2,BAG3,BAG5,CALR,CANX,CCT2,CCT3,CCT4,CCT5,CCT6A,CCT7,CCT8,CD74,CDC37,CHCHD4,CHORDC1,CLGN,CLPX,CLU,CRTAP,CRYAB,CSNK2A2,CWC27,DNAJA1,DNAJA2,DNAJA3,DNAJB1,DNAJB11,DNAJB6,DNAJC10,DNAJC7,EMC1,ERO1A,ERP29,ERP44,FKBP10,FKBP11,FKBP14,FKBP1A,FKBP2,FKBP3,FKBP4,FKBP5,FKBP7,FKBP9,GANAB,GNAI1,GNAI2,GNAI3,GNAZ,GNB1,GNB2,GNB3,GNB4,GNG2,GRPEL1,HSP90AA1,HSP90AB1,HSP90AB2P,HSP90AB4P,HSP9…
GO:0006810	transport	1.98888e-42	1.02241e-40	1023	3560	6964	35266	0.28736	0.197471	0.146898	0.100947	iPSCs-CECs	AAAS,AAGAB,AAK1,ABCC1,ABCD3,ABCE1,ABCF1,ABCF2,ABI1,ACAA2,ACBD3,ACO1,ACSL3,ACSL4,ACTB,ACTG1,ACTN1,ACTN4,ACTR2,ACTR3,ADA,ADAR,ADD1,ADD2,ADD3,AFG3L2,AGFG1,AHCTF1,AHCYL1,AIP,AKAP12,AKAP13,AKAP8,ALDOA,ALKBH5,ALYREF,AMPH,ANK3,ANKFY1,ANO10,ANP32A,ANXA2,ANXA3,ANXA5,ANXA6,AP1B1,AP1G1,AP1M1,AP1S1,AP1S2,AP2A1,AP2A2,AP2B1,AP2M1,AP2S1,AP3B1,AP3D1,AP3M1,AP3S1,APLP2,APOE,APOO,APP,APRT,ARCN1,ARF1,ARF5,ARF6,ARFGA…
GO:0006611	protein export from nucleus	5.19662e-42	2.65719e-40	85	3560	161	35266	0.0238764	0.0045653	0.52795	0.100947	iPSCs-CECs	AAAS,ADAR,AGFG1,AHCYL1,ALKBH5,ALYREF,CALR,CHP1,CPSF1,CPSF2,CPSF3,CSE1L,DDX19A,DDX39A,EIF4A3,EIF4E,EIF5A,EIF6,ENY2,FIP1L1,FYTTD1,GSK3B,HNRNPA2B1,HSPA9,MAGOH,NCBP2,NDC1,NMD3,NOL6,NUP107,NUP133,NUP153,NUP155,NUP160,NUP188,NUP210,NUP214,NUP35,NUP37,NUP43,NUP54,NUP58,NUP62,NUP85,NUP88,NUP93,NUP98,NUTF2,NXF1,PABPN1,POLDIP3,POLR2D,RAE1,RAN,RANBP2,RBM8A,RNPS1,RPS28,RPSA,RRS1,SARNP,SDAD1,SEH1L,SRSF1,SRSF2…
GO:0006417	regulation of translation	6.49472e-42	3.30337e-40	160	3560	499	35266	0.0449438	0.0141496	0.320641	0.100947	iPSCs-CECs	AARS,AARSD1,ABCF1,ACO1,ADAR,AGO1,AGO2,APP,C1QBP,CALR,CAPRIN1,CELF1,CIRBP,CNOT1,CNOT10,CNOT2,CNOT3,CNOT7,DAPK3,DDX1,DDX3X,DICER1,DNAJC3,DOHH,DPH5,DTD1,EEF2,EEFSEC,EIF1,EIF1B,EIF2A,EIF2AK2,EIF2B1,EIF2B2,EIF2B3,EIF2B4,EIF2B5,EIF2S1,EIF3A,EIF3B,EIF3C,EIF3D,EIF3E,EIF3F,EIF3G,EIF3H,EIF3I,EIF3J,EIF3K,EIF3L,EIF3M,EIF4A1,EIF4A2,EIF4A3,EIF4B,EIF4E,EIF4E2,EIF4EBP1,EIF4EBP2,EIF4ENIF1,EIF4G1,EIF4G2,EIF4G3,EIF…
GO:0030154	cell differentiation	7.73114e-42	3.89156e-40	601	3560	3512	35266	0.16882	0.099586	0.171128	0.100947	iPSCs-CECs	AAMP,ABHD5,ABI1,ACADM,ACADVL,ACSL4,ACTA2,ACTG1,ACTN1,ADA,ADAM17,ADAR,ADD1,ADNP,AFG3L2,AGFG1,AGRN,AIFM1,AIMP2,AKAP13,ALCAM,ALDH6A1,ALDOC,ALKBH5,ALYREF,ANGPTL4,ANK3,ANTXR1,ANXA2,ANXA7,AP1G1,AP1M1,AP3D1,APOE,APP,ARF1,ARF6,ARFGEF1,ARHGAP35,ARHGDIA,ARHGEF1,ARHGEF7,ARID1A,ARIH2,ARL3,ARL4A,ARL6,ARMC6,ARSB,ASF1A,ATG5,ATP2A2,ATP5B,ATXN10,B2M,B4GAT1,BAG5,BAG6,BAIAP2,BAK1,BAX,BCCIP,BDH2,BIN1,BLOC1S1,BLOC1S2…
GO:0051640	organelle localization	7.7321e-42	3.89156e-40	172	3560	563	35266	0.0483146	0.0159644	0.305506	0.100947	iPSCs-CECs	ACTN4,ACTR2,ACTR3,ANKFY1,AP3B1,AP3D1,AP3M1,AP3S1,ARF1,ARL6,ATP6AP1,BET1,BLOC1S1,BLOC1S2,BLOC1S4,BLOC1S6,BRAT1,CANX,CD59,CDC23,CDK5,CHAMP1,CHMP2A,CHMP4A,CHMP4B,CHMP5,CHMP6,CHMP7,CLASP1,CNIH1,COPG1,CSNK1D,CTNNB1,CTSC,CTSZ,CUL3,DCTN1,DCTN2,DCTN4,DLG1,DNAJC5,DNM2,DOCK7,DPYSL2,DYNC1H1,DYNC1LI2,DYNLT1,EIF6,EXOC2,EXOC4,EXOC5,EXOC6B,EZR,GBF1,GOLGA2,GOSR2,GRN,HDAC6,HOOK3,IFT20,KIF5B,KPNB1,LAMTOR1,LIN7A,LL…
GO:0015931	nucleobase-containing compound transport	2.98454e-41	1.49429e-39	107	3560	251	35266	0.0300562	0.00711734	0.426295	0.100947	iPSCs-CECs	AAAS,AGFG1,AHCTF1,ALKBH5,ALYREF,C14orf166,CKAP5,CPSF1,CPSF2,CPSF3,DDX19A,DDX39A,EIF4A3,EIF4E,EIF5A,EIF6,ENY2,FIP1L1,FLOT1,FYTTD1,G3BP2,GJA1,HNRNPA1,HNRNPA2B1,HNRNPA3,IGF2BP1,IGF2BP2,IGF2BP3,IWS1,KHSRP,KIF5C,LRPPRC,MAGOH,MRPL18,MVP,MYO1C,NCBP1,NCBP2,NDC1,NMD3,NOL6,NOP58,NUP107,NUP133,NUP153,NUP155,NUP160,NUP188,NUP210,NUP214,NUP35,NUP37,NUP43,NUP54,NUP58,NUP62,NUP85,NUP88,NUP93,NUP98,NXF1,PABPN1,P…
GO:0019752	carboxylic acid metabolic process	4.1963e-41	2.09011e-39	306	3560	1384	35266	0.0859551	0.0392446	0.221098	0.100947	iPSCs-CECs	AARS,AARS2,AARSD1,AASDHPPT,AASS,ABAT,ABCC1,ABCD3,ABHD10,ABHD5,ACAA1,ACAA2,ACACA,ACAD9,ACADM,ACADSB,ACADVL,ACAT1,ACLY,ACO1,ACOT1,ACOT7,ACOX1,ACOX3,ACSF2,ACSL3,ACSL4,ACY1,ADI1,ADPGK,ADSS,AHCY,AHCYL1,AHCYL2,AIMP1,AIMP2,ALDH18A1,ALDH1A3,ALDH3A2,ALDH5A1,ALDH6A1,ALDH7A1,ALDOA,ALDOC,AMT,ARG2,AS3MT,ASRGL1,ATIC,AUH,BCAT1,BCAT2,BCKDHA,BCKDHB,BCKDK,BDH2,BGN,BHMT,BPHL,CAD,CARS,CARS2,CBR1,CBR4,CBS,CD74,CDO1,C…
GO:0043436	oxoacid metabolic process	4.73495e-41	2.34624e-39	323	3560	1498	35266	0.0907303	0.0424772	0.215621	0.100947	iPSCs-CECs	AARS,AARS2,AARSD1,AASDHPPT,AASS,ABAT,ABCC1,ABCD3,ABHD10,ABHD14B,ABHD5,ACAA1,ACAA2,ACACA,ACAD9,ACADM,ACADSB,ACADVL,ACAT1,ACLY,ACO1,ACOT1,ACOT7,ACOX1,ACOX3,ACSF2,ACSL3,ACSL4,ACY1,ADI1,ADPGK,ADSS,AHCY,AHCYL1,AHCYL2,AIMP1,AIMP2,ALDH18A1,ALDH1A3,ALDH3A2,ALDH5A1,ALDH6A1,ALDH7A1,ALDOA,ALDOC,AMT,ARG2,ARSB,AS3MT,ASRGL1,ATIC,AUH,B3GAT3,B4GAT1,BCAT1,BCAT2,BCKDHA,BCKDHB,BCKDK,BDH2,BGN,BHMT,BPHL,BPNT1,CAD,CAR…
GO:0006082	organic acid metabolic process	5.33732e-41	2.63116e-39	326	3560	1519	35266	0.091573	0.0430726	0.214615	0.100947	iPSCs-CECs	AARS,AARS2,AARSD1,AASDHPPT,AASS,ABAT,ABCC1,ABCD3,ABHD10,ABHD14B,ABHD5,ACAA1,ACAA2,ACACA,ACAD9,ACADM,ACADSB,ACADVL,ACAT1,ACLY,ACO1,ACOT1,ACOT7,ACOX1,ACOX3,ACSF2,ACSL3,ACSL4,ACY1,ADI1,ADPGK,ADSS,AHCY,AHCYL1,AHCYL2,AIMP1,AIMP2,ALDH18A1,ALDH1A3,ALDH3A2,ALDH5A1,ALDH6A1,ALDH7A1,ALDOA,ALDOC,AMT,ARG2,ARSB,AS3MT,ASRGL1,ATIC,AUH,B3GAT3,B4GAT1,BCAT1,BCAT2,BCKDHA,BCKDHB,BCKDK,BDH2,BGN,BHMT,BPHL,BPNT1,CAD,CAR…
GO:1902589	single-organism organelle organization	5.99721e-41	2.94139e-39	338	3560	1601	35266	0.0949438	0.0453978	0.211118	0.100947	iPSCs-CECs	ABI1,ABI2,ABR,ACAA2,ACTG1,ACTN1,ACTN4,ACTR2,ACTR3,ADD1,ADD2,AFG3L2,AGFG1,AHCTF1,AKAP8,ALDOA,ANK3,ANKFY1,ANTXR1,APOO,APOOL,ARF1,ARF6,ARFIP2,ARL3,ARPC1A,ARPC1B,ARPC2,ARPC3,ARPC4,ARPC5,ARPC5L,ATAD1,ATG3,ATG4B,ATG5,BAD,BAIAP2,BAK1,BAX,BCAR1,BET1,BID,BLOC1S2,BNIP1,BRK1,BUB3,CALR,CAP1,CAPZB,CAV1,CDC23,CDC42BPB,CDK1,CDK5,CFAP20,CFL1,CFL2,CHAMP1,CHCHD3,CHCHD6,CHMP2A,CHMP4A,CHMP4B,CHMP5,CHMP6,CHMP7,CHP1,C…
GO:0023051	regulation of signaling	6.97027e-41	3.40128e-39	599	3560	3521	35266	0.168258	0.0998412	0.170122	0.100947	iPSCs-CECs	AAK1,ABAT,ABHD6,ABR,ACAA2,ACTN4,ADA,ADAM17,ADAR,ADNP,AES,AGPAT1,AHCYL1,AIDA,AIP,AKAP12,AKAP13,AKR1B1,AKT1S1,ANXA2,ANXA5,AP2A1,AP2A2,AP2B1,AP2M1,APOE,APP,ARF1,ARF6,ARFGEF1,ARHGAP1,ARHGAP17,ARHGAP35,ARHGAP5,ARHGDIA,ARHGDIB,ARHGEF1,ARHGEF2,ARHGEF7,ARL2,ARL2BP,ARL6,ARL6IP5,ASPH,ATAD1,ATP1B3,ATP2A2,ATP2B1,ATP2B4,ATP6AP1,ATP6AP2,ATP6V1C2,BAD,BAG5,BAIAP2,BAK1,BAX,BAZ1B,BCAP31,BCL10,BCLAF1,BGN,BID,BRD4,B…
GO:0009059	macromolecule biosynthetic process	8.95488e-41	4.34764e-39	802	3560	5155	35266	0.225281	0.146175	0.155577	0.100947	iPSCs-CECs	AARS,AARS2,AARSD1,ABCF1,ACADM,ACTL6A,ADNP,ADRM1,AEBP1,AES,AGL,AGO1,AGO2,AGRN,AIMP1,AIMP2,AKAP8,ALG1,ALG12,ALG2,ALG5,ALG9,ALYREF,ANP32A,APEH,APEX1,APOE,ARHGAP35,ARID1A,ASCC1,ASCC2,ASCC3,ASF1A,ASH2L,ATF7IP,ATG4B,ATG5,B3GAT3,B3GLCT,B4GAT1,BAZ1B,BCL10,BCLAF1,BGN,BRD3,BRD4,BRD7,BTF3,BZW1,C14orf166,C1QBP,CARM1,CARS,CARS2,CBFB,CCAR1,CCAR2,CCNK,CDC5L,CDC73,CDK1,CDK2,CDK2AP1,CDKAL1,CEBPZ,CGGBP1,CHCHD1,CHC…
GO:0080135	regulation of cellular response to stress	1.08058e-40	5.21991e-39	178	3560	606	35266	0.05	0.0171837	0.293729	0.100947	iPSCs-CECs	AAAS,AIDA,AKT1S1,APEX1,ARL6IP5,ARMT1,BABAM1,BAG1,BAG2,BAG3,BAG5,BAG6,BAK1,BAX,BCAP31,BCLAF1,BRCC3,BRD4,CAMK2D,CAV1,CCAR2,CD74,CDK6,CERS2,CHCHD2,CHORDC1,CLU,COPS5,CRYAB,CTGF,CUL4A,DBNL,DDX5,DEK,DERL2,DLG1,DNAJA1,DNAJB1,DNAJB6,DNAJC3,DNAJC7,DUSP3,DVL2,EEF1E1,EIF2AK2,ENDOG,ERLEC1,ERP29,EZR,FKBP4,GPX1,GSK3B,GSTP1,HACD3,HDAC6,HMGA1,HRAS,HSBP1,HSP90AA1,HSP90AB1,HSPA1B,HSPA5,HSPA8,HSPB1,HSPH1,HTRA2,HYOU…
GO:1903362	regulation of cellular protein catabolic process	1.61534e-40	7.76411e-39	104	3560	242	35266	0.0292135	0.00686213	0.429752	0.100947	iPSCs-CECs	ANAPC7,ANXA2,APOE,ARIH1,ARIH2,BAG5,BAG6,BCAP31,BUB3,CAV1,CCAR2,CCDC22,CD81,CDC16,CDC23,CDC26,CDC27,CDK1,CDK5RAP3,CLU,COMMD1,CSNK1A1,CSNK1D,CTSC,CUL1,DAB2,DDRGK1,EZR,FBXO22,FHIT,GABARAPL2,GBA,GCLC,GIPC1,GLMN,GPX1,GSK3B,HSP90AB1,HSPBP1,MAD2L1,PARK7,PDCL3,PRKACA,PSMA1,PSMA2,PSMA3,PSMA4,PSMA5,PSMA6,PSMA7,PSMB1,PSMB2,PSMB3,PSMB4,PSMB5,PSMB6,PSMB7,PSMC1,PSMC2,PSMC4,PSMC5,PSMC6,PSMD1,PSMD10,PSMD11,PSMD1…
GO:0055086	nucleobase-containing small molecule metabolic process	2.14857e-40	1.02757e-38	231	3560	917	35266	0.0648876	0.0260024	0.251908	0.100947	iPSCs-CECs	ABHD14B,ACOT7,ADA,ADK,ADPGK,ADSL,ADSS,AHCY,AHCYL1,AHCYL2,AK1,AK2,AK3,AK4,AK6,ALDH6A1,ALDOA,ALDOC,APRT,ATIC,ATP5A1,ATP5B,ATP5C1,ATP5D,ATP5F1,ATP5H,ATP5I,ATP5J,ATP5J2,ATP5L,ATP5O,ATP6V0A1,ATP6V1A,ATP6V1B2,BAD,BPNT1,CAD,CAT,CNP,COASY,COX5A,COX5B,COX6A1,COX6B1,COX7A2L,CTPS1,CTPS2,CYC1,CYCS,DCAKD,DCK,DCTD,DCTPP1,DERA,DGUOK,DHTKD1,DLD,DLG1,DLG3,DNMT3A,DNPH1,DTYMK,DUT,ENO1,ENO2,ENPP4,ERH,FHIT,FLAD1,FXN,…
GO:0006415	translational termination	3.16922e-40	1.5082e-38	66	3560	103	35266	0.0185393	0.00292066	0.640777	0.100947	iPSCs-CECs	APEH,CHCHD1,ETF1,GADD45GIP1,GSPT1,MRPL1,MRPL10,MRPL11,MRPL12,MRPL13,MRPL15,MRPL16,MRPL17,MRPL18,MRPL2,MRPL20,MRPL21,MRPL22,MRPL23,MRPL27,MRPL3,MRPL33,MRPL34,MRPL38,MRPL39,MRPL40,MRPL41,MRPL43,MRPL44,MRPL45,MRPL46,MRPL47,MRPL49,MRPL50,MRPL52,MRPL53,MRPL54,MRPL9,MRPS10,MRPS11,MRPS12,MRPS14,MRPS16,MRPS17,MRPS18B,MRPS18C,MRPS21,MRPS22,MRPS23,MRPS24,MRPS25,MRPS26,MRPS27,MRPS28,MRPS30,MRPS31,MRPS33,MRP…
GO:0010646	regulation of cell communication	4.27392e-40	2.0239e-38	587	3560	3448	35266	0.164888	0.0977712	0.170244	0.100947	iPSCs-CECs	AAK1,ABAT,ABHD6,ABR,ACAA2,ACTN4,ADA,ADAM17,ADAR,ADNP,AES,AGPAT1,AIDA,AIP,AKAP12,AKAP13,AKR1B1,AKT1S1,ANK3,ANXA2,ANXA5,AP2A1,AP2A2,AP2B1,AP2M1,APOE,APP,ARF1,ARF6,ARFGEF1,ARHGAP1,ARHGAP17,ARHGAP35,ARHGAP5,ARHGDIA,ARHGDIB,ARHGEF1,ARHGEF2,ARHGEF7,ARL2,ARL2BP,ARL6,ARL6IP5,ASPH,ATAD1,ATP2A2,ATP2B4,ATP6AP1,ATP6AP2,ATP6V1C2,BAD,BAG5,BAIAP2,BAK1,BAX,BAZ1B,BCAP31,BCL10,BCLAF1,BGN,BID,BRD4,BRD7,BUD31,C1QBP,…
GO:0060341	regulation of cellular localization	5.01162e-40	2.3616e-38	219	3560	849	35266	0.0615169	0.0240742	0.257951	0.100947	iPSCs-CECs	AAAS,ACAA2,ACSL3,ACTL6A,ANK3,ANP32B,AP2M1,APPL1,ARF1,ARF6,ARIH2,ASPH,ATG5,ATP2A2,B3GAT3,BAD,BAK1,BAX,BCAP31,BID,CAMK2D,CAV1,CCDC22,CCT2,CCT4,CCT5,CCT6A,CCT7,CCT8,CD2AP,CDH2,CDK1,CDK5,CDK5RAP3,CHERP,CHP1,CLTC,COMMD1,CRYAA,CRYAB,CSK,CSNK2A2,CTNNB1,CYB5R1,DAB2,DERL2,DIAPH1,DKC1,DLG1,DNAJC13,DNM1,DYNLL1,DYNLL2,EHD1,ENY2,EPHA2,ERBB2,ERLEC1,EZR,FIS1,G3BP2,GAS1,GBF1,GBP1,GDI1,GNAQ,GNL3,GOPC,GSK3A,GSK3B,…
GO:0034645	cellular macromolecule biosynthetic process	2.72257e-39	1.27669e-37	787	3560	5078	35266	0.221067	0.143991	0.154982	0.100947	iPSCs-CECs	AARS,AARS2,AARSD1,ABCF1,ACADM,ACTL6A,ADNP,ADRM1,AEBP1,AES,AGL,AGO1,AGO2,AIMP1,AIMP2,AKAP8,ALG1,ALG12,ALG2,ALG5,ALG9,ALYREF,ANP32A,APEH,APEX1,APOE,ARHGAP35,ARID1A,ASCC1,ASCC2,ASCC3,ASF1A,ASH2L,ATF7IP,ATG4B,ATG5,B3GAT3,B3GLCT,B4GAT1,BAZ1B,BCLAF1,BGN,BRD3,BRD4,BRD7,BTF3,BZW1,C14orf166,C1QBP,CARM1,CARS,CARS2,CBFB,CCAR1,CCAR2,CCNK,CDC5L,CDC73,CDK1,CDK2,CDK2AP1,CDKAL1,CEBPZ,CGGBP1,CHCHD1,CHCHD2,CHCHD3,…
GO:0031400	negative regulation of protein modification process	4.24202e-39	1.97954e-37	174	3560	599	35266	0.0488764	0.0169852	0.290484	0.100947	iPSCs-CECs	ADAR,ADARB1,AIDA,AKT1S1,ANAPC7,APOE,ATG5,ATP2B4,BAG5,BAK1,BAX,BGN,BUB3,CASP3,CAV1,CDC16,CDC23,CDC26,CDC27,CDK1,CDK2,CDK5,CDK5RAP3,CDKN1C,CHORDC1,CHP1,CORO1C,CRTAP,CSK,CTBP1,CTNNB1,DAG1,DCN,DLG1,DNAJA1,DNAJA3,DNAJC10,DNAJC3,DUSP3,EZR,FAM129A,FBXO7,G6PD,GBA,GBP1,GCLC,GLMN,GMFB,GNAQ,GPS1,GSK3B,GSTP1,GTPBP4,H2AFY,HDAC2,HEXIM1,HSPA1B,HSPB1,HSPH1,IGBP1,IGF1R,ILK,IMPACT,ISG15,KIRREL,LEMD2,LRRC4B,MAD2L1,…
GO:0006405	RNA export from nucleus	5.39275e-39	2.50437e-37	77	3560	143	35266	0.0216292	0.0040549	0.538462	0.100947	iPSCs-CECs	AAAS,AGFG1,ALKBH5,ALYREF,CPSF1,CPSF2,CPSF3,DDX19A,DDX39A,EIF4A3,EIF4E,EIF5A,EIF6,ENY2,FIP1L1,FYTTD1,HNRNPA1,HNRNPA2B1,MAGOH,NCBP2,NDC1,NMD3,NOL6,NUP107,NUP133,NUP153,NUP155,NUP160,NUP188,NUP210,NUP214,NUP35,NUP37,NUP43,NUP54,NUP58,NUP62,NUP85,NUP88,NUP93,NUP98,NXF1,PABPN1,POLDIP3,POLR2D,RAE1,RAN,RANBP1,RANBP2,RBM8A,RNPS1,RPS28,RPSA,RRS1,SARNP,SDAD1,SEH1L,SRSF1,SRSF2,SRSF3,SRSF5,SRSF6,SRSF7,THOC1,…
GO:0009896	positive regulation of catabolic process	6.52174e-39	3.01411e-37	159	3560	519	35266	0.0446629	0.0147167	0.306358	0.100947	iPSCs-CECs	ABHD5,AGO2,ANAPC7,ANXA5,APOE,ARIH1,ARIH2,ATG4B,ATG5,BAD,BAG6,BAX,BCAP31,BLOC1S1,BUB3,CAV1,CCDC22,CD81,CDC16,CDC23,CDC26,CDC27,CDC37,CDK1,CLU,CNOT1,CNOT7,CPT1A,CRNKL1,CSNK1A1,CSNK1D,CTSC,CUL1,CUL4B,DAB2,DCN,DDRGK1,EIF2S1,ENDOG,EZR,FBXO22,GBA,GCLC,GJA1,GPD1,GSK3A,GSK3B,GTPBP1,HAPLN1,HDAC6,HK2,HNRNPR,HSPBP1,INS,IST1,LARP1,LMCD1,LPCAT1,LRSAM1,MAD2L1,MAP2K1,MAPK3,MDH1,MRPS10,MTDH,NDUFB9,NEFM,NME2,NRDC…
GO:0006414	translational elongation	1.04573e-38	4.80984e-37	77	3560	144	35266	0.0216292	0.00408325	0.534722	0.100947	iPSCs-CECs	CHCHD1,EEF1A2,EEF1B2,EEF1D,EEF1E1,EEF1G,EEF2,EEFSEC,EIF5A,GADD45GIP1,GFM1,GTPBP1,HBS1L,MRPL1,MRPL10,MRPL11,MRPL12,MRPL13,MRPL15,MRPL16,MRPL17,MRPL18,MRPL2,MRPL20,MRPL21,MRPL22,MRPL23,MRPL27,MRPL3,MRPL33,MRPL34,MRPL38,MRPL39,MRPL40,MRPL41,MRPL43,MRPL44,MRPL45,MRPL46,MRPL47,MRPL49,MRPL50,MRPL52,MRPL53,MRPL54,MRPL9,MRPS10,MRPS11,MRPS12,MRPS14,MRPS16,MRPS17,MRPS18B,MRPS18C,MRPS21,MRPS22,MRPS23,MRPS24…
GO:0009966	regulation of signal transduction	1.62917e-38	7.45773e-37	536	3560	3094	35266	0.150562	0.0877332	0.173239	0.100947	iPSCs-CECs	AAK1,ABAT,ABHD6,ABR,ACAA2,ACTN4,ADA,ADAM17,ADAR,AES,AGPAT1,AIDA,AIP,AKAP12,AKAP13,AKR1B1,AKT1S1,ANXA2,AP2A1,AP2A2,AP2B1,AP2M1,APOE,APP,ARF6,ARFGEF1,ARHGAP1,ARHGAP17,ARHGAP35,ARHGAP5,ARHGDIA,ARHGDIB,ARHGEF1,ARHGEF2,ARHGEF7,ARL6,ARL6IP5,ASPH,ATP2B4,ATP6AP1,ATP6AP2,ATP6V1C2,BAD,BAG5,BAK1,BAX,BAZ1B,BCAP31,BCL10,BCLAF1,BGN,BID,BRD4,BRD7,BUD31,C1QBP,C3orf58,CALR,CAMK2D,CARM1,CAT,CAV1,CBL,CCAR2,CCDC22,C…
GO:0019058	viral life cycle	1.65197e-38	7.52626e-37	89	3560	190	35266	0.025	0.00538763	0.468421	0.100947	iPSCs-CECs	AAAS,APOE,ATG5,CAV1,CD81,CHMP2A,CHMP4A,CHMP4B,CHMP5,CHMP6,CHMP7,CTBP1,CXADR,DAG1,DEK,DYNLT1,EFNB2,EPS15,HSP90AB1,HSPA1B,ICAM1,IST1,ITGA5,ITGAV,ITGB6,KPNA1,KPNA2,KPNA3,KPNA4,KPNB1,LAMP1,LAMTOR5,LRSAM1,MVB12A,MVB12B,NCAM1,NDC1,NECTIN2,NUP107,NUP133,NUP153,NUP155,NUP160,NUP188,NUP210,NUP214,NUP35,NUP37,NUP43,NUP54,NUP58,NUP62,NUP85,NUP88,NUP93,NUP98,PC,PCBP1,PCBP2,PDCD6IP,PPIA,PPID,RAB1A,RAB1B,RAB7A…
GO:1901700	response to oxygen-containing compound	2.31325e-38	1.04893e-36	312	3560	1468	35266	0.0876404	0.0416265	0.212534	0.100947	iPSCs-CECs	AARS,ABAT,ABR,ADA,ADAM17,ADH5,ADNP,ADPRHL2,AGRN,AGTRAP,AHCYL1,AIFM1,AKR1B1,ALAD,ALDH3A2,ANXA5,AP3S1,APEX1,APOE,APP,APPL1,APRT,ASPH,ATP2A2,ATP2B1,ATP2B4,ATP6AP1,ATP6V0A1,ATP6V1A,ATP6V1B2,ATP6V1C1,ATP6V1C2,ATP6V1D,ATP6V1E1,ATP6V1F,ATP6V1G1,ATP6V1H,B2M,BAD,BAIAP2,BAK1,BAX,BCAR1,BID,BYSL,CA2,CA3,CAD,CALR,CAPN2,CARM1,CASP3,CAT,CAV1,CDC5L,CDC73,CDK1,CDK2,CDK5,CDO1,CNP,COL18A1,COL1A1,COL1A2,COL4A1,COL5A…
GO:0015980	energy derivation by oxidation of organic compounds	2.41152e-38	1.08836e-36	110	3560	280	35266	0.0308989	0.00793966	0.392857	0.100947	iPSCs-CECs	ACADM,ACADVL,ACO1,AGL,ALDH5A1,BAX,BLOC1S1,CAT,CHCHD5,COX20,COX5A,COX5B,COX6A1,COX6B1,COX7A2L,CS,CYC1,CYCS,DHTKD1,DLAT,DLD,ETFA,ETFB,ETFDH,FH,FXN,GAA,GBE1,GFPT1,GPD1,GSK3A,GSK3B,GYG1,GYG2,GYS1,IDH1,IDH2,IDH3A,IDH3B,IDH3G,MDH1,MDH2,MECP2,MTFR1L,MTOR,MYBBP1A,NDUFA10,NDUFA11,NDUFA12,NDUFA2,NDUFA4,NDUFA5,NDUFA6,NDUFA7,NDUFA8,NDUFA9,NDUFAB1,NDUFAF2,NDUFB1,NDUFB10,NDUFB11,NDUFB3,NDUFB4,NDUFB6,NDUFB7,NDU…
GO:0043624	cellular protein complex disassembly	2.93143e-38	1.31069e-36	76	3560	142	35266	0.0213483	0.00402654	0.535211	0.100947	iPSCs-CECs	APEH,CFL1,CFL2,CHCHD1,DSTN,ETF1,GADD45GIP1,GSPT1,HSPA8,MICAL1,MRPL1,MRPL10,MRPL11,MRPL12,MRPL13,MRPL15,MRPL16,MRPL17,MRPL18,MRPL2,MRPL20,MRPL21,MRPL22,MRPL23,MRPL27,MRPL3,MRPL33,MRPL34,MRPL38,MRPL39,MRPL40,MRPL41,MRPL43,MRPL44,MRPL45,MRPL46,MRPL47,MRPL49,MRPL50,MRPL52,MRPL53,MRPL54,MRPL9,MRPS10,MRPS11,MRPS12,MRPS14,MRPS16,MRPS17,MRPS18B,MRPS18C,MRPS21,MRPS22,MRPS23,MRPS24,MRPS25,MRPS26,MRPS27,MRP…
GO:0071166	ribonucleoprotein complex localization	2.93143e-38	1.31069e-36	76	3560	142	35266	0.0213483	0.00402654	0.535211	0.100947	iPSCs-CECs	AAAS,AGFG1,ALKBH5,ALYREF,CPSF1,CPSF2,CPSF3,DDX19A,DDX39A,EIF4A3,EIF4E,EIF5A,EIF6,ENY2,FIP1L1,FYTTD1,HNRNPA2B1,MAGOH,NCBP2,NDC1,NMD3,NOL6,NOP58,NUP107,NUP133,NUP153,NUP155,NUP160,NUP188,NUP210,NUP214,NUP35,NUP37,NUP43,NUP54,NUP58,NUP62,NUP85,NUP88,NUP93,NUP98,NXF1,PABPN1,POLDIP3,POLR2D,PRPF31,RAE1,RAN,RANBP2,RBM8A,RNPS1,RPS28,RPSA,RRS1,SARNP,SDAD1,SEH1L,SRSF1,SRSF2,SRSF3,SRSF5,SRSF6,SRSF7,THOC1,TH…
GO:0034976	response to endoplasmic reticulum stress	3.69233e-38	1.64326e-36	103	3560	250	35266	0.0289326	0.00708898	0.412	0.100947	iPSCs-CECs	AARS,ACADVL,ADD1,AIFM1,ARFGAP1,ASNA1,ATP2A2,AUP1,BAG6,BAK1,BAX,CALR,CCDC47,CDK5RAP3,CTH,CUL7,DCTN1,DDRGK1,DERL1,DERL2,DNAJB11,DNAJC10,DNAJC3,ECM29,EEF2,EIF2AK2,EIF2B5,EIF2S1,ERLEC1,ERLIN1,ERLIN2,ERO1A,ERP44,FAF2,FAM129A,FBXO2,FKBP14,FLOT1,GET4,GFPT1,GOSR2,GSK3A,GSK3B,HDGF,HM13,HSPA5,HYOU1,MAN1B1,MYDGF,NCK2,NPLOC4,OS9,P4HB,PDIA3,PDIA4,PDIA5,PDIA6,PPP2CB,PREB,PSMC1,PSMC2,PSMC4,PSMC5,PSMC6,PTPN1,SDF…
GO:0031331	positive regulation of cellular catabolic process	3.93372e-38	1.74262e-36	146	3560	457	35266	0.0410112	0.0129587	0.319475	0.100947	iPSCs-CECs	ABHD5,AGO2,ANAPC7,ANXA5,APOE,ARIH1,ARIH2,ATG5,BAD,BAX,BCAP31,BLOC1S1,BUB3,CAV1,CCDC22,CD81,CDC16,CDC23,CDC26,CDC27,CDC37,CDK1,CLU,CNOT1,CNOT7,CPT1A,CRNKL1,CSNK1A1,CSNK1D,CTSC,CUL1,DAB2,DCN,DDRGK1,EIF2S1,ENDOG,EZR,FBXO22,GBA,GCLC,GPD1,GSK3B,GTPBP1,HAPLN1,HDAC6,HK2,HNRNPR,HSPBP1,INS,IST1,LARP1,LMCD1,LRSAM1,MAD2L1,MAP2K1,MAPK3,MDH1,MRPS10,MTDH,NDUFB9,NEFM,NME2,NRDC,NUP93,PABPC1,PACSIN3,PAFAH1B2,PARK…
GO:1903050	regulation of proteolysis involved in cellular protein catabolic process	5.57721e-38	2.45934e-36	96	3560	221	35266	0.0269663	0.00626666	0.434389	0.100947	iPSCs-CECs	ANAPC7,ARIH1,ARIH2,BAG5,BAG6,BCAP31,BUB3,CAV1,CCAR2,CCDC22,CDC16,CDC23,CDC26,CDC27,CDK1,CLU,COMMD1,CSNK1A1,CSNK1D,CTSC,CUL1,DAB2,DDRGK1,FBXO22,FHIT,GABARAPL2,GBA,GCLC,GIPC1,GLMN,GPX1,GSK3B,HSP90AB1,HSPBP1,MAD2L1,PARK7,PDCL3,PRKACA,PSMA1,PSMA2,PSMA3,PSMA4,PSMA5,PSMA6,PSMA7,PSMB1,PSMB2,PSMB3,PSMB4,PSMB5,PSMB6,PSMB7,PSMC1,PSMC2,PSMC4,PSMC5,PSMC6,PSMD1,PSMD10,PSMD11,PSMD12,PSMD13,PSMD14,PSMD2,PSMD3,P…
GO:0065007	biological regulation	7.3219e-38	3.21395e-36	2228	3560	18503	35266	0.625843	0.52467	0.120413	0.100947	iPSCs-CECs	AAAS,AAK1,AAMP,AARS,AARSD1,AATF,ABAT,ABCE1,ABCF1,ABHD14B,ABHD5,ABHD6,ABI1,ABI2,ABR,ACAA2,ACAD9,ACADM,ACADSB,ACADVL,ACLY,ACO1,ACOX1,ACOX3,ACSL3,ACSL4,ACTA2,ACTB,ACTG1,ACTL6A,ACTN1,ACTN4,ACTR2,ACTR3,ADA,ADAM10,ADAM17,ADAR,ADARB1,ADD1,ADD2,ADGRL2,ADH5,ADK,ADNP,ADRM1,AEBP1,AES,AFG3L2,AGFG1,AGO1,AGO2,AGPAT1,AGRN,AGTRAP,AHCTF1,AHCYL1,AHNAK,AHSA1,AIDA,AIFM1,AIMP1,AIMP2,AIP,AK3,AKAP12,AKAP13,AKAP8,AKR1B1…
GO:0006753	nucleoside phosphate metabolic process	7.98775e-38	3.49028e-36	211	3560	827	35266	0.0592697	0.0234503	0.255139	0.100947	iPSCs-CECs	ABHD14B,ACOT7,ADA,ADK,ADPGK,ADSL,ADSS,AK1,AK2,AK3,AK4,AK6,ALDOA,ALDOC,APRT,ATIC,ATP5A1,ATP5B,ATP5C1,ATP5D,ATP5F1,ATP5H,ATP5I,ATP5J,ATP5J2,ATP5L,ATP5O,ATP6V0A1,ATP6V1A,ATP6V1B2,BAD,BPNT1,CAD,CAT,CNP,COASY,COX5A,COX5B,COX6A1,COX6B1,COX7A2L,CTPS1,CTPS2,CYC1,CYCS,DCAKD,DCK,DCTD,DCTPP1,DERA,DGUOK,DHTKD1,DLD,DLG1,DLG3,DNPH1,DTYMK,DUT,ENO1,ENO2,ERH,FHIT,FLAD1,FXN,G6PD,GALK1,GAPDH,GARS,GART,GMPR2,GMPS,GN…
GO:0009117	nucleotide metabolic process	8.02768e-38	3.49186e-36	208	3560	809	35266	0.058427	0.0229399	0.257108	0.100947	iPSCs-CECs	ABHD14B,ACOT7,ADA,ADK,ADPGK,ADSL,ADSS,AK1,AK2,AK3,AK4,AK6,ALDOA,ALDOC,APRT,ATIC,ATP5A1,ATP5B,ATP5C1,ATP5D,ATP5F1,ATP5H,ATP5I,ATP5J,ATP5J2,ATP5L,ATP5O,ATP6V0A1,ATP6V1A,ATP6V1B2,BAD,BPNT1,CAD,CAT,CNP,COASY,COX5A,COX5B,COX6A1,COX6B1,COX7A2L,CTPS1,CTPS2,CYC1,CYCS,DCAKD,DCK,DCTD,DERA,DGUOK,DHTKD1,DLD,DLG1,DLG3,DNPH1,DTYMK,DUT,ENO1,ENO2,ERH,FHIT,FLAD1,FXN,G6PD,GALK1,GAPDH,GARS,GART,GMPR2,GMPS,GNAI3,GPD…
GO:0044711	single-organism biosynthetic process	1.1077e-37	4.79654e-36	336	3560	1644	35266	0.094382	0.0466171	0.20438	0.100947	iPSCs-CECs	AASDHPPT,ABAT,ABCD3,ABHD5,ACAA2,ACACA,ACADM,ACAT1,ACBD3,ACLY,ACOT1,ACOT13,ACOT7,ACOT9,ACSF2,ACSL3,ACSL4,ADA,ADI1,ADK,ADSL,ADSS,AGK,AGL,AGPAT1,AGPAT4,AGPS,AHCY,AK1,AK2,AK3,AK4,AK6,AKR1B1,ALAD,ALDH18A1,ALDH1A3,ALDH3A2,ALDOA,ALDOC,ALG1,ALG12,ALG2,ALG5,ALG9,APRT,ARF1,ARG2,ATIC,ATP5A1,ATP5B,ATP5C1,ATP5D,ATP5F1,ATP5H,ATP5I,ATP5J,ATP5J2,ATP5L,ATP5O,ATP6V0A1,B3GAT3,B4GAT1,BCAT1,BCAT2,BDH2,BGN,BHMT,CAD,CB…
GO:0031397	negative regulation of protein ubiquitination	1.18388e-37	5.10341e-36	72	3560	130	35266	0.0202247	0.00368627	0.553846	0.100947	iPSCs-CECs	ANAPC7,ATG5,BAG5,BUB3,CAV1,CDC16,CDC23,CDC26,CDC27,CDK1,CDK2,CDK5,CHP1,DNAJA1,GCLC,GLMN,GTPBP4,HSPA1B,ISG15,MAD2L1,MAD2L2,MTOR,NXN,OGT,OTUB1,PARK7,PDCL3,PSMA1,PSMA2,PSMA3,PSMA4,PSMA5,PSMA6,PSMA7,PSMB1,PSMB2,PSMB3,PSMB4,PSMB5,PSMB6,PSMB7,PSMC1,PSMC2,PSMC4,PSMC5,PSMC6,PSMD1,PSMD10,PSMD11,PSMD12,PSMD13,PSMD14,PSMD2,PSMD3,PSMD6,PSMD7,PSMD9,PSME1,PSME2,PSME3,PSMF1,RPS27A,RPS3,SUFU,TRIP12,TSPO,UBE2C,UB…
GO:0010243	response to organonitrogen compound	1.31281e-37	5.63394e-36	225	3560	915	35266	0.0632022	0.0259457	0.245902	0.100947	iPSCs-CECs	AARS,ABAT,ADA,ADAM17,ADSS,AGTRAP,AHCYL1,AIFM1,AKR1B1,ALAD,ANXA5,AP3S1,APEX1,APP,APPL1,APRT,ASPH,ATP2A2,ATP2B4,ATP6AP1,ATP6V0A1,ATP6V1A,ATP6V1B2,ATP6V1C1,ATP6V1C2,ATP6V1D,ATP6V1E1,ATP6V1F,ATP6V1G1,ATP6V1H,AUP1,BAD,BAG6,BAIAP2,BAX,BCAR1,CA2,CAD,CAPN2,CARM1,CASP3,CAT,CAV1,CCDC47,CD81,CDC5L,CDK1,CDK2,CDK5,CDO1,COL1A1,COL1A2,COL4A1,COL5A2,COL6A1,CREB1,CSK,CTGF,CTNNA1,CTNNB1,CYC1,DAG1,DERL1,DERL2,DHX15…
GO:1903320	regulation of protein modification by small protein conjugation or removal	1.43899e-37	6.14799e-36	107	3560	271	35266	0.0300562	0.00768446	0.394834	0.100947	iPSCs-CECs	AIMP2,ANAPC7,ATG5,BAG5,BCL10,BUB3,CAV1,CCDC22,CDC16,CDC23,CDC26,CDC27,CDK1,CDK2,CDK5,CDK5RAP3,CHP1,CLU,COMMD1,CTNNB1,CTR9,CUL1,DCUN1D1,DERL1,DNAJA1,DNAJA3,FBXO2,FBXO22,GCLC,GLMN,GNL3,GTPBP4,HSP90AA1,HSP90AB1,HSPA1B,HSPA5,HSPBP1,ISG15,MAD2L1,MAD2L2,MALT1,MTA1,MTOR,NXN,OGT,OTUB1,PARK7,PDCL3,PIN1,PSMA1,PSMA2,PSMA3,PSMA4,PSMA5,PSMA6,PSMA7,PSMB1,PSMB2,PSMB3,PSMB4,PSMB5,PSMB6,PSMB7,PSMC1,PSMC2,PSMC4,PS…
GO:0051028	mRNA transport	1.8351e-37	7.80567e-36	83	3560	171	35266	0.0233146	0.00484886	0.48538	0.100947	iPSCs-CECs	AAAS,AGFG1,AHCTF1,ALKBH5,ALYREF,CPSF1,CPSF2,CPSF3,DDX19A,DDX39A,EIF4A3,EIF4E,EIF5A,ENY2,FIP1L1,FYTTD1,G3BP2,HNRNPA1,HNRNPA2B1,HNRNPA3,IGF2BP1,IGF2BP2,IGF2BP3,IWS1,KHSRP,KIF5C,LRPPRC,MAGOH,MVP,MYO1C,NCBP1,NCBP2,NDC1,NUP107,NUP133,NUP153,NUP155,NUP160,NUP188,NUP210,NUP214,NUP35,NUP37,NUP43,NUP54,NUP58,NUP62,NUP85,NUP88,NUP93,NUP98,NXF1,PABPN1,POLDIP3,POLR2D,QKI,RAE1,RANBP2,RBM8A,RNPS1,SARNP,SEC13,S…
GO:0051338	regulation of transferase activity	3.55915e-37	1.50723e-35	242	3560	1027	35266	0.0679775	0.0291215	0.235638	0.100947	iPSCs-CECs	ABI1,ADAM17,ADAR,ADARB1,ADNP,AIDA,AKAP13,AKT1S1,ANAPC7,APOE,APP,ATP2B4,BAD,BAG5,BAK1,BAX,BCCIP,BGN,BUB3,CAB39,CASP3,CAV1,CCNK,CCT2,CCT4,CD74,CD81,CDC16,CDC23,CDC26,CDC27,CDC37,CDK1,CDK2,CDK5,CDK5RAP3,CDKN1C,CHORDC1,CHP1,CKS1B,CKS2,CLU,COPS8,CORO1C,CRK,CRKL,CSK,CSNK2B,CTNNB1,CUL1,DBNL,DCN,DCUN1D1,DKC1,DLG1,DNAJA1,DNAJA3,DNAJC3,DUSP3,DVL2,EEF1A2,EIF2AK2,EIF4A2,ELP3,EPM2AIP1,ERBB2,ERP29,FBXO7,GBA,GC…
GO:0071426	ribonucleoprotein complex export from nucleus	4.4411e-37	1.87247e-35	74	3560	139	35266	0.0207865	0.00394147	0.532374	0.100947	iPSCs-CECs	AAAS,AGFG1,ALKBH5,ALYREF,CPSF1,CPSF2,CPSF3,DDX19A,DDX39A,EIF4A3,EIF4E,EIF5A,EIF6,ENY2,FIP1L1,FYTTD1,HNRNPA2B1,MAGOH,NCBP2,NDC1,NMD3,NOL6,NUP107,NUP133,NUP153,NUP155,NUP160,NUP188,NUP210,NUP214,NUP35,NUP37,NUP43,NUP54,NUP58,NUP62,NUP85,NUP88,NUP93,NUP98,NXF1,PABPN1,POLDIP3,POLR2D,RAE1,RAN,RANBP2,RBM8A,RNPS1,RPS28,RPSA,RRS1,SARNP,SDAD1,SEH1L,SRSF1,SRSF2,SRSF3,SRSF5,SRSF6,SRSF7,THOC1,THOC2,THOC3,THO…
GO:0010941	regulation of cell death	4.63041e-37	1.94376e-35	344	3560	1711	35266	0.0966292	0.048517	0.201052	0.100947	iPSCs-CECs	AARS,AATF,ABR,ACAA2,ACTN1,ACTN4,ADA,ADAM17,ADAR,ADNP,AES,AIFM1,AIMP2,AKAP13,AKT1S1,ALDH1A3,ANGPTL4,ANP32B,ANXA5,API5,APOE,ARHGDIA,ARHGEF7,ARL6IP5,ATAD3A,ATG5,AVEN,BAD,BAG1,BAG3,BAG5,BAG6,BAK1,BAX,BCAP31,BCAR1,BCL10,BCL2L1,BCL2L13,BCLAF1,BID,BIN1,BNIP1,C1QBP,CALR,CAMK2D,CASP3,CASP6,CAST,CAT,CAV1,CBL,CCAR2,CD59,CD74,CDK1,CDK5,CFDP1,CFL1,CHMP2A,CHMP4A,CHMP4B,CHP1,CIAPIN1,CLN8,CLU,COL18A1,CRADD,CREB1…
GO:0006888	ER to Golgi vesicle-mediated transport	4.67145e-37	1.95246e-35	93	3560	213	35266	0.0261236	0.00603981	0.43662	0.100947	iPSCs-CECs	ANK3,ARFGAP1,ARFGAP2,ARFGAP3,BCAP31,BET1,BET1L,CD59,CNIH1,COG1,COG3,COG4,COG6,COG7,COPA,COPB1,COPB2,COPE,COPG1,COPG2,COPZ1,CSNK1D,CTSC,CTSZ,CUL3,DCTN1,DCTN2,DCTN3,DCTN4,DCTN5,DCTN6,DYNC1H1,DYNC1I2,DYNC1LI2,DYNLL1,DYNLL2,ERGIC1,GBF1,GOLGA2,GOLGB1,GOPC,GOSR1,GOSR2,HYOU1,INS,KDELR1,LMAN1,LMAN2L,MCFD2,MIA3,NAPA,NRBP1,NSF,PPP6R1,PPP6R3,PREB,RAB1A,RAB1B,RAB35,SAR1B,SCFD1,SEC13,SEC16A,SEC22B,SEC23A,SEC2…
GO:0007399	nervous system development	8.02663e-37	3.34026e-35	438	3560	2394	35266	0.123034	0.0678841	0.182957	0.100947	iPSCs-CECs	AARS,ABAT,ABR,ACAT1,ACSL3,ACSL4,ACTB,ACTL6A,ADNP,AFG3L2,AGRN,AIFM1,AK2,AK4,ALCAM,ALDH1A3,ALDH3A2,ALDH5A1,ANK3,ANP32B,ANXA3,APOE,APP,ARF1,ARF6,ARFGEF1,ARHGAP35,ARHGDIA,ARHGEF1,ARHGEF7,ARID1A,ARL3,ARL6,ARSB,ATIC,ATP2B1,ATP2B4,ATP5J,ATP6AP2,ATXN10,B2M,B4GAT1,BAD,BAG3,BAG5,BAG6,BAIAP2,BAK1,BAX,BCL10,BID,BIN1,BLOC1S1,BLOC1S2,BLOC1S4,BLOC1S6,BPNT1,BYSL,BZW2,CALR,CALU,CAPRIN1,CARM1,CASP3,CAST,CAV1,CDH2,…
GO:0045862	positive regulation of proteolysis	1.7298e-36	7.16747e-35	126	3560	368	35266	0.0353933	0.010435	0.342391	0.100947	iPSCs-CECs	ADRM1,AIFM1,ANAPC7,ANP32B,APOE,APP,ARIH1,ARIH2,ARL6IP5,ASPH,BAD,BAK1,BAX,BCAP31,BCL10,BCL2L13,BID,BUB3,CASP3,CAV1,CCDC22,CDC16,CDC23,CDC26,CDC27,CDK1,CLN6,CLPX,CLU,CRADD,CSNK1A1,CSNK1D,CTGF,CTSC,CTSH,CUL1,CYCS,CYFIP2,DAB2,DAP,DDRGK1,DDX3X,DIABLO,DNAJA3,FADD,FAM162A,FBXO22,FIS1,FN1,GBA,GCLC,GSK3B,HDAC2,HIP1,HSPBP1,HSPD1,HSPE1,HTRA2,IST1,MAD2L1,MMP14,MTCH1,NRDC,OGT,PACSIN3,PAWR,PHB,PICALM,PLGRKT,PP…
GO:0050789	regulation of biological process	1.79057e-36	7.38745e-35	2109	3560	17376	35266	0.592416	0.492713	0.121374	0.100947	iPSCs-CECs	AAAS,AAK1,AAMP,AARS,AARSD1,AATF,ABAT,ABCF1,ABHD14B,ABHD5,ABHD6,ABI1,ABI2,ABR,ACAA2,ACADM,ACADVL,ACLY,ACO1,ACOX1,ACSL3,ACSL4,ACTA2,ACTB,ACTG1,ACTL6A,ACTN1,ACTN4,ACTR2,ACTR3,ADA,ADAM10,ADAM17,ADAR,ADARB1,ADD1,ADD2,ADGRL2,ADK,ADNP,ADRM1,AEBP1,AES,AFG3L2,AGO1,AGO2,AGPAT1,AGRN,AGTRAP,AHCTF1,AHCYL1,AHNAK,AIDA,AIFM1,AIMP1,AIMP2,AIP,AKAP12,AKAP13,AKAP8,AKR1B1,AKT1S1,ALCAM,ALDH1A3,ALDOA,ALKBH5,ALYREF,ANAP…
GO:0031396	regulation of protein ubiquitination	2.22545e-36	9.1424e-35	101	3560	251	35266	0.0283708	0.00711734	0.40239	0.100947	iPSCs-CECs	AIMP2,ANAPC7,ATG5,BAG5,BCL10,BUB3,CAV1,CCDC22,CDC16,CDC23,CDC26,CDC27,CDK1,CDK2,CDK5,CDK5RAP3,CHP1,CLU,COMMD1,CTR9,CUL1,DCUN1D1,DERL1,DNAJA1,DNAJA3,FBXO2,FBXO22,GCLC,GLMN,GTPBP4,HSP90AA1,HSP90AB1,HSPA1B,HSPA5,HSPBP1,ISG15,MAD2L1,MAD2L2,MALT1,MTA1,MTOR,NXN,OGT,OTUB1,PARK7,PDCL3,PIN1,PSMA1,PSMA2,PSMA3,PSMA4,PSMA5,PSMA6,PSMA7,PSMB1,PSMB2,PSMB3,PSMB4,PSMB5,PSMB6,PSMB7,PSMC1,PSMC2,PSMC4,PSMC5,PSMC6,PS…
GO:0051656	establishment of organelle localization	3.69659e-36	1.51214e-34	135	3560	416	35266	0.0379213	0.0117961	0.324519	0.100947	iPSCs-CECs	ACTN4,ACTR2,ACTR3,AP3B1,AP3D1,AP3M1,AP3S1,ARF1,ARL6,ATP6AP1,BET1,BLOC1S1,BLOC1S2,BLOC1S4,BLOC1S6,CANX,CD59,CDC23,CDK5,CHAMP1,CHMP2A,CHMP4A,CHMP4B,CHMP5,CHMP6,CHMP7,CLASP1,CNIH1,COPG1,CSNK1D,CTNNB1,CTSC,CTSZ,CUL3,DCTN1,DCTN2,DCTN4,DLG1,DNAJC5,DNM2,DPYSL2,DYNC1H1,DYNLT1,EIF6,EZR,GBF1,GOLGA2,GOSR2,GRN,KIF5B,KPNB1,LIN7A,LLGL1,LMAN1,LRPPRC,MAP1B,MAP1S,MAP4,MCFD2,MGARP,MYH10,MYO5A,NAPA,NECTIN2,NMD3,NSF…
GO:1903321	negative regulation of protein modification by small protein conjugation or removal	4.53231e-36	1.84615e-34	73	3560	139	35266	0.0205056	0.00394147	0.52518	0.100947	iPSCs-CECs	ANAPC7,ATG5,BAG5,BUB3,CAV1,CDC16,CDC23,CDC26,CDC27,CDK1,CDK2,CDK5,CHP1,CTNNB1,DNAJA1,GCLC,GLMN,GTPBP4,HSPA1B,ISG15,MAD2L1,MAD2L2,MTOR,NXN,OGT,OTUB1,PARK7,PDCL3,PSMA1,PSMA2,PSMA3,PSMA4,PSMA5,PSMA6,PSMA7,PSMB1,PSMB2,PSMB3,PSMB4,PSMB5,PSMB6,PSMB7,PSMC1,PSMC2,PSMC4,PSMC5,PSMC6,PSMD1,PSMD10,PSMD11,PSMD12,PSMD13,PSMD14,PSMD2,PSMD3,PSMD6,PSMD7,PSMD9,PSME1,PSME2,PSME3,PSMF1,RPS27A,RPS3,SUFU,TRIP12,TSPO,U…
GO:0071310	cellular response to organic substance	7.29246e-36	2.95791e-34	414	3560	2238	35266	0.116292	0.0634606	0.184987	0.100947	iPSCs-CECs	AARS,ACADVL,ADAM17,ADAR,ADD1,AGO1,AGO2,AGTRAP,AHCYL1,AIFM1,AKR1B1,AKT1S1,ALAD,ANXA5,AP3S1,APEX1,APP,APPL1,APRT,ARFGAP1,ARID1A,ASNA1,ATP2B1,ATP2B4,ATP6AP1,ATP6V0A1,ATP6V1A,ATP6V1B2,ATP6V1C1,ATP6V1C2,ATP6V1D,ATP6V1E1,ATP6V1F,ATP6V1G1,ATP6V1H,B2M,BAD,BAIAP2,BAK1,BAX,BCAR1,BGN,BYSL,CA2,CAD,CALB1,CALR,CAMK2D,CAPN2,CARM1,CASP3,CAT,CAV1,CBL,CD74,CD81,CDC5L,CDC73,CDK2,CDK5RAP3,CLU,CNTFR,COL1A1,COL1A2,COL…
GO:0050896	response to stimulus	1.5515e-35	6.26665e-34	1477	3560	11324	35266	0.414888	0.321102	0.130431	0.100947	iPSCs-CECs	AARS,AATF,ABAT,ABCC1,ABCD3,ABCE1,ABCF1,ABCF3,ABHD12,ABI1,ABI2,ABR,ACAA2,ACADM,ACADVL,ACAT1,ACO1,ACP2,ACSL3,ACSL4,ACTA2,ACTB,ACTG1,ACTL6A,ACTN4,ACTR2,ACTR3,ACY1,ADA,ADAM10,ADAM17,ADAR,ADARB1,ADD1,ADD3,ADGRL2,ADH5,ADNP,ADPRHL2,ADSS,AES,AFG3L2,AGL,AGO1,AGO2,AGRN,AGTRAP,AHCY,AHCYL1,AHSA1,AIFM1,AIMP1,AIP,AK2,AK3,AK4,AKAP12,AKAP13,AKAP8,AKR1B1,AKR7A2,AKT1S1,ALAD,ALCAM,ALDH1A3,ALDH3A2,ALG2,ALKBH5,ANGPTL…
GO:1900034	regulation of cellular response to heat	1.86065e-35	7.48385e-34	53	3560	76	35266	0.0148876	0.00215505	0.697368	0.100947	iPSCs-CECs	AAAS,AKT1S1,BAG1,BAG2,BAG3,BAG5,CAMK2D,CCAR2,CHORDC1,CRYAB,DNAJB1,DNAJB6,DNAJC7,FKBP4,GSK3B,HSBP1,HSP90AA1,HSP90AB1,HSPA1B,HSPA8,HSPH1,MAPK1,MAPK3,MAPKAPK2,MLST8,MTOR,NDC1,NUP107,NUP133,NUP153,NUP155,NUP160,NUP188,NUP210,NUP214,NUP35,NUP37,NUP43,NUP54,NUP58,NUP62,NUP85,NUP88,NUP93,NUP98,PTGES3,RAE1,RANBP2,RPA1,RPA3,SEH1L,TPR,YWHAE
GO:0012501	programmed cell death	3.40105e-35	1.36226e-33	232	3560	991	35266	0.0651685	0.0281007	0.234107	0.100947	iPSCs-CECs	ACAA2,ACP2,AIFM1,AIMP1,AIMP2,ANXA6,API5,APP,APPL1,ARF6,ARL6IP5,ATG3,ATG5,AVEN,BAD,BAG1,BAG3,BAG6,BAK1,BAX,BCAP31,BCL10,BCL2L13,BCL7C,BCLAF1,BID,BLOC1S2,BNIP1,BRAT1,C1QBP,C3orf38,C6orf120,CAAP1,CASP3,CASP6,CAV1,CCAR1,CCAR2,CDK1,CDK11A,CDK5,CDK5RAP3,CIAPIN1,CLIC4,CLPTM1L,CLU,CRADD,CRYAB,CSE1L,CSNK2A2,CTNNBL1,CTSC,CUL1,CUL3,CUL4A,CUL5,CYCS,CYFIP2,DAB2,DAD1,DAP,DAP3,DAPK3,DDX3X,DDX41,DDX47,DDX5,DFFA,…
GO:1903827	regulation of cellular protein localization	3.99373e-35	1.59302e-33	159	3560	554	35266	0.0446629	0.0157092	0.287004	0.100947	iPSCs-CECs	ACSL3,ACTL6A,ANK3,ANP32B,AP2M1,APPL1,ARF6,ARIH2,ASPH,B3GAT3,BAD,BCAP31,BID,CCDC22,CCT2,CCT4,CCT5,CCT6A,CCT7,CCT8,CD2AP,CDH2,CDK1,CDK5,CDK5RAP3,CHERP,CHP1,CLTC,COMMD1,CSK,CSNK2A2,CTNNB1,CYB5R1,DAB2,DERL2,DKC1,DLG1,DYNLL1,DYNLL2,EPHA2,ERBB2,ERLEC1,EZR,FIS1,G3BP2,GBF1,GBP1,GDI1,GNAQ,GNL3,GOPC,GSK3A,GSK3B,H2AFY,HNRNPM,HSP90AA1,HSP90AB1,HSPH1,HTRA2,HUWE1,INS,IPO5,IWS1,JUP,KAT7,KIF5B,LYPLA1,LZTFL1,MAPK…
GO:0006915	apoptotic process	1.22355e-34	4.86031e-33	227	3560	967	35266	0.063764	0.0274202	0.234747	0.100947	iPSCs-CECs	ACAA2,AIFM1,AIMP1,AIMP2,ANXA6,API5,APP,APPL1,ARF6,ARL6IP5,ATG3,ATG5,AVEN,BAD,BAG1,BAG3,BAG6,BAK1,BAX,BCAP31,BCL10,BCL2L13,BCL7C,BCLAF1,BID,BLOC1S2,BNIP1,BRAT1,C1QBP,C3orf38,C6orf120,CAAP1,CASP3,CASP6,CAV1,CCAR1,CCAR2,CDK1,CDK11A,CDK5,CDK5RAP3,CIAPIN1,CLIC4,CLPTM1L,CLU,CRADD,CRYAB,CSE1L,CSNK2A2,CTNNBL1,CTSC,CUL1,CUL3,CUL4A,CUL5,CYCS,CYFIP2,DAB2,DAD1,DAP,DAP3,DAPK3,DDX3X,DDX41,DDX47,DDX5,DFFA,DFNA5…
GO:0048513	animal organ development	1.3203e-34	5.22306e-33	505	3560	2955	35266	0.141854	0.0837918	0.170897	0.100947	iPSCs-CECs	AARS,ABAT,ABI1,ABLIM1,ABR,ACADM,ACAT1,ACSL3,ACTA2,ACTB,ACTL6A,ACTN1,ADA,ADAM17,ADAR,ADD1,ADD2,AEBP1,AES,AIMP2,AK2,AK4,AKAP13,AKR1B1,ALDH1A3,ALDH9A1,ANP32B,ANXA2,ANXA3,AP1B1,AP2B1,APP,APRT,ARF6,ARG2,ARHGAP35,ARHGAP5,ARHGEF7,ARID1A,ARIH2,ARL3,ARL6,ARMC6,ASH2L,ATG5,ATIC,ATP2B1,ATP2B4,ATP5J,B2M,BAD,BAG3,BAG6,BAK1,BAX,BAZ1B,BID,BYSL,C3orf58,CA2,CAD,CALB1,CALR,CAMK2D,CAPN1,CARM1,CASP3,CAST,CAT,CAV1,CBF…
GO:0032880	regulation of protein localization	1.85975e-34	7.32695e-33	231	3560	995	35266	0.0648876	0.0282141	0.232161	0.100947	iPSCs-CECs	AAK1,ABAT,ACSL3,ACTL6A,ANK3,ANP32B,ANXA5,AP2M1,APPL1,ARF1,ARF6,ARFIP1,ARIH2,ARL2,ARL2BP,ASPH,ATG5,B3GAT3,BAD,BCAP31,BID,CCDC22,CCT2,CCT4,CCT5,CCT6A,CCT7,CCT8,CD276,CD2AP,CDH2,CDK1,CDK5,CDK5RAP3,CHERP,CHP1,CLTC,COMMD1,CPT1A,CSK,CSNK2A2,CTNNB1,CYB5R1,DAB2,DERL2,DKC1,DLG1,DNAJA1,DNAJB6,DNM1L,DYNLL1,DYNLL2,ENSA,ENY2,EPB41L5,EPHA2,ERBB2,ERLEC1,ERP29,EXOC1,EZR,FIS1,FN1,FOXP1,G3BP2,GAPVD1,GBF1,GBP1,GDI1…
GO:0044282	small molecule catabolic process	2.12259e-34	8.32833e-33	128	3560	394	35266	0.0359551	0.0111722	0.324873	0.100947	iPSCs-CECs	AASS,ABAT,ABCD3,ABHD10,ACAA1,ACAD9,ACADM,ACADSB,ACADVL,ACAT1,ACOX1,ACOX3,ADH5,AHCY,ALDH1B1,ALDH3A2,ALDH5A1,ALDH6A1,ALDH7A1,ALDOA,ALDOC,AMT,APOE,ASRGL1,AUH,BAD,BCAT1,BCAT2,BCKDHA,BCKDHB,BCKDK,BDH2,CBS,CDO1,CHP1,CPT1A,CPT2,CRABP1,CRAT,CTH,DDAH1,DDAH2,DECR1,DLD,DTD1,ECH1,ECHS1,ECI1,ECI2,ENO1,ESD,ETFA,ETFB,ETFDH,FAH,GALK1,GALT,GAPDH,GCDH,GCSH,GLB1,GLDC,GLS,GLUD1,GLUL,GOT1,GOT2,GPD2,GPI,GPT2,GSTZ1,HAD…
GO:0045333	cellular respiration	3.67444e-34	1.43587e-32	86	3560	198	35266	0.0241573	0.00561447	0.434343	0.100947	iPSCs-CECs	ACO1,ALDH5A1,BAX,BLOC1S1,CAT,CHCHD5,COX20,COX5A,COX5B,COX6A1,COX6B1,COX7A2L,CS,CYC1,CYCS,DHTKD1,DLAT,DLD,ETFA,ETFB,ETFDH,FH,FXN,GPD1,IDH1,IDH2,IDH3A,IDH3B,IDH3G,MDH1,MDH2,MECP2,MTFR1L,MYBBP1A,NDUFA10,NDUFA11,NDUFA12,NDUFA2,NDUFA4,NDUFA5,NDUFA6,NDUFA7,NDUFA8,NDUFA9,NDUFAB1,NDUFAF2,NDUFB1,NDUFB10,NDUFB11,NDUFB3,NDUFB4,NDUFB6,NDUFB7,NDUFB8,NDUFB9,NDUFS1,NDUFS2,NDUFS3,NDUFS4,NDUFS5,NDUFS6,NDUFS7,NDUF…
GO:0031123	RNA 3'-end processing	4.20575e-34	1.63684e-32	64	3560	114	35266	0.0179775	0.00323258	0.561404	0.100947	iPSCs-CECs	AHCYL1,ALYREF,APP,CDC73,CPSF1,CPSF2,CPSF3,CPSF6,CPSF7,CSTF1,CSTF2,CSTF2T,CSTF3,DDX39A,DKC1,EIF4A3,ERI3,EXOSC2,EXOSC3,EXOSC4,EXOSC5,EXOSC6,EXOSC7,EXOSC8,EXOSC9,FBL,FBLL1,FIP1L1,GRSF1,LIN28A,LIN28B,MAGOH,NCBP2,NUDT21,PABPC1,PABPN1,PAF1,PAPOLA,PNPT1,POLDIP3,POLR2D,RBM8A,RNPS1,RPSA,SARNP,SRSF1,SRSF2,SRSF3,SRSF5,SRSF6,SRSF7,SSU72,SUPV3L1,SYMPK,THOC1,THOC2,THOC3,THOC5,THOC6,THOC7,TRNT1,U2AF1,U2AF2,UPF3B
GO:0030163	protein catabolic process	4.2784e-34	1.6584e-32	201	3560	812	35266	0.0564607	0.023025	0.247537	0.100947	iPSCs-CECs	ANAPC7,APOE,ARIH1,ARIH2,ATE1,AUP1,BAG6,BUB3,CAPN2,CBL,CCDC47,CD2AP,CDC16,CDC23,CDC26,CDC27,CDK1,CHMP4B,CLN6,CLN8,CLPP,CLPX,COPS3,CPVL,CSNK1A1,CTNNB1,CTSC,CTSD,CTSH,CTSZ,CUL1,CUL2,CUL3,CUL4A,CUL4B,CUL5,CUL7,DDB1,DERL1,DERL2,DNAJC10,DNAJC3,ECM29,ERLEC1,ERLIN1,ERLIN2,FAF2,FBXO2,FBXO22,FBXO7,GET4,GPC1,GSK3A,GSK3B,HDAC6,HERC4,HM13,HSP90AA1,HSPA5,HSPA8,HTRA2,HUWE1,ISG15,LAMP2,LGMN,LNPEP,LONP1,LRSAM1,LY…
GO:0008219	cell death	6.65317e-34	2.56855e-32	238	3560	1048	35266	0.0668539	0.029717	0.227099	0.100947	iPSCs-CECs	ACAA2,ACP2,AIFM1,AIMP1,AIMP2,ANXA6,API5,APP,APPL1,ARF6,ARL6IP5,ATG3,ATG5,AVEN,BAD,BAG1,BAG3,BAG5,BAG6,BAK1,BAX,BCAP31,BCL10,BCL2L13,BCL7C,BCLAF1,BID,BLOC1S2,BNIP1,BRAT1,C1QBP,C3orf38,C6orf120,CAAP1,CASP3,CASP6,CAV1,CCAR1,CCAR2,CDK1,CDK11A,CDK5,CDK5RAP3,CIAPIN1,CLIC4,CLPTM1L,CLU,CRADD,CRYAB,CSE1L,CSNK2A2,CTNNBL1,CTSC,CUL1,CUL3,CUL4A,CUL5,CYCS,CYFIP2,DAB2,DAD1,DAP,DAP3,DAPK3,DDX3X,DDX41,DDX47,DDX5,…
GO:0019637	organophosphate metabolic process	9.77692e-34	3.75942e-32	300	3560	1466	35266	0.0842697	0.0415698	0.204638	0.100947	iPSCs-CECs	ABHD12,ABHD14B,ABHD5,ABHD6,ACOT7,ADA,ADK,ADPGK,ADSL,ADSS,AGPAT1,AGPAT4,AK1,AK2,AK3,AK4,AK6,ALDH5A1,ALDOA,ALDOC,ALG5,APRT,ARF1,ATIC,ATP5A1,ATP5B,ATP5C1,ATP5D,ATP5F1,ATP5H,ATP5I,ATP5J,ATP5J2,ATP5L,ATP5O,ATP6V0A1,ATP6V1A,ATP6V1B2,BAD,BPNT1,CAD,CAT,CDIPT,CDS2,CEPT1,CHKA,CLN8,CNP,COASY,COX5A,COX5B,COX6A1,COX6B1,COX7A2L,CPNE1,CPNE3,CTPS1,CTPS2,CYC1,CYCS,DBI,DCAKD,DCK,DCTD,DCTPP1,DERA,DGUOK,DHTKD1,DLD,D…
GO:0023056	positive regulation of signaling	1.08193e-33	4.14364e-32	318	3560	1592	35266	0.0893258	0.0451426	0.199749	0.100947	iPSCs-CECs	AAK1,ABAT,ACTN4,ADA,ADAM17,AGPAT1,AKAP12,AKAP13,AKR1B1,ARFGEF1,ARHGAP1,ARHGEF7,ARL6IP5,ASPH,ATP6AP1,ATP6AP2,ATP6V1C2,BAD,BAK1,BAX,BCAP31,BCL10,BCLAF1,BID,BRD4,BUD31,C1QBP,CA2,CAMK2D,CAT,CAV1,CBL,CCAR2,CCDC22,CD63,CD74,CD81,CDC73,CDH2,CDK1,CDK5RAP3,CDKN1C,CLU,COL1A1,COPS8,CPNE1,CRADD,CRB2,CREB1,CRK,CRKL,CRTC1,CSK,CSNK1D,CTGF,CTH,CTNNA1,CTNNB1,CTSC,CTSH,DAB2,DAPK3,DBNL,DCN,DDRGK1,DDX17,DDX5,DFNA5,D…
GO:0044087	regulation of cellular component biogenesis	1.56205e-33	5.95872e-32	217	3560	919	35266	0.0609551	0.0260591	0.236126	0.100947	iPSCs-CECs	ABI2,ACTR2,ACTR3,ADD1,ADD2,ADNP,AGRN,AKAP13,APOE,ARF1,ARF6,ARFGEF1,ARFIP1,ARFIP2,ARL2,ARPC1A,ARPC1B,ARPC2,ARPC3,ARPC4,ARPC5,ARPC5L,ATF7IP,ATG3,ATG5,ATXN2L,BAG5,BAIAP2,BAX,BCLAF1,BID,BRK1,CAND1,CAPG,CAPZA1,CAPZA2,CAPZB,CAV1,CHMP2A,CHMP4A,CHMP4B,CHMP5,CLASP1,CLU,CNOT1,CNOT2,CORO1B,CORO1C,CREB1,CTGF,CTNNB1,CTNNBIP1,CTTN,CUL4A,CUL4B,CYFIP1,DAG1,DAPK3,DDB1,DDB2,DDX3X,DLG1,DNAJB1,DNAJB6,DNM1L,DNM2,DPYS…
GO:0050793	regulation of developmental process	1.68818e-33	6.41442e-32	428	3560	2396	35266	0.120225	0.0679408	0.178631	0.100947	iPSCs-CECs	ABR,ACTN4,ADA,ADNP,AFG3L2,AGRN,AKAP13,ALDOA,ANGPTL4,ANP32B,ANXA3,ANXA7,AP2A1,AP2A2,AP2B1,AP2M1,AP3B1,AP3D1,APOE,APP,ARF1,ARF6,ARHGAP35,ARHGDIA,ARHGDIB,ARHGEF1,ARHGEF7,ARPC2,ARSB,ATP6AP1,B2M,BAD,BAG5,BAIAP2,BAX,BIN1,BLOC1S6,C1QBP,CA2,CALR,CAPRIN1,CAPZB,CARM1,CAV1,CD276,CD74,CDC42SE2,CDC73,CDH2,CDK1,CDK5,CDK5RAP3,CDK6,CELF1,CERS2,CFDP1,CFL1,CLASP1,CLIC1,CLPTM1,CLTC,CLU,CNOT1,CNOT2,CNOT3,COL1A1,COL4…
GO:0043067	regulation of programmed cell death	2.22131e-33	8.40686e-32	321	3560	1619	35266	0.0901685	0.0459082	0.198271	0.100947	iPSCs-CECs	AARS,AATF,ABR,ACAA2,ACTN1,ACTN4,ADA,ADAM17,ADAR,ADNP,AES,AIFM1,AKAP13,AKT1S1,ALDH1A3,ANGPTL4,ANP32B,ANXA5,API5,APOE,ARHGDIA,ARHGEF7,ARL6IP5,ATAD3A,ATG5,AVEN,BAD,BAG1,BAG3,BAG5,BAG6,BAK1,BAX,BCAP31,BCAR1,BCL10,BCL2L1,BCL2L13,BCLAF1,BID,BIN1,BNIP1,C1QBP,CALR,CAMK2D,CASP3,CASP6,CAST,CAT,CAV1,CBL,CCAR2,CD59,CD74,CDK1,CDK5,CFDP1,CFL1,CIAPIN1,CLN8,CLU,COL18A1,CRADD,CREB1,CRYAA,CRYAB,CTGF,CTH,CTNNA1,CTN…
GO:0010638	positive regulation of organelle organization	2.26315e-33	8.53163e-32	191	3560	760	35266	0.0536517	0.0215505	0.251316	0.100947	iPSCs-CECs	ABI2,ACTL6A,ACTR2,ACTR3,AKAP8,ANXA2,ANXA5,ARF6,ARIH2,ARL2,ARPC1A,ARPC1B,ARPC2,ARPC3,ARPC4,ARPC5,ARPC5L,ATG5,BAD,BAIAP2,BAK1,BAX,BID,BLOC1S1,BRD7,BRK1,CAV1,CCT2,CCT4,CCT5,CCT6A,CCT7,CCT8,CDC37,CDK5,CFL2,CLASP1,CNOT1,CNOT2,CRNKL1,CSNK2A2,CTBP1,CTGF,CTNNB1,CTR9,CTTN,CUL3,CYB5R1,CYFIP1,DCN,DHX36,DKC1,DLG1,DNM1L,DSTN,DYNLL1,DYNLL2,EIF2S1,FAM162A,FIS1,FSCN1,GNL3,GRB2,GSK3A,GSK3B,GSN,H2AFY,HAPLN1,HDAC6,…
GO:0051049	regulation of transport	2.47959e-33	9.31105e-32	374	3560	2000	35266	0.105056	0.0567118	0.187	0.100947	iPSCs-CECs	AAAS,AAK1,ABAT,ABR,ACAA2,ACSL3,ACSL4,ACTL6A,ACTN4,ADA,AHCYL1,AHNAK,ANK3,ANKFY1,ANP32B,ANXA2,ANXA5,AP1G1,APOE,APPL1,ARF1,ARF6,ARFGAP1,ARFIP1,ARHGEF7,ARIH2,ARL2,ARL2BP,ARL6IP5,ARPP19,ASPH,ATAD1,ATG5,ATP1B3,ATP2A2,ATP2B4,ATP6AP1,B2M,B3GAT3,BAD,BAK1,BAX,BCAP31,BET1L,BID,BIN1,CA2,CAB39,CALR,CAMK2D,CAV1,CBL,CCDC22,CD276,CD2AP,CD47,CD63,CD74,CDH2,CDK1,CDK5,CHERP,CHMP2A,CHP1,CLASP1,CLIC1,CLIC4,CLIC6,COMM…
GO:0010647	positive regulation of cell communication	3.24461e-33	1.21363e-31	316	3560	1587	35266	0.088764	0.0450009	0.199118	0.100947	iPSCs-CECs	AAK1,ABAT,ACTN4,ADA,ADAM17,AGPAT1,AKAP12,AKAP13,AKR1B1,ANK3,ARFGEF1,ARHGAP1,ARHGEF7,ARL6IP5,ASPH,ATP6AP1,ATP6AP2,ATP6V1C2,BAD,BAK1,BAX,BCAP31,BCL10,BCLAF1,BID,BRD4,BUD31,C1QBP,CA2,CAMK2D,CAT,CAV1,CBL,CCAR2,CCDC22,CD63,CD74,CD81,CDC73,CDH2,CDK1,CDK5RAP3,CDKN1C,CLU,COL1A1,COPS8,CPNE1,CRADD,CRB2,CREB1,CRK,CRKL,CRTC1,CSK,CSNK1D,CTGF,CTH,CTNNA1,CTNNB1,CTSC,CTSH,DAB2,DAPK3,DBNL,DCN,DDRGK1,DDX17,DDX5,DF…
GO:0031323	regulation of cellular metabolic process	4.05111e-33	1.50943e-31	1200	3560	8896	35266	0.337079	0.252254	0.134892	0.100947	iPSCs-CECs	AARS,AARSD1,AATF,ABAT,ABCF1,ABHD14B,ABHD5,ABI1,ACADM,ACADVL,ACLY,ACO1,ACSL3,ACTL6A,ACTN1,ACTN4,ADAM17,ADAR,ADARB1,ADNP,ADRM1,AEBP1,AES,AGO1,AGO2,AGPAT1,AGRN,AHCTF1,AHCYL1,AHNAK,AIDA,AIFM1,AIMP2,AIP,AKAP12,AKAP13,AKAP8,AKT1S1,ALYREF,ANAPC7,ANP32A,ANP32B,ANXA2,ANXA3,ANXA5,AP2A1,APEX1,APLP2,APOE,APP,ARF1,ARFGEF1,ARHGAP35,ARID1A,ARIH1,ARIH2,ARL2BP,ARL6IP5,ARMCX3,ARPP19,ASCC1,ASCC2,ASCC3,ASF1A,ASH2L,A…
GO:0065009	regulation of molecular function	8.43718e-33	3.13153e-31	592	3560	3691	35266	0.166292	0.104662	0.16039	0.100947	iPSCs-CECs	ABCE1,ABHD5,ABI1,ABR,ACTN4,ADAM17,ADAR,ADARB1,ADD1,ADD2,ADNP,ADRM1,AES,AGFG1,AGRN,AHCYL1,AHNAK,AHSA1,AIDA,AIFM1,AIP,AKAP13,AKT1S1,AMPH,ANAPC7,ANGPTL4,ANK3,ANP32B,ANP32E,ANXA1,ANXA2,ANXA3,ANXA5,APLP2,APOE,APP,ARF1,ARFGAP1,ARFGAP2,ARFGAP3,ARFGEF1,ARHGAP1,ARHGAP17,ARHGAP35,ARHGAP5,ARHGDIA,ARHGDIB,ARHGEF1,ARHGEF2,ARHGEF7,ARL1,ARL2,ARL2BP,ARL6IP5,ARPP19,ASAP2,ASPH,ATP1B3,ATP2B4,ATP6V1H,AUP1,B2M,B3GAT3…
GO:0006091	generation of precursor metabolites and energy	9.78724e-33	3.61864e-31	138	3560	461	35266	0.038764	0.0130721	0.299349	0.100947	iPSCs-CECs	ACADM,ACADVL,ACO1,ACOX1,ADPGK,AGL,AK2,ALDH5A1,ALDOA,ALDOC,ATP5B,ATP5C1,ATP5D,BAX,BLOC1S1,CAT,CHCHD5,COX20,COX5A,COX5B,COX6A1,COX6B1,COX7A2L,CS,CYC1,CYCS,DHTKD1,DLAT,DLD,ENO1,ENO2,ETFA,ETFB,ETFDH,FDXR,FECH,FH,FXN,GAA,GALK1,GAPDH,GBE1,GFPT1,GNPDA1,GPD1,GPI,GSK3A,GSK3B,GYG1,GYG2,GYS1,HK1,HK2,IDH1,IDH2,IDH3A,IDH3B,IDH3G,LDHA,MDH1,MDH2,MECP2,MTFR1L,MTOR,MYBBP1A,NDUFA10,NDUFA11,NDUFA12,NDUFA2,NDUFA4,ND…
GO:1902579	multi-organism localization	1.24141e-32	4.55482e-31	48	3560	68	35266	0.0134831	0.0019282	0.705882	0.100947	iPSCs-CECs	AAAS,ALYREF,CAV1,DERL1,DYNLT1,EPS15,KPNA1,KPNA2,KPNA3,KPNA4,KPNB1,NDC1,NUP107,NUP133,NUP153,NUP155,NUP160,NUP188,NUP210,NUP214,NUP35,NUP37,NUP43,NUP54,NUP58,NUP62,NUP85,NUP88,NUP93,NUP98,RAE1,RAN,RANBP2,RPS27A,SEH1L,TCP1,THOC1,THOC2,THOC3,THOC5,THOC6,THOC7,TPR,TSG101,VPS28,VPS37A,VPS37C,XPO1
GO:0044766	multi-organism transport	1.24141e-32	4.55482e-31	48	3560	68	35266	0.0134831	0.0019282	0.705882	0.100947	iPSCs-CECs	AAAS,ALYREF,CAV1,DERL1,DYNLT1,EPS15,KPNA1,KPNA2,KPNA3,KPNA4,KPNB1,NDC1,NUP107,NUP133,NUP153,NUP155,NUP160,NUP188,NUP210,NUP214,NUP35,NUP37,NUP43,NUP54,NUP58,NUP62,NUP85,NUP88,NUP93,NUP98,RAE1,RAN,RANBP2,RPS27A,SEH1L,TCP1,THOC1,THOC2,THOC3,THOC5,THOC6,THOC7,TPR,TSG101,VPS28,VPS37A,VPS37C,XPO1
GO:0030162	regulation of proteolysis	1.30322e-32	4.76344e-31	195	3560	794	35266	0.0547753	0.0225146	0.245592	0.100947	iPSCs-CECs	ADRM1,AIFM1,ANAPC7,ANP32B,APLP2,APOE,APP,ARIH1,ARIH2,ARL6IP5,ASPH,BAD,BAG5,BAG6,BAK1,BAX,BCAP31,BCL10,BCL2L13,BID,BUB3,C1QBP,CASP3,CAST,CAV1,CCAR2,CCDC22,CD59,CDC16,CDC23,CDC26,CDC27,CDK1,CDK5,CLN6,CLN8,CLPX,CLU,COL6A3,COMMD1,CRADD,CRB2,CRYAB,CSNK1A1,CSNK1D,CST3,CSTB,CTGF,CTSC,CTSH,CUL1,CYCS,CYFIP2,DAB2,DAP,DDRGK1,DDX3X,DHCR24,DIABLO,DNAJA3,DNAJB6,FADD,FAM162A,FBXO22,FHIT,FIS1,FN1,GABARAPL2,GAS1,…
GO:0042981	regulation of apoptotic process	1.3668e-32	4.97693e-31	317	3560	1606	35266	0.0890449	0.0455396	0.197385	0.100947	iPSCs-CECs	AARS,AATF,ABR,ACAA2,ACTN1,ACTN4,ADA,ADAM17,ADAR,ADNP,AES,AIFM1,AKAP13,AKT1S1,ALDH1A3,ANGPTL4,ANP32B,ANXA5,API5,APOE,ARHGDIA,ARHGEF7,ARL6IP5,ATAD3A,ATG5,AVEN,BAD,BAG1,BAG3,BAG5,BAG6,BAK1,BAX,BCAP31,BCAR1,BCL10,BCL2L1,BCL2L13,BCLAF1,BID,BIN1,BNIP1,C1QBP,CALR,CAMK2D,CASP3,CASP6,CAST,CAT,CAV1,CBL,CCAR2,CD59,CD74,CDK1,CDK5,CFDP1,CFL1,CIAPIN1,CLN8,CLU,COL18A1,CRADD,CREB1,CRYAA,CRYAB,CTGF,CTH,CTNNA1,CTN…
GO:0016197	endosomal transport	1.48121e-32	5.37316e-31	98	3560	260	35266	0.0275281	0.00737254	0.376923	0.100947	iPSCs-CECs	ANKFY1,AP1G1,AP1M1,AP1S1,AP2A1,AP3D1,ARFRP1,ARL1,ARL4C,BET1L,BLOC1S1,BLOC1S6,CD63,CHMP2A,CHMP4A,CHMP4B,CHMP5,CHMP6,CHMP7,CLTC,CORO7,DCTN1,DPY30,EEA1,EHD1,EHD4,EPS15,GBF1,GOSR2,HGS,HMGXB4,HOOK3,M6PR,MICALL1,MYO1D,PICALM,RAB10,RAB11B,RAB13,RAB14,RAB32,RAB35,RAB38,RAB5A,RAB6A,RAB7A,RAB9A,RHOB,RNF126,RPS27A,SCYL2,SNAPIN,SNF8,SNX1,SNX17,SNX18,SNX2,SNX27,SNX4,SNX5,SNX6,SNX8,SNX9,SORT1,SPAG9,SQSTM1,STAM…
GO:0009123	nucleoside monophosphate metabolic process	2.10254e-32	7.59839e-31	130	3560	421	35266	0.0365169	0.0119378	0.308789	0.100947	iPSCs-CECs	ADA,ADK,ADPGK,ADSL,ADSS,AK1,AK2,AK3,AK4,AK6,ALDOA,ALDOC,APRT,ATIC,ATP5A1,ATP5B,ATP5C1,ATP5D,ATP5F1,ATP5H,ATP5I,ATP5J,ATP5J2,ATP5L,ATP5O,ATP6V0A1,ATP6V1A,ATP6V1B2,BAD,CAD,COX5A,COX5B,COX6A1,COX6B1,COX7A2L,CYC1,CYCS,DCK,DGUOK,DHTKD1,DLD,DLG1,DLG3,DNPH1,DTYMK,DUT,ENO1,ENO2,FXN,GALK1,GAPDH,GART,GMPR2,GMPS,GPI,GUK1,HK1,HK2,HPRT1,HSPA1B,HSPA8,IMPDH2,LDHA,LHPP,MECP2,MPP2,NDUFA10,NDUFA11,NDUFA12,NDUFA2,N…
GO:0032386	regulation of intracellular transport	2.20599e-32	7.94239e-31	152	3560	542	35266	0.0426966	0.0153689	0.280443	0.100947	iPSCs-CECs	AAAS,ACAA2,ACTL6A,ANK3,ANP32B,ARF1,ARIH2,ASPH,ATP2A2,B3GAT3,BAD,BAK1,BAX,BCAP31,BID,CCDC22,CDK1,CDK5,CHERP,CHP1,CRYAA,CRYAB,CSNK2A2,CYB5R1,DAB2,DERL2,DNAJC13,DNM1,DYNLL1,DYNLL2,EHD1,ERBB2,ERLEC1,EZR,FIS1,G3BP2,GAS1,GDI1,GNAQ,GSK3A,GSK3B,HSP90AA1,HSP90AB1,HTRA2,HUWE1,IPO5,IWS1,JUP,KHDRBS1,LAMP1,MAP1B,MAP2K1,MAP2K2,MAPK1,MAPK14,MAPK3,MAVS,MFF,MTOR,MYO1C,NAPA,NCBP2,NMT1,NPEPPS,NUCB1,NUDT4,NUP153,NUP…
GO:0051726	regulation of cell cycle	3.17449e-32	1.13867e-30	266	3560	1260	35266	0.0747191	0.0357285	0.211111	0.100947	iPSCs-CECs	AATF,ADAM17,ADARB1,ANAPC7,APEX1,APP,ATP2B4,BABAM1,BAD,BAK1,BAX,BCCIP,BID,BIN1,BOP1,BRCC3,BRD4,BRD7,BUB3,CAB39,CALR,CAMK2D,CARM1,CASP3,CAST,CCAR2,CCNK,CDC16,CDC23,CDC26,CDC27,CDC37,CDC5L,CDC73,CDK1,CDK11A,CDK2,CDK3,CDK5,CDK5RAP3,CDK6,CDKN1C,CENPV,CETN2,CHMP2A,CHMP4B,CHMP5,CHORDC1,CKS2,CLIC1,CNOT1,CNOT10,CNOT2,CNOT3,CNOT7,COPS5,CRADD,CSNK2A2,CTBP1,CTCF,CTGF,CTNNB1,CUL1,CUL3,CUL4A,CUL4B,CUL5,CUL7,DA…
GO:0009653	anatomical structure morphogenesis	6.04941e-32	2.16182e-30	381	3560	2082	35266	0.107022	0.059037	0.182997	0.100947	iPSCs-CECs	AAMP,ABI1,ABLIM1,ABR,ACTA2,ACTG1,ACTN1,ADA,ADAM17,ADD1,AES,AFG3L2,AGFG1,AIMP1,ALCAM,ALDH1A3,ANGPTL4,ANK3,ANTXR1,ANXA2,APOE,APP,ARFRP1,ARHGAP35,ARID1A,ARL6,ASPH,ATP5B,ATP6AP2,B4GAT1,BAIAP2,BAK1,BAX,BAZ1B,BCL10,BYSL,C2orf49,CA2,CALB1,CAP2,CAPN1,CAPN2,CARM1,CASP3,CAST,CAV1,CDC73,CDH2,CDK5,CDKN1C,CFL2,CLIC4,CLU,CNOT2,CNOT3,CNP,COL11A1,COL12A1,COL18A1,COL1A1,COL1A2,COL4A1,COL4A2,COL5A1,COL5A2,COL6A1,C…
GO:0006997	nucleus organization	6.55528e-32	2.33392e-30	69	3560	140	35266	0.019382	0.00396983	0.492857	0.100947	iPSCs-CECs	AAAS,AGFG1,AHCTF1,BANF1,BIN1,CDK1,CHMP2A,CHMP4A,CHMP4B,CHMP5,CHMP6,CHMP7,FAM118B,GOLM1,HMGB2,LEMD2,NDC1,NECTIN2,NEK9,NSFL1C,NUMA1,NUP107,NUP133,NUP153,NUP155,NUP160,NUP188,NUP210,NUP214,NUP35,NUP37,NUP43,NUP54,NUP58,NUP62,NUP85,NUP88,NUP93,NUP98,OSBPL8,PAFAH1B1,PES1,PPP2CA,PPP2R1A,PPP2R2A,PRKCA,RAE1,RANBP2,REEP3,RPS19,RTN4,SEH1L,SRPK1,SRPK2,SUN1,SUN2,SYNE2,TARDBP,TMEM33,TMEM43,TOR1A,TOR1AIP1,TOR1…
GO:1901135	carbohydrate derivative metabolic process	8.1783e-32	2.90103e-30	315	3560	1607	35266	0.0884831	0.045568	0.196017	0.100947	iPSCs-CECs	ABHD10,ABHD14B,ACOT7,ADA,ADK,ADPGK,ADSL,ADSS,AGRN,AHCY,AHCYL1,AHCYL2,AK1,AK2,AK3,AK4,AKR1B1,AKR7A2,ALDH5A1,ALDOA,ALDOC,ALG1,ALG12,ALG2,ALG5,ALG9,APRT,ARSB,ASAH1,ATIC,ATP5A1,ATP5B,ATP5C1,ATP5D,ATP5F1,ATP5H,ATP5I,ATP5J,ATP5J2,ATP5L,ATP5O,ATP6V0A1,ATP6V1A,ATP6V1B2,B3GAT3,B3GLCT,B4GAT1,BAD,BAX,BGN,BPNT1,CAD,CBR4,CHID1,CHP1,CHST14,CLN6,CMAS,COASY,COG3,COG7,COL11A1,COX5A,COX5B,COX6A1,COX6B1,COX7A2L,CTP…
GO:0006406	mRNA export from nucleus	9.27532e-32	3.26607e-30	64	3560	122	35266	0.0179775	0.00345942	0.52459	0.100947	iPSCs-CECs	AAAS,AGFG1,ALKBH5,ALYREF,CPSF1,CPSF2,CPSF3,DDX19A,DDX39A,EIF4A3,EIF4E,EIF5A,ENY2,FIP1L1,FYTTD1,HNRNPA2B1,MAGOH,NCBP2,NDC1,NUP107,NUP133,NUP153,NUP155,NUP160,NUP188,NUP210,NUP214,NUP35,NUP37,NUP43,NUP54,NUP58,NUP62,NUP85,NUP88,NUP93,NUP98,NXF1,PABPN1,POLDIP3,POLR2D,RAE1,RANBP2,RBM8A,RNPS1,SARNP,SEH1L,SRSF1,SRSF2,SRSF3,SRSF5,SRSF6,SRSF7,THOC1,THOC2,THOC3,THOC5,THOC6,THOC7,TPR,U2AF1,U2AF2,UPF1,UPF3B
GO:0071427	mRNA-containing ribonucleoprotein complex export from nucleus	9.27532e-32	3.26607e-30	64	3560	122	35266	0.0179775	0.00345942	0.52459	0.100947	iPSCs-CECs	AAAS,AGFG1,ALKBH5,ALYREF,CPSF1,CPSF2,CPSF3,DDX19A,DDX39A,EIF4A3,EIF4E,EIF5A,ENY2,FIP1L1,FYTTD1,HNRNPA2B1,MAGOH,NCBP2,NDC1,NUP107,NUP133,NUP153,NUP155,NUP160,NUP188,NUP210,NUP214,NUP35,NUP37,NUP43,NUP54,NUP58,NUP62,NUP85,NUP88,NUP93,NUP98,NXF1,PABPN1,POLDIP3,POLR2D,RAE1,RANBP2,RBM8A,RNPS1,SARNP,SEH1L,SRSF1,SRSF2,SRSF3,SRSF5,SRSF6,SRSF7,THOC1,THOC2,THOC3,THOC5,THOC6,THOC7,TPR,U2AF1,U2AF2,UPF1,UPF3B
GO:0009967	positive regulation of signal transduction	2.02968e-31	7.12091e-30	291	3560	1446	35266	0.0817416	0.0410027	0.201245	0.100947	iPSCs-CECs	AAK1,ABAT,ACTN4,ADA,ADAM17,AGPAT1,AKAP12,AKAP13,AKR1B1,ARFGEF1,ARHGAP1,ARL6IP5,ASPH,ATP6AP1,ATP6AP2,ATP6V1C2,BAD,BAK1,BAX,BCAP31,BCL10,BCLAF1,BID,BRD4,BUD31,C1QBP,CAMK2D,CAT,CAV1,CBL,CCAR2,CCDC22,CD63,CD74,CD81,CDC73,CDH2,CDK1,CDK5RAP3,CDKN1C,CLU,COL1A1,COPS8,CPNE1,CRADD,CRB2,CRK,CRKL,CSK,CSNK1D,CTGF,CTH,CTNNA1,CTNNB1,CTSC,CTSH,DAB2,DAPK3,DBNL,DCN,DDRGK1,DDX17,DDX5,DFNA5,DNM1L,DVL2,DYNLL1,DYNLL2,…
GO:0048524	positive regulation of viral process	4.02561e-31	1.40721e-29	55	3560	93	35266	0.0154494	0.0026371	0.591398	0.100947	iPSCs-CECs	ADAR,ADARB1,APOE,CFL1,CHMP2A,CHMP4B,DDB1,DDX3X,GTF2F1,GTF2F2,HACD3,LARP1,LGALS1,MVB12A,MVB12B,NELFA,NELFB,NELFE,P4HB,PABPC1,PC,PFN1,PKN2,POLR2A,POLR2B,POLR2C,POLR2D,POLR2E,POLR2G,POLR2H,POLR2I,POLR2K,POLR2L,PPIA,PPIB,PPID,PPIE,PPIH,RAB7A,RAD23A,RSF1,SMARCB1,SNW1,SRPK1,SRPK2,STOM,SUPT4H1,SUPT5H,TARBP2,TOP2A,TSG101,VAPA,VAPB,VPS4A,VPS4B
GO:0051239	regulation of multicellular organismal process	9.62268e-31	3.35155e-29	472	3560	2802	35266	0.132584	0.0794533	0.168451	0.100947	iPSCs-CECs	AAMP,ABAT,ABR,ADA,ADAM17,ADK,ADNP,AFG3L2,AGPAT1,AGRN,AHCYL1,AKAP13,ANGPTL4,ANXA2,ANXA3,ANXA4,ANXA5,ANXA6,AP2A1,AP2A2,AP2B1,AP2M1,AP3B1,AP3D1,APOE,APP,ARF1,ARF6,ARHGAP35,ARHGDIA,ARHGDIB,ARHGEF1,ARSB,ASPH,ATG5,ATP1B3,ATP2A2,ATP2B1,ATP2B4,ATP6AP1,ATP6AP2,B2M,BAD,BAG5,BAIAP2,BAX,BCAR1,BCL10,BIN1,C1QBP,CA2,CALR,CAMK2D,CAPRIN1,CARM1,CAV1,CD276,CD2AP,CD63,CD74,CDC73,CDH2,CDK1,CDK5,CDK5RAP3,CDK6,CELF1,CE…
GO:0050790	regulation of catalytic activity	1.14746e-30	3.98215e-29	514	3560	3133	35266	0.144382	0.0888391	0.16406	0.100947	iPSCs-CECs	ABCE1,ABHD5,ABI1,ABR,ADAM17,ADAR,ADARB1,ADNP,ADRM1,AGFG1,AGRN,AHSA1,AIDA,AIFM1,AIP,AKAP13,AKT1S1,AMPH,ANAPC7,ANGPTL4,ANP32B,ANP32E,ANXA1,ANXA2,ANXA3,ANXA5,APLP2,APOE,APP,ARF1,ARFGAP1,ARFGAP2,ARFGAP3,ARFGEF1,ARHGAP1,ARHGAP17,ARHGAP35,ARHGAP5,ARHGDIA,ARHGDIB,ARHGEF1,ARHGEF2,ARHGEF7,ARL1,ARL2,ARL2BP,ARL6IP5,ARPP19,ASAP2,ASPH,ATP1B3,ATP2B4,ATP6V1H,AUP1,B3GAT3,BAD,BAG1,BAG2,BAG3,BAG5,BAK1,BAX,BCAP31,B…
GO:0010628	positive regulation of gene expression	1.16652e-30	4.03372e-29	327	3560	1716	35266	0.0918539	0.0486588	0.190559	0.100947	iPSCs-CECs	AATF,ABCF1,ABHD14B,ACTA2,ACTB,ADAR,AGO1,AGO2,AGRN,ALYREF,ANK3,APP,ARID1A,ARMCX3,ASF1A,ASH2L,ASPH,ATF7IP,BAZ1B,BCL10,BCLAF1,BLOC1S2,BRD4,BRD7,C14orf166,C1QBP,CALR,CAND1,CAV1,CBFB,CCNK,CD81,CDC73,CDK1,CDK2,CDK5RAP3,CDK6,CDKN1C,CEBPZ,CHCHD2,CIRBP,CNBP,CNOT7,COL1A1,COPS5,CREB1,CRTC1,CTCF,CTGF,CTNNB1,CTR9,CTSH,DAB2,DAZAP1,DCN,DDX17,DDX21,DDX3X,DDX41,DDX5,DEK,DHX36,DNAJC3,DNM2,DVL2,EDF1,EEF2,EIF2A,EIF2…
GO:1903364	positive regulation of cellular protein catabolic process	1.24563e-30	4.29185e-29	78	3560	182	35266	0.0219101	0.00516078	0.428571	0.100947	iPSCs-CECs	ANAPC7,APOE,ARIH1,ARIH2,BCAP31,BUB3,CAV1,CCDC22,CD81,CDC16,CDC23,CDC26,CDC27,CDK1,CLU,CSNK1A1,CSNK1D,CTSC,CUL1,DAB2,DDRGK1,EZR,FBXO22,GBA,GCLC,GSK3B,HSPBP1,MAD2L1,PSMA1,PSMA2,PSMA3,PSMA4,PSMA5,PSMA6,PSMA7,PSMB1,PSMB2,PSMB3,PSMB4,PSMB5,PSMB6,PSMB7,PSMC1,PSMC2,PSMC4,PSMC5,PSMC6,PSMD1,PSMD10,PSMD11,PSMD12,PSMD13,PSMD14,PSMD2,PSMD3,PSMD6,PSMD7,PSMD9,PSME1,PSME2,PSME3,PSMF1,PTK2,RACK1,RDX,RNF114,RPS27…
GO:0043632	modification-dependent macromolecule catabolic process	2.0387e-30	6.99929e-29	168	3560	657	35266	0.047191	0.0186298	0.255708	0.100947	iPSCs-CECs	ANAPC7,ARIH1,ARIH2,ATE1,AUP1,BAG6,BUB3,CBL,CCDC47,CD2AP,CDC16,CDC23,CDC26,CDC27,CDK1,COPS3,CSNK1A1,CTNNB1,CUL1,CUL2,CUL3,CUL4A,CUL4B,CUL5,CUL7,DDB1,DERL1,DERL2,DNAJC10,ECM29,ERLEC1,ERLIN1,ERLIN2,EXOSC10,EXOSC2,EXOSC3,EXOSC7,EXOSC8,EXOSC9,FAF2,FBXO2,FBXO22,FBXO7,GSK3A,GSK3B,HDAC6,HERC4,HSPA5,HUWE1,ISG15,LONP1,MAD2L1,MAN1B1,MTA1,MVB12A,MVB12B,NEDD8,NPLOC4,NSFL1C,OS9,PCBP2,PCNP,PCYOX1,PCYOX1L,PNPT1,…
GO:0043161	proteasome-mediated ubiquitin-dependent protein catabolic process	2.09313e-30	7.1606e-29	98	3560	274	35266	0.0275281	0.00776952	0.357664	0.100947	iPSCs-CECs	ANAPC7,AUP1,BUB3,CCDC47,CD2AP,CDC16,CDC23,CDC26,CDC27,CDK1,CSNK1A1,CTNNB1,CUL1,CUL3,CUL4A,DDB1,DERL1,DERL2,DNAJC10,ECM29,ERLEC1,ERLIN1,ERLIN2,FAF2,FBXO2,GSK3A,GSK3B,HSPA5,MAD2L1,MAN1B1,MTA1,NPLOC4,NSFL1C,OS9,PCBP2,PCNP,PPP2CB,PSMA1,PSMA2,PSMA3,PSMA4,PSMA5,PSMA6,PSMA7,PSMB1,PSMB2,PSMB3,PSMB4,PSMB5,PSMB6,PSMB7,PSMC1,PSMC2,PSMC4,PSMC5,PSMC6,PSMD1,PSMD10,PSMD11,PSMD12,PSMD13,PSMD14,PSMD2,PSMD3,PSMD6,…
GO:0045732	positive regulation of protein catabolic process	2.12295e-30	7.23684e-29	94	3560	255	35266	0.0264045	0.00723076	0.368627	0.100947	iPSCs-CECs	ANAPC7,APOE,ARIH1,ARIH2,ATG4B,BAG6,BCAP31,BUB3,CAV1,CCDC22,CD81,CDC16,CDC23,CDC26,CDC27,CDK1,CLU,CSNK1A1,CSNK1D,CTSC,CUL1,CUL4B,DAB2,DDRGK1,EZR,FBXO22,GBA,GCLC,GJA1,GSK3A,GSK3B,HSPBP1,LPCAT1,MAD2L1,NRDC,NSF,PACSIN3,PSMA1,PSMA2,PSMA3,PSMA4,PSMA5,PSMA6,PSMA7,PSMB1,PSMB2,PSMB3,PSMB4,PSMB5,PSMB6,PSMB7,PSMC1,PSMC2,PSMC4,PSMC5,PSMC6,PSMD1,PSMD10,PSMD11,PSMD12,PSMD13,PSMD14,PSMD2,PSMD3,PSMD6,PSMD7,PSMD9…
GO:0007346	regulation of mitotic cell cycle	2.61581e-30	8.88542e-29	147	3560	535	35266	0.0412921	0.0151704	0.274766	0.100947	iPSCs-CECs	AATF,ADAM17,ANAPC7,APEX1,APP,BAX,BID,BRD4,BRD7,BUB3,CAMK2D,CARM1,CDC16,CDC23,CDC26,CDC27,CDC73,CDK1,CDK2,CDK5RAP3,CDKN1C,CHMP2A,CHMP4B,CHMP5,CNOT1,CNOT10,CNOT2,CNOT3,CNOT7,CRADD,CSNK2A2,CTNNB1,CUL1,CUL3,CUL4A,CUL4B,CUL7,DAPK3,DDB1,DDX3X,DLG1,DUSP3,DYNC1LI1,DYNLT3,EIF4E,EIF4EBP1,FBXO7,GADD45GIP1,GAS1,GBF1,H2AFY,HRAS,HSPA2,INS,INTS3,MAD1L1,MAD2L1,MAD2L2,MDC1,NAE1,NEK7,NPM1,PAFAH1B1,PBX1,PCBP4,PCID2…
GO:0010498	proteasomal protein catabolic process	8.33734e-30	2.82207e-28	99	3560	283	35266	0.027809	0.00802473	0.349823	0.100947	iPSCs-CECs	ANAPC7,AUP1,BUB3,CCDC47,CD2AP,CDC16,CDC23,CDC26,CDC27,CDK1,CSNK1A1,CTNNB1,CUL1,CUL3,CUL4A,DDB1,DERL1,DERL2,DNAJC10,ECM29,ERLEC1,ERLIN1,ERLIN2,FAF2,FBXO2,GSK3A,GSK3B,HSPA5,MAD2L1,MAN1B1,MTA1,NPLOC4,NSFL1C,OS9,PCBP2,PCNP,PPP2CB,PRPF19,PSMA1,PSMA2,PSMA3,PSMA4,PSMA5,PSMA6,PSMA7,PSMB1,PSMB2,PSMB3,PSMB4,PSMB5,PSMB6,PSMB7,PSMC1,PSMC2,PSMC4,PSMC5,PSMC6,PSMD1,PSMD10,PSMD11,PSMD12,PSMD13,PSMD14,PSMD2,PSMD3…
GO:0044257	cellular protein catabolic process	1.257e-29	4.23985e-28	180	3560	740	35266	0.0505618	0.0209834	0.243243	0.100947	iPSCs-CECs	ANAPC7,ARIH1,ARIH2,ATE1,AUP1,BAG6,BUB3,CAPN2,CBL,CCDC47,CD2AP,CDC16,CDC23,CDC26,CDC27,CDK1,CHMP4B,CLN8,CLPP,CLPX,COPS3,CPVL,CSNK1A1,CTNNB1,CTSC,CTSH,CTSZ,CUL1,CUL2,CUL3,CUL4A,CUL4B,CUL5,CUL7,DDB1,DERL1,DERL2,DNAJC10,DNAJC3,ECM29,ERLEC1,ERLIN1,ERLIN2,FAF2,FBXO2,FBXO22,FBXO7,GSK3A,GSK3B,HDAC6,HERC4,HSPA5,HTRA2,HUWE1,ISG15,LGMN,LONP1,MAD2L1,MAN1B1,MTA1,MVB12A,MVB12B,NEDD8,NPLOC4,NSFL1C,OS9,PCBP2,PCN…
GO:0009161	ribonucleoside monophosphate metabolic process	1.37635e-29	4.62618e-28	122	3560	403	35266	0.0342697	0.0114274	0.30273	0.100947	iPSCs-CECs	ADA,ADK,ADPGK,ADSL,ADSS,AK1,AK2,AK3,AK4,ALDOA,ALDOC,APRT,ATIC,ATP5A1,ATP5B,ATP5C1,ATP5D,ATP5F1,ATP5H,ATP5I,ATP5J,ATP5J2,ATP5L,ATP5O,ATP6V0A1,ATP6V1A,ATP6V1B2,BAD,CAD,COX5A,COX5B,COX6A1,COX6B1,COX7A2L,CYC1,CYCS,DHTKD1,DLD,DLG1,DLG3,ENO1,ENO2,FXN,GALK1,GAPDH,GART,GMPR2,GMPS,GPI,GUK1,HK1,HK2,HPRT1,HSPA1B,HSPA8,IMPDH2,LDHA,LHPP,MECP2,MPP2,NDUFA10,NDUFA11,NDUFA12,NDUFA2,NDUFA4,NDUFA5,NDUFA6,NDUFA7,NDU…
GO:0006900	membrane budding	1.7787e-29	5.95772e-28	52	3560	88	35266	0.0146067	0.00249532	0.590909	0.100947	iPSCs-CECs	ANXA2,ARF1,BET1,CD59,CHMP4A,CNIH1,CSNK1D,CTSC,CTSZ,CUL3,GBF1,GOLGA2,GOLPH3,GOSR2,LMAN1,MCFD2,MYO18A,NAPA,NSF,PPP6R1,PPP6R3,PREB,PRKCI,RAB1A,RAB1B,S100A10,SAR1B,SCFD1,SEC13,SEC16A,SEC22B,SEC23A,SEC24A,SEC24B,SEC24C,SEC24D,SEC31A,SNX3,STX5,TFG,TMED10,TMED2,TMED9,TRAPPC2L,TRAPPC3,TRAPPC5,TRAPPC6B,USO1,VAPA,VAPB,VPS4A,WASL
GO:0019693	ribose phosphate metabolic process	2.79862e-29	9.34137e-28	154	3560	587	35266	0.0432584	0.0166449	0.262351	0.100947	iPSCs-CECs	ABHD14B,ACOT7,ADK,ADPGK,ADSL,ADSS,AK1,AK2,AK3,AK4,ALDOA,ALDOC,APRT,ATIC,ATP5A1,ATP5B,ATP5C1,ATP5D,ATP5F1,ATP5H,ATP5I,ATP5J,ATP5J2,ATP5L,ATP5O,ATP6V0A1,ATP6V1A,ATP6V1B2,BAD,BPNT1,CAD,COASY,COX5A,COX5B,COX6A1,COX6B1,COX7A2L,CTPS1,CTPS2,CYC1,CYCS,DCAKD,DERA,DHTKD1,DLD,DLG1,DLG3,ENO1,ENO2,FXN,G6PD,GALK1,GAPDH,GART,GMPR2,GMPS,GNAI3,GPHN,GPI,GUK1,H6PD,HINT1,HK1,HK2,HPRT1,HSPA1B,HSPA8,IMPDH2,ITPA,LDHA,M…
GO:0009167	purine ribonucleoside monophosphate metabolic process	3.35583e-29	1.11625e-27	118	3560	385	35266	0.0331461	0.010917	0.306494	0.100947	iPSCs-CECs	ADA,ADK,ADPGK,ADSL,ADSS,AK1,AK2,AK3,AK4,ALDOA,ALDOC,APRT,ATIC,ATP5A1,ATP5B,ATP5C1,ATP5D,ATP5F1,ATP5H,ATP5I,ATP5J,ATP5J2,ATP5L,ATP5O,ATP6V0A1,ATP6V1A,ATP6V1B2,BAD,COX5A,COX5B,COX6A1,COX6B1,COX7A2L,CYC1,CYCS,DHTKD1,DLD,DLG1,DLG3,ENO1,ENO2,FXN,GALK1,GAPDH,GART,GMPR2,GMPS,GPI,GUK1,HK1,HK2,HPRT1,HSPA1B,HSPA8,IMPDH2,LDHA,LHPP,MECP2,MPP2,NDUFA10,NDUFA11,NDUFA12,NDUFA2,NDUFA4,NDUFA5,NDUFA6,NDUFA7,NDUFA8,…
GO:1904667	negative regulation of ubiquitin protein ligase activity	3.50862e-29	1.16305e-27	47	3560	73	35266	0.0132022	0.00206998	0.643836	0.100947	iPSCs-CECs	ANAPC7,BUB3,CDC16,CDC23,CDC26,CDC27,CDK1,CDK2,MAD2L1,MAD2L2,PSMA1,PSMA2,PSMA3,PSMA4,PSMA5,PSMA6,PSMA7,PSMB1,PSMB2,PSMB3,PSMB4,PSMB5,PSMB6,PSMB7,PSMC1,PSMC2,PSMC4,PSMC5,PSMC6,PSMD1,PSMD10,PSMD11,PSMD12,PSMD13,PSMD14,PSMD2,PSMD3,PSMD6,PSMD7,PSMD9,PSME1,PSME2,PSME3,PSMF1,RPS27A,UBE2C,UBE2D1
GO:0051603	proteolysis involved in cellular protein catabolic process	4.12965e-29	1.3642e-27	176	3560	722	35266	0.0494382	0.020473	0.243767	0.100947	iPSCs-CECs	ANAPC7,ARIH1,ARIH2,ATE1,AUP1,BAG6,BUB3,CAPN2,CBL,CCDC47,CD2AP,CDC16,CDC23,CDC26,CDC27,CDK1,CHMP4B,CLPP,CLPX,COPS3,CPVL,CSNK1A1,CTNNB1,CTSC,CTSH,CTSZ,CUL1,CUL2,CUL3,CUL4A,CUL4B,CUL5,CUL7,DDB1,DERL1,DERL2,DNAJC10,DNAJC3,ECM29,ERLEC1,ERLIN1,ERLIN2,FAF2,FBXO2,FBXO22,FBXO7,GSK3A,GSK3B,HDAC6,HERC4,HSPA5,HUWE1,ISG15,LGMN,LONP1,MAD2L1,MAN1B1,MTA1,MVB12A,MVB12B,NEDD8,NPLOC4,NSFL1C,OS9,PCBP2,PCNP,PCYOX1,PC…
GO:0044092	negative regulation of molecular function	4.32316e-29	1.42324e-27	260	3560	1274	35266	0.0730337	0.0361254	0.204082	0.100947	iPSCs-CECs	ABCE1,ADAR,ADARB1,ADNP,AES,AIDA,AIP,AKT1S1,ANAPC7,ANGPTL4,ANK3,ANP32E,ANXA1,ANXA2,ANXA3,ANXA5,APLP2,APOE,APP,ARFGEF1,ARL2,ARPP19,ATP2B4,B2M,BAG5,BAX,BGN,BUB3,CAB39,CALU,CAMK2D,CAND1,CARM1,CASP3,CAST,CAT,CAV1,CCAR2,CD2BP2,CDC16,CDC23,CDC26,CDC27,CDK1,CDK2,CDK5RAP3,CDKN1C,CHORDC1,CHP1,CNN3,COL6A3,COMMD1,CORO1C,CPNE1,CRB2,CRMP1,CRYAB,CSK,CST3,CSTB,CTNNBIP1,CTTNBP2NL,DAB2,DAP,DCN,DDX3X,DHCR24,DLG3,DN…
GO:0009126	purine nucleoside monophosphate metabolic process	4.36176e-29	1.43105e-27	118	3560	386	35266	0.0331461	0.0109454	0.305699	0.100947	iPSCs-CECs	ADA,ADK,ADPGK,ADSL,ADSS,AK1,AK2,AK3,AK4,ALDOA,ALDOC,APRT,ATIC,ATP5A1,ATP5B,ATP5C1,ATP5D,ATP5F1,ATP5H,ATP5I,ATP5J,ATP5J2,ATP5L,ATP5O,ATP6V0A1,ATP6V1A,ATP6V1B2,BAD,COX5A,COX5B,COX6A1,COX6B1,COX7A2L,CYC1,CYCS,DHTKD1,DLD,DLG1,DLG3,ENO1,ENO2,FXN,GALK1,GAPDH,GART,GMPR2,GMPS,GPI,GUK1,HK1,HK2,HPRT1,HSPA1B,HSPA8,IMPDH2,LDHA,LHPP,MECP2,MPP2,NDUFA10,NDUFA11,NDUFA12,NDUFA2,NDUFA4,NDUFA5,NDUFA6,NDUFA7,NDUFA8,…
GO:0044283	small molecule biosynthetic process	4.67141e-29	1.52742e-27	150	3560	566	35266	0.0421348	0.0160495	0.265018	0.100947	iPSCs-CECs	AASDHPPT,ABAT,ABCD3,ACAA2,ACACA,ACAT1,ACLY,ACOT7,ACSL3,ADI1,AHCY,AKR1B1,ALDH18A1,ALDH1A3,ALDOA,ALDOC,ATIC,BCAT1,BCAT2,BDH2,BGN,BHMT,CAD,CBR1,CBR4,CBS,CD74,CDO1,CHST14,CNBP,CTH,CYB5R3,CYP51A1,DCN,DEGS1,DHCR24,DHCR7,EBP,ELOVL5,ENO1,ENOPH1,FADS1,FADS2,FASN,FDFT1,FDPS,G6PC3,G6PD,GAMT,GAPDH,GART,GATM,GBA,GLS,GLUD1,GLUL,GOT1,GOT2,GPD1,GPD2,GPI,GPT2,HACD3,HMGCL,HMGCS1,HSD17B12,HSD17B4,HSD17B7,HSD17B8,ID…
GO:0010557	positive regulation of macromolecule biosynthetic process	4.94153e-29	1.61027e-27	312	3560	1642	35266	0.0876404	0.0465604	0.190012	0.100947	iPSCs-CECs	AATF,ABCF1,ABHD14B,AGO1,AGO2,AGRN,ALYREF,APP,ARFGEF1,ARID1A,ARMCX3,ASF1A,ASH2L,ASPH,ATF7IP,BAZ1B,BCL10,BCLAF1,BLOC1S2,BRD4,BRD7,C14orf166,C1QBP,CALR,CAND1,CBFB,CCNK,CCT2,CCT4,CCT5,CCT6A,CCT7,CCT8,CD276,CD81,CDC73,CDK1,CDK2,CDK5RAP3,CDKN1C,CEBPZ,CHCHD2,CHP1,CIRBP,CNBP,CNOT7,CNPY2,COL1A1,COPS5,CREB1,CRTC1,CTCF,CTGF,CTNNB1,CTR9,DAB2,DCN,DDX17,DDX3X,DDX41,DDX5,DHX36,DKC1,DNAJC3,DNM2,DVL2,EDF1,EEF2,EI…
GO:0051444	negative regulation of ubiquitin-protein transferase activity	6.96294e-29	2.26131e-27	49	3560	80	35266	0.013764	0.00226847	0.6125	0.100947	iPSCs-CECs	ANAPC7,BAG5,BUB3,CDC16,CDC23,CDC26,CDC27,CDK1,CDK2,MAD2L1,MAD2L2,PARK7,PSMA1,PSMA2,PSMA3,PSMA4,PSMA5,PSMA6,PSMA7,PSMB1,PSMB2,PSMB3,PSMB4,PSMB5,PSMB6,PSMB7,PSMC1,PSMC2,PSMC4,PSMC5,PSMC6,PSMD1,PSMD10,PSMD11,PSMD12,PSMD13,PSMD14,PSMD2,PSMD3,PSMD6,PSMD7,PSMD9,PSME1,PSME2,PSME3,PSMF1,RPS27A,UBE2C,UBE2D1
GO:0051186	cofactor metabolic process	8.99761e-29	2.91226e-27	152	3560	581	35266	0.0426966	0.0164748	0.261618	0.100947	iPSCs-CECs	AASDHPPT,AASS,ACLY,ACOT1,ACOT13,ACOT7,ACOT9,ACSF2,ACSL3,ACSL4,ADPGK,AGK,AHCY,AHCYL1,AHCYL2,AKR1B1,AKR7A2,ALAD,ALDOA,ALDOC,ATIC,BDH2,BLVRA,BLVRB,CBR1,CBR4,CIAO1,CIAPIN1,COASY,CPOX,CRYZL1,DCAKD,DERA,DHTKD1,DLAT,DLD,ELOVL5,ENO1,ENO2,FAM96A,FAM96B,FAR1,FASN,FECH,FLAD1,FXN,G6PD,GALK1,GAMT,GAPDH,GART,GCDH,GGH,GPAT4,GPD1,GPHN,GPI,H6PD,HK1,HK2,HMBS,HMGCL,HMOX2,HSD17B12,HSD17B4,IDH1,IDH3B,IDH3G,ISCA2,ISCU…
GO:0051436	negative regulation of ubiquitin-protein ligase activity involved in mitotic cell cycle	9.06587e-29	2.9245e-27	46	3560	71	35266	0.0129213	0.00201327	0.647887	0.100947	iPSCs-CECs	ANAPC7,BUB3,CDC16,CDC23,CDC26,CDC27,CDK1,CDK2,MAD2L1,PSMA1,PSMA2,PSMA3,PSMA4,PSMA5,PSMA6,PSMA7,PSMB1,PSMB2,PSMB3,PSMB4,PSMB5,PSMB6,PSMB7,PSMC1,PSMC2,PSMC4,PSMC5,PSMC6,PSMD1,PSMD10,PSMD11,PSMD12,PSMD13,PSMD14,PSMD2,PSMD3,PSMD6,PSMD7,PSMD9,PSME1,PSME2,PSME3,PSMF1,RPS27A,UBE2C,UBE2D1
GO:0051347	positive regulation of transferase activity	9.27877e-29	2.98317e-27	164	3560	653	35266	0.0460674	0.0185164	0.251149	0.100947	iPSCs-CECs	ABI1,ADAM17,ADNP,ANAPC7,ATP2B4,BAD,BAK1,BAX,BUB3,CAB39,CCNK,CCT2,CCT4,CD74,CD81,CDC16,CDC23,CDC26,CDC27,CDK1,CDK5,CLU,COPS8,CRK,CRKL,CSK,CTNNB1,CUL1,DBNL,DCUN1D1,DKC1,DLG1,DVL2,EEF1A2,EIF2AK2,EPM2AIP1,ERBB2,ERP29,GCN1,GNAI2,GSK3A,HACD3,HRAS,HSP90AB1,HSPA2,HSPA5,HSPH1,ILK,INS,IQGAP1,ITGA1,KIDINS220,KRAS,LAMTOR2,MAD2L1,MALT1,MAP2K1,MAP2K2,MAP2K6,MAPK1,MAPK14,MAPK3,MAPKAPK2,MAPRE3,MARCKS,MIF,NEK7,OS…
GO:0006998	nuclear envelope organization	1.59039e-28	5.09615e-27	49	3560	81	35266	0.013764	0.00229683	0.604938	0.100947	iPSCs-CECs	AAAS,BANF1,CDK1,CHMP2A,CHMP4B,CHMP7,LEMD2,NDC1,NEK9,NSFL1C,NUP107,NUP133,NUP153,NUP155,NUP160,NUP188,NUP210,NUP214,NUP35,NUP37,NUP43,NUP54,NUP58,NUP62,NUP85,NUP88,NUP93,NUP98,OSBPL8,PAFAH1B1,PPP2CA,PPP2R1A,PPP2R2A,PRKCA,RAE1,RANBP2,REEP3,SEH1L,SUN1,SUN2,SYNE2,TARDBP,TMEM43,TOR1A,TOR1AIP1,TOR1B,TPR,VRK1,ZMPSTE24
GO:0009141	nucleoside triphosphate metabolic process	2.19166e-28	6.98941e-27	122	3560	414	35266	0.0342697	0.0117394	0.294686	0.100947	iPSCs-CECs	ADA,ADK,ADPGK,AK1,AK2,AK3,AK4,ALDOA,ALDOC,ATP5A1,ATP5B,ATP5C1,ATP5D,ATP5F1,ATP5H,ATP5I,ATP5J,ATP5J2,ATP5L,ATP5O,ATP6V0A1,ATP6V1A,ATP6V1B2,BAD,CAD,COX5A,COX5B,COX6A1,COX6B1,COX7A2L,CTPS1,CTPS2,CYC1,CYCS,DCTPP1,DGUOK,DHTKD1,DLD,DTYMK,DUT,ENO1,ENO2,FXN,GALK1,GAPDH,GNAI3,GPHN,GPI,GUK1,HK1,HK2,HSPA1B,HSPA8,ITPA,LDHA,MECP2,MOCS3,NDUFA10,NDUFA11,NDUFA12,NDUFA2,NDUFA4,NDUFA5,NDUFA6,NDUFA7,NDUFA8,NDUFA9,N…
GO:1903052	positive regulation of proteolysis involved in cellular protein catabolic process	2.19578e-28	6.98941e-27	72	3560	168	35266	0.0202247	0.0047638	0.428571	0.100947	iPSCs-CECs	ANAPC7,ARIH1,ARIH2,BCAP31,BUB3,CAV1,CCDC22,CDC16,CDC23,CDC26,CDC27,CDK1,CLU,CSNK1A1,CSNK1D,CTSC,CUL1,DAB2,DDRGK1,FBXO22,GBA,GCLC,GSK3B,HSPBP1,MAD2L1,PSMA1,PSMA2,PSMA3,PSMA4,PSMA5,PSMA6,PSMA7,PSMB1,PSMB2,PSMB3,PSMB4,PSMB5,PSMB6,PSMB7,PSMC1,PSMC2,PSMC4,PSMC5,PSMC6,PSMD1,PSMD10,PSMD11,PSMD12,PSMD13,PSMD14,PSMD2,PSMD3,PSMD6,PSMD7,PSMD9,PSME1,PSME2,PSME3,PSMF1,PTK2,RACK1,RNF114,RPS27A,SGTA,SKP1,SUMO2,…
GO:0051439	regulation of ubiquitin-protein ligase activity involved in mitotic cell cycle	2.26554e-28	7.18767e-27	46	3560	72	35266	0.0129213	0.00204163	0.638889	0.100947	iPSCs-CECs	ANAPC7,BUB3,CDC16,CDC23,CDC26,CDC27,CDK1,CDK2,MAD2L1,PSMA1,PSMA2,PSMA3,PSMA4,PSMA5,PSMA6,PSMA7,PSMB1,PSMB2,PSMB3,PSMB4,PSMB5,PSMB6,PSMB7,PSMC1,PSMC2,PSMC4,PSMC5,PSMC6,PSMD1,PSMD10,PSMD11,PSMD12,PSMD13,PSMD14,PSMD2,PSMD3,PSMD6,PSMD7,PSMD9,PSME1,PSME2,PSME3,PSMF1,RPS27A,UBE2C,UBE2D1
GO:2000058	regulation of protein ubiquitination involved in ubiquitin-dependent protein catabolic process	3.82054e-28	1.20812e-26	54	3560	99	35266	0.0151685	0.00280724	0.545455	0.100947	iPSCs-CECs	ANAPC7,BUB3,CCDC22,CDC16,CDC23,CDC26,CDC27,CDK1,CLU,CUL1,FBXO22,MAD2L1,PDCL3,PSMA1,PSMA2,PSMA3,PSMA4,PSMA5,PSMA6,PSMA7,PSMB1,PSMB2,PSMB3,PSMB4,PSMB5,PSMB6,PSMB7,PSMC1,PSMC2,PSMC4,PSMC5,PSMC6,PSMD1,PSMD10,PSMD11,PSMD12,PSMD13,PSMD14,PSMD2,PSMD3,PSMD6,PSMD7,PSMD9,PSME1,PSME2,PSME3,PSMF1,PTK2,RPS27A,SKP1,SUFU,UBE2C,UBE2D1,WNT1
GO:0009891	positive regulation of biosynthetic process	4.15093e-28	1.30829e-26	333	3560	1815	35266	0.0935393	0.051466	0.183471	0.100947	iPSCs-CECs	AATF,ABCF1,ABHD14B,ABHD6,ACSL3,ADNP,AGO1,AGO2,AGRN,AKAP12,ALYREF,APOE,APP,ARFGEF1,ARID1A,ARMCX3,ARPP19,ASF1A,ASH2L,ASPH,ATF7IP,BAZ1B,BCL10,BCLAF1,BLOC1S2,BRD4,BRD7,C14orf166,C1QBP,CALR,CAND1,CAP2,CBFB,CCNK,CCT2,CCT4,CCT5,CCT6A,CCT7,CCT8,CD276,CD81,CDC73,CDK1,CDK2,CDK5RAP3,CDKN1C,CEBPZ,CHCHD2,CHP1,CIRBP,CLU,CNBP,CNOT7,CNPY2,COL1A1,COPS5,CREB1,CRTC1,CTCF,CTGF,CTNNB1,CTR9,DAB2,DCN,DDAH1,DDAH2,DDX17,…
GO:0051437	positive regulation of ubiquitin-protein ligase activity involved in regulation of mitotic cell cycle transition	4.96026e-28	1.55827e-26	47	3560	76	35266	0.0132022	0.00215505	0.618421	0.100947	iPSCs-CECs	ANAPC7,BUB3,CDC16,CDC23,CDC26,CDC27,CDK1,CUL1,MAD2L1,PSMA1,PSMA2,PSMA3,PSMA4,PSMA5,PSMA6,PSMA7,PSMB1,PSMB2,PSMB3,PSMB4,PSMB5,PSMB6,PSMB7,PSMC1,PSMC2,PSMC4,PSMC5,PSMC6,PSMD1,PSMD10,PSMD11,PSMD12,PSMD13,PSMD14,PSMD2,PSMD3,PSMD6,PSMD7,PSMD9,PSME1,PSME2,PSME3,PSMF1,RPS27A,SKP1,UBE2C,UBE2D1
GO:0006839	mitochondrial transport	4.97759e-28	1.55862e-26	78	3560	196	35266	0.0219101	0.00555776	0.397959	0.100947	iPSCs-CECs	ACAA2,AFG3L2,AIP,ATP5A1,ATP5B,ATP5C1,ATP5D,ATP5H,ATP5I,ATP5J,ATP5J2,ATP5L,ATP5O,BAD,BAK1,BAX,BID,BLOC1S2,CHCHD4,CNP,CPT1A,CPT2,DYNLL1,DYNLL2,FBXO7,FIS1,GDAP1,GSK3A,GSK3B,HEBP2,HK2,HSP90AA1,HSPA4,KIF1BP,MFF,MGARP,MIPEP,MPC1,MRPL18,MTCH2,MTX1,MTX2,NMT1,PNPT1,PPP3R1,PRKAB2,RHOT1,RHOT2,SAMM50,SLC25A10,SLC25A12,SLC25A13,SLC25A20,SLC25A24,SLC25A5,SLC25A6,STAT3,STOML2,TIMM10,TIMM13,TIMM23,TIMM44,TIMM50,…
GO:0072521	purine-containing compound metabolic process	6.41842e-28	2.00326e-26	158	3560	627	35266	0.044382	0.0177792	0.251994	0.100947	iPSCs-CECs	ABHD14B,ACOT7,ADA,ADK,ADPGK,ADSL,ADSS,AHCY,AHCYL1,AHCYL2,AK1,AK2,AK3,AK4,ALDOA,ALDOC,APRT,ATIC,ATP5A1,ATP5B,ATP5C1,ATP5D,ATP5F1,ATP5H,ATP5I,ATP5J,ATP5J2,ATP5L,ATP5O,ATP6V0A1,ATP6V1A,ATP6V1B2,BAD,BPNT1,CAT,COASY,COX5A,COX5B,COX6A1,COX6B1,COX7A2L,CYC1,CYCS,DCAKD,DCK,DGUOK,DHTKD1,DLD,DLG1,DLG3,DNMT3A,ENO1,ENO2,ENPP4,FHIT,FXN,GALK1,GAMT,GAPDH,GART,GMPR2,GMPS,GNAI3,GPHN,GPI,GPX1,GUK1,HINT1,HK1,HK2,HPR…
GO:2000060	positive regulation of protein ubiquitination involved in ubiquitin-dependent protein catabolic process	9.96701e-28	3.10074e-26	51	3560	90	35266	0.0143258	0.00255203	0.566667	0.100947	iPSCs-CECs	ANAPC7,BUB3,CCDC22,CDC16,CDC23,CDC26,CDC27,CDK1,CLU,CUL1,FBXO22,MAD2L1,PSMA1,PSMA2,PSMA3,PSMA4,PSMA5,PSMA6,PSMA7,PSMB1,PSMB2,PSMB3,PSMB4,PSMB5,PSMB6,PSMB7,PSMC1,PSMC2,PSMC4,PSMC5,PSMC6,PSMD1,PSMD10,PSMD11,PSMD12,PSMD13,PSMD14,PSMD2,PSMD3,PSMD6,PSMD7,PSMD9,PSME1,PSME2,PSME3,PSMF1,PTK2,RPS27A,SKP1,UBE2C,UBE2D1
GO:0051259	protein oligomerization	1.22906e-27	3.81129e-26	133	3560	483	35266	0.0373596	0.0136959	0.275362	0.100947	iPSCs-CECs	AASS,ACADM,ACAT1,ACOT13,ADSL,AHNAK,ALAD,ALDH5A1,ALDOA,ANGPTL4,ANXA2,ANXA5,ANXA6,ATL2,ATL3,ATXN10,BAX,BCL10,BID,BRK1,CAB39,CAMK2D,CAT,CAV1,CBR4,CDH2,CHMP2A,CHMP4A,CHMP4B,CHP1,CLPP,COL1A1,COL1A2,COL6A1,COL6A2,COLEC12,CPSF6,CPSF7,CPT1A,CRTC1,CRYAA,CRYAB,CRYZ,CTH,CTNNA1,CTNNB1,DCTPP1,DECR1,DERL1,DNM1,DNM1L,DPYSL3,DVL2,EHD1,EHD4,FADD,FH,FIS1,FLOT1,GCHFR,GFPT1,GJA1,GLS,GLUL,GOLGA2,GOPC,HIST1H3A,HIST1H4…
GO:0019538	protein metabolic process	1.28174e-27	3.96185e-26	1061	3560	7899	35266	0.298034	0.223983	0.134321	0.100947	iPSCs-CECs	AAAS,AAK1,AARS,AARS2,AARSD1,ABCF1,ABI1,ABI2,ACP1,ACP2,ACTL6A,ACY1,ADAM10,ADAM17,ADD1,ADH5,AEBP1,AFG3L2,AGO2,AIMP1,AIMP2,AIP,AKAP13,ALG1,ALG12,ALG2,ALG5,ALG9,ANAPC7,APEH,APOE,APP,ARIH1,ARIH2,ARMT1,ARSB,ASH2L,ASPH,ASRGL1,ATE1,ATG3,ATG4B,ATG5,ATP6AP2,ATXN3,AUP1,B2M,B3GAT3,B3GLCT,B4GAT1,BABAM1,BAD,BAG2,BAG6,BAK1,BAZ1B,BCKDK,BCL10,BGN,BHMT,BLMH,BLOC1S1,BRCC3,BUB3,C1QBP,CAB39,CAD,CALR,CAMK2D,CAMK2G,CAN…
GO:0019941	modification-dependent protein catabolic process	1.28894e-27	3.97135e-26	161	3560	649	35266	0.0452247	0.018403	0.248074	0.100947	iPSCs-CECs	ANAPC7,ARIH1,ARIH2,ATE1,AUP1,BAG6,BUB3,CBL,CCDC47,CD2AP,CDC16,CDC23,CDC26,CDC27,CDK1,COPS3,CSNK1A1,CTNNB1,CUL1,CUL2,CUL3,CUL4A,CUL4B,CUL5,CUL7,DDB1,DERL1,DERL2,DNAJC10,ECM29,ERLEC1,ERLIN1,ERLIN2,FAF2,FBXO2,FBXO22,FBXO7,GSK3A,GSK3B,HDAC6,HERC4,HSPA5,HUWE1,ISG15,LONP1,MAD2L1,MAN1B1,MTA1,MVB12A,MVB12B,NEDD8,NPLOC4,NSFL1C,OS9,PCBP2,PCNP,PCYOX1,PCYOX1L,PPP2CB,PSMA1,PSMA2,PSMA3,PSMA4,PSMA5,PSMA6,PSMA7,…
GO:1904666	regulation of ubiquitin protein ligase activity	1.70118e-27	5.22476e-26	49	3560	84	35266	0.013764	0.0023819	0.583333	0.100947	iPSCs-CECs	ANAPC7,BUB3,CDC16,CDC23,CDC26,CDC27,CDK1,CDK2,CUL1,MAD2L1,MAD2L2,PSMA1,PSMA2,PSMA3,PSMA4,PSMA5,PSMA6,PSMA7,PSMB1,PSMB2,PSMB3,PSMB4,PSMB5,PSMB6,PSMB7,PSMC1,PSMC2,PSMC4,PSMC5,PSMC6,PSMD1,PSMD10,PSMD11,PSMD12,PSMD13,PSMD14,PSMD2,PSMD3,PSMD6,PSMD7,PSMD9,PSME1,PSME2,PSME3,PSMF1,RPS27A,SKP1,UBE2C,UBE2D1
GO:0080090	regulation of primary metabolic process	3.0389e-27	9.30349e-26	1140	3560	8629	35266	0.320225	0.244683	0.132113	0.100947	iPSCs-CECs	AARS,AARSD1,AATF,ABAT,ABCF1,ABHD14B,ABHD5,ABHD6,ABI1,ACADM,ACADVL,ACO1,ACSL3,ACTL6A,ACTN1,ACTN4,ADAM17,ADAR,ADARB1,ADNP,ADRM1,AEBP1,AES,AGO1,AGO2,AGRN,AHCTF1,AHCYL1,AHNAK,AIDA,AIFM1,AIMP2,AIP,AKAP12,AKAP13,AKAP8,AKT1S1,ALYREF,ANAPC7,ANP32A,ANP32B,ANXA2,ANXA3,AP2A1,APEX1,APLP2,APOE,APP,ARF1,ARFGEF1,ARHGAP35,ARID1A,ARIH1,ARIH2,ARL2BP,ARL6IP5,ARMCX3,ARPP19,ASCC1,ASCC2,ASCC3,ASF1A,ASH2L,ASPH,ATF7IP,A…
GO:0031401	positive regulation of protein modification process	3.35615e-27	1.02421e-25	237	3560	1150	35266	0.066573	0.0326093	0.206087	0.100947	iPSCs-CECs	ABI1,ADAM17,ADNP,AIMP2,AKAP8,ANAPC7,ANXA2,ARFGEF1,ARL6IP5,ATP2B4,ATP6AP1,BAK1,BAX,BCL10,BRAT1,BRD7,BUB3,CAB39,CAMK2D,CAV1,CCDC22,CCNK,CD74,CD81,CDC16,CDC23,CDC26,CDC27,CDH2,CDK1,CDK2AP1,CDK5,CDK5RAP3,CHP1,CLU,COMMD1,COPS8,CRK,CRKL,CSK,CSNK1D,CTBP1,CTGF,CTNNB1,CTR9,CUL1,DAB2,DBNL,DCUN1D1,DDRGK1,DERL1,DLG1,DNAJA3,DOCK7,DVL2,EHD4,EIF2AK2,ERBB2,ERP29,FAM129A,FBXO22,FLOT1,FNTA,GBA,GLIPR2,GNAI2,GNL3,GO…
GO:0051348	negative regulation of transferase activity	3.72862e-27	1.13428e-25	112	3560	371	35266	0.0314607	0.01052	0.301887	0.100947	iPSCs-CECs	ADAR,ADARB1,AIDA,AKT1S1,ANAPC7,APOE,BAG5,BGN,BUB3,CASP3,CAV1,CDC16,CDC23,CDC26,CDC27,CDK1,CDK2,CDK5RAP3,CDKN1C,CHORDC1,CHP1,CORO1C,CSK,DCN,DNAJA1,DNAJA3,DNAJC3,DUSP3,EIF4A2,FBXO7,GBA,GMFB,GNAQ,GPS1,GSK3A,GSK3B,GSTP1,H2AFY,HEXIM1,HSPB1,IGF1R,ILK,LRRC4B,MAD2L1,MAD2L2,MVP,NPM1,NR2F2,NUP62,PAK2,PARK7,PCP4,PHPT1,PPM1F,PPP2CA,PPP2R1A,PRDX3,PRKAR1A,PRKAR2A,PRKAR2B,PRPSAP1,PSMA1,PSMA2,PSMA3,PSMA4,PSMA5,P…
GO:0009719	response to endogenous stimulus	4.27976e-27	1.29784e-25	273	3560	1403	35266	0.0766854	0.0397834	0.194583	0.100947	iPSCs-CECs	ACADM,ACAT1,ADAM17,AGL,AGTRAP,AHCYL1,AIFM1,AK2,AKR1B1,ALAD,ANXA2,ANXA3,ANXA5,AP3S1,APEX1,APP,APPL1,APRT,ARID1A,ATP2A2,ATP2B1,ATP2B4,ATP6AP1,ATP6V0A1,ATP6V1A,ATP6V1B2,ATP6V1C1,ATP6V1C2,ATP6V1D,ATP6V1E1,ATP6V1F,ATP6V1G1,ATP6V1H,BAD,BAIAP2,BAX,BCAR1,CA2,CAD,CALR,CAPN2,CARM1,CASP3,CAT,CAV1,CBL,CD81,CDC5L,CDK2,CDO1,COL1A1,COL1A2,COL4A1,COL4A2,COL5A2,COL6A1,CORO1B,CREB1,CSK,CSNK1D,CTGF,CTNNA1,CTNNB1,CT…
GO:0060548	negative regulation of cell death	4.94053e-27	1.4935e-25	209	3560	964	35266	0.0587079	0.0273351	0.216805	0.100947	iPSCs-CECs	AARS,AATF,ACAA2,ADA,ADAR,ADNP,ANGPTL4,ANXA5,API5,APOE,ARHGDIA,ATAD3A,ATG5,AVEN,BAD,BAG1,BAG3,BAG5,BAG6,BAX,BCL10,BNIP1,CASP3,CAST,CAT,CAV1,CBL,CCAR2,CD59,CD74,CDK1,CDK5,CFDP1,CFL1,CHMP2A,CHMP4A,CHMP4B,CIAPIN1,CLN8,CLU,CREB1,CRYAA,CRYAB,CTGF,CTH,CTNNA1,CTNNB1,CTSH,CTTN,DAB2,DAD1,DCPS,DDB1,DDX3X,DFFA,DHCR24,DNAJA1,DNAJA3,DNAJB6,DNAJC3,DNAJC5,EIF2AK2,FADD,FAM129B,FN1,FOXP1,FXN,GCLC,GCLM,GLO1,GOLPH3,…
GO:1903322	positive regulation of protein modification by small protein conjugation or removal	5.37298e-27	1.61914e-25	76	3560	193	35266	0.0213483	0.00547269	0.393782	0.100947	iPSCs-CECs	AIMP2,ANAPC7,BCL10,BUB3,CAV1,CCDC22,CDC16,CDC23,CDC26,CDC27,CDK1,CDK5RAP3,CLU,COMMD1,CTR9,CUL1,DCUN1D1,DERL1,DNAJA3,FBXO22,GNL3,HSPA5,HSPBP1,MAD2L1,MALT1,MTA1,PIN1,PSMA1,PSMA2,PSMA3,PSMA4,PSMA5,PSMA6,PSMA7,PSMB1,PSMB2,PSMB3,PSMB4,PSMB5,PSMB6,PSMB7,PSMC1,PSMC2,PSMC4,PSMC5,PSMC6,PSMD1,PSMD10,PSMD11,PSMD12,PSMD13,PSMD14,PSMD2,PSMD3,PSMD6,PSMD7,PSMD9,PSME1,PSME2,PSME3,PSMF1,PTK2,RNF20,RPS27A,SART3,SK…
GO:0046794	transport of virus	6.90701e-27	2.07491e-25	39	3560	55	35266	0.0109551	0.00155958	0.709091	0.100947	iPSCs-CECs	AAAS,CAV1,DYNLT1,EPS15,KPNA1,KPNA2,KPNA3,KPNA4,KPNB1,NDC1,NUP107,NUP133,NUP153,NUP155,NUP160,NUP188,NUP210,NUP214,NUP35,NUP37,NUP43,NUP54,NUP58,NUP62,NUP85,NUP88,NUP93,NUP98,RAE1,RAN,RANBP2,RPS27A,SEH1L,TPR,TSG101,VPS28,VPS37A,VPS37C,XPO1
GO:0051276	chromosome organization	9.11716e-27	2.73032e-25	266	3560	1360	35266	0.0747191	0.0385641	0.195588	0.100947	iPSCs-CECs	ACTB,ACTL6A,AHCTF1,AIFM1,AKAP8,ANP32B,ANP32E,APEX1,ARID1A,ASCC3,ASF1A,ASH2L,BAG6,BAZ1B,BRCC3,BRD4,BUB3,CARM1,CDC23,CDC73,CDK1,CDK2,CENPV,CETN2,CHAMP1,CHD2,CHD4,CHMP2A,CHMP4A,CHMP4B,CHMP5,CHMP6,CHMP7,CKAP5,CLASP1,COPS2,COPS3,COPS4,COPS5,COPS6,COPS7A,COPS7B,COPS8,CTBP1,CTCF,CTNNB1,CTR9,CUL3,CUL4A,CUL4B,DDB1,DDB2,DDX1,DDX3X,DHX9,DKC1,DNMT3A,DPY30,DR1,EHMT1,EHMT2,ELP3,ENY2,FBL,FBLL1,FEN1,G3BP1,GAR1,G…
GO:0022603	regulation of anatomical structure morphogenesis	9.89783e-27	2.9549e-25	215	3560	1009	35266	0.0603933	0.0286111	0.213082	0.100947	iPSCs-CECs	ABR,ACTN4,ADA,ADNP,AKAP13,ALDOA,ANGPTL4,ANXA3,ANXA7,AP2A1,AP2A2,AP2B1,AP2M1,APOE,ARHGAP35,ARHGDIA,ARHGEF1,ARHGEF7,ARPC2,BAIAP2,BAX,C1QBP,CALR,CAPRIN1,CAPZB,CARM1,CDC42SE2,CDH2,CDK5,CFDP1,CFL1,CLASP1,CLTC,COL4A2,COL5A1,COL5A2,CORO1B,CORO1C,CSNK1A1,CSNK1D,CST3,CTHRC1,CTNNB1,CTSH,CTTN,CUL7,CYFIP1,DAB2,DAG1,DAPK3,DCN,DDAH1,DIAPH1,DLG1,DNM1L,DNM2,DPYSL2,DVL2,EHD1,EPB41L3,EPHA2,ERAP1,ERBB2,EZR,FBLIM1,F…
GO:0070201	regulation of establishment of protein localization	1.14227e-26	3.39957e-25	194	3560	871	35266	0.0544944	0.024698	0.222732	0.100947	iPSCs-CECs	ABAT,ACSL3,ACTL6A,ANK3,ANP32B,ANXA5,APPL1,ARF1,ARF6,ARFIP1,ARIH2,ARL2,ARL2BP,ASPH,ATG5,B3GAT3,BAD,BCAP31,BID,CCDC22,CCT2,CCT4,CCT5,CCT6A,CCT7,CCT8,CD276,CDK1,CDK5,CHERP,CHP1,CPT1A,CSK,CSNK2A2,CYB5R1,DAB2,DERL2,DKC1,DLG1,DNAJA1,DNM1L,DYNLL1,DYNLL2,ENSA,ENY2,EPB41L5,EPHA2,ERBB2,ERLEC1,ERP29,EXOC1,EZR,FIS1,FN1,FOXP1,G3BP2,GAPVD1,GBP1,GDI1,GJA1,GLMN,GLUD1,GLUL,GNAQ,GOLPH3,GOPC,GSK3A,GSK3B,HADH,HDAC6,…
GO:0006163	purine nucleotide metabolic process	1.15954e-26	3.44034e-25	147	3560	576	35266	0.0412921	0.016333	0.255208	0.100947	iPSCs-CECs	ABHD14B,ACOT7,ADA,ADK,ADPGK,ADSL,ADSS,AK1,AK2,AK3,AK4,ALDOA,ALDOC,APRT,ATIC,ATP5A1,ATP5B,ATP5C1,ATP5D,ATP5F1,ATP5H,ATP5I,ATP5J,ATP5J2,ATP5L,ATP5O,ATP6V0A1,ATP6V1A,ATP6V1B2,BAD,BPNT1,CAT,COASY,COX5A,COX5B,COX6A1,COX6B1,COX7A2L,CYC1,CYCS,DCAKD,DGUOK,DHTKD1,DLD,DLG1,DLG3,ENO1,ENO2,FHIT,FXN,GALK1,GAPDH,GART,GMPR2,GMPS,GNAI3,GPHN,GPI,GPX1,GUK1,HINT1,HK1,HK2,HPRT1,HSPA1B,HSPA8,IMPDH2,ITPA,LDHA,MCCC2,ME…
GO:0031124	mRNA 3'-end processing	1.27131e-26	3.74881e-25	47	3560	80	35266	0.0132022	0.00226847	0.5875	0.100947	iPSCs-CECs	AHCYL1,ALYREF,APP,CDC73,CPSF1,CPSF2,CPSF3,CPSF6,CPSF7,CSTF1,CSTF2,CSTF2T,CSTF3,DDX39A,EIF4A3,FIP1L1,GRSF1,MAGOH,NCBP2,NUDT21,PABPC1,PABPN1,PAF1,PAPOLA,PNPT1,POLDIP3,POLR2D,RBM8A,RNPS1,SARNP,SRSF1,SRSF2,SRSF3,SRSF5,SRSF6,SRSF7,SSU72,SYMPK,THOC1,THOC2,THOC3,THOC5,THOC6,THOC7,U2AF1,U2AF2,UPF3B
GO:1904668	positive regulation of ubiquitin protein ligase activity	1.27131e-26	3.74881e-25	47	3560	80	35266	0.0132022	0.00226847	0.5875	0.100947	iPSCs-CECs	ANAPC7,BUB3,CDC16,CDC23,CDC26,CDC27,CDK1,CUL1,MAD2L1,PSMA1,PSMA2,PSMA3,PSMA4,PSMA5,PSMA6,PSMA7,PSMB1,PSMB2,PSMB3,PSMB4,PSMB5,PSMB6,PSMB7,PSMC1,PSMC2,PSMC4,PSMC5,PSMC6,PSMD1,PSMD10,PSMD11,PSMD12,PSMD13,PSMD14,PSMD2,PSMD3,PSMD6,PSMD7,PSMD9,PSME1,PSME2,PSME3,PSMF1,RPS27A,SKP1,UBE2C,UBE2D1
GO:0051129	negative regulation of cellular component organization	1.28256e-26	3.77042e-25	162	3560	668	35266	0.0455056	0.0189418	0.242515	0.100947	iPSCs-CECs	ACAA2,ACTN4,ADD1,ADD2,ANXA2,AP2M1,APOE,ARF6,ARFGEF1,ARHGDIA,ARHGEF1,ASF1A,ATG5,B2M,BAG5,BUB3,CAPG,CAPZA1,CAPZA2,CAPZB,CARM1,CAV1,CDK5,CERS2,CHMP2A,CHMP4A,CHMP4B,CLASP1,CLTC,CLU,CORO1B,CORO1C,CRMP1,CSK,CSNK2A2,CST3,CTBP1,CTNNBIP1,DAB2,DDX3X,DFFA,DGUOK,DNAJB1,DNAJB6,DNM2,DPYSL3,EIF4EBP1,FKBP4,FXN,GBP1,GDI1,GMFB,GOPC,GPX1,GSK3B,GSN,H2AFY,HDAC2,HDAC6,HMGA1,HNRNPA1,HNRNPC,HSPA1B,HSPA2,HSPA8,IMPACT,INS…
GO:0009144	purine nucleoside triphosphate metabolic process	2.48498e-26	7.28295e-25	113	3560	384	35266	0.0317416	0.0108887	0.294271	0.100947	iPSCs-CECs	ADA,ADK,ADPGK,AK1,AK2,AK3,AK4,ALDOA,ALDOC,ATP5A1,ATP5B,ATP5C1,ATP5D,ATP5F1,ATP5H,ATP5I,ATP5J,ATP5J2,ATP5L,ATP5O,ATP6V0A1,ATP6V1A,ATP6V1B2,BAD,COX5A,COX5B,COX6A1,COX6B1,COX7A2L,CYC1,CYCS,DGUOK,DHTKD1,DLD,ENO1,ENO2,FXN,GALK1,GAPDH,GNAI3,GPHN,GPI,GUK1,HK1,HK2,HSPA1B,HSPA8,ITPA,LDHA,MECP2,MOCS3,NDUFA10,NDUFA11,NDUFA12,NDUFA2,NDUFA4,NDUFA5,NDUFA6,NDUFA7,NDUFA8,NDUFA9,NDUFAB1,NDUFB1,NDUFB10,NDUFB11,NDU…
GO:0009628	response to abiotic stimulus	2.56027e-26	7.48082e-25	229	3560	1111	35266	0.0643258	0.0315034	0.206121	0.100947	iPSCs-CECs	ABAT,ABHD12,ACAA2,ACADM,ACTN4,ADA,ADAM17,ADSS,AGTRAP,AHCY,AIFM1,AKR1B1,ALAD,ALKBH5,ANGPTL4,ANXA7,APP,ARSB,ATP2B1,ATP2B4,BABAM1,BAD,BAG3,BAK1,BAX,BCL10,BRAT1,BRCC3,CA2,CAB39,CAMK2D,CAPN2,CASP3,CAT,CAV1,CCAR2,CDK2,CDK5,CHP1,CIRBP,CLPB,CLU,COL11A1,COL18A1,COL1A1,COPS3,CRADD,CREB1,CRTC1,CRYAB,CTGF,CTNNB1,CUL4B,DCN,DDB1,DDB2,DDX3X,DNAJA1,DNAJA2,DNAJA3,DNAJC3,DNM2,DNMT3A,DYNLRB1,ECE1,EEF1A2,EEF1D,EIF2A…
GO:0022904	respiratory electron transport chain	3.16672e-26	9.22477e-25	59	3560	125	35266	0.016573	0.00354449	0.472	0.100947	iPSCs-CECs	ALDH5A1,COX5A,COX5B,COX6A1,COX6B1,COX7A2L,CYC1,CYCS,DLD,ETFA,ETFB,ETFDH,GPD1,MECP2,MYBBP1A,NDUFA10,NDUFA11,NDUFA12,NDUFA2,NDUFA4,NDUFA5,NDUFA6,NDUFA7,NDUFA8,NDUFA9,NDUFAB1,NDUFAF2,NDUFB1,NDUFB10,NDUFB11,NDUFB3,NDUFB4,NDUFB6,NDUFB7,NDUFB8,NDUFB9,NDUFS1,NDUFS2,NDUFS3,NDUFS4,NDUFS5,NDUFS6,NDUFS7,NDUFV1,NDUFV2,PMPCB,SDHA,SDHB,SDHC,SLC25A12,SLC25A13,SNCA,UQCR10,UQCRB,UQCRC1,UQCRC2,UQCRFS1,UQCRH,UQCRQ
GO:1901699	cellular response to nitrogen compound	3.65884e-26	1.06261e-24	144	3560	564	35266	0.0404494	0.0159927	0.255319	0.100947	iPSCs-CECs	ADAR,AGO1,AGO2,AGRN,AGTRAP,AHCYL1,AIFM1,AKR1B1,ANXA5,AP3S1,APEX1,APP,APPL1,APRT,ATP2B4,ATP6AP1,ATP6V0A1,ATP6V1A,ATP6V1B2,ATP6V1C1,ATP6V1C2,ATP6V1D,ATP6V1E1,ATP6V1F,ATP6V1G1,ATP6V1H,BAD,BAIAP2,BCAR1,CA2,CAPN2,CAV1,CD81,CDC5L,CDK2,COL1A1,COL1A2,COL4A1,COL5A2,COL6A1,COLEC12,CREB1,CSK,CTNNA1,CTNNB1,DIAPH1,DICER1,DNM2,DNMT3A,EIF4EBP1,EIF4EBP2,EZR,FBN1,FLOT1,GFPT1,GNA11,GNAI2,GNAQ,GNB1,GNB2,GNB3,GNB4,G…
GO:0031328	positive regulation of cellular biosynthetic process	3.68033e-26	1.06563e-24	323	3560	1786	35266	0.0907303	0.0506437	0.180851	0.100947	iPSCs-CECs	AATF,ABCF1,ABHD14B,ACSL3,ADNP,AGO1,AGO2,AGRN,AKAP12,ALYREF,APOE,APP,ARFGEF1,ARID1A,ARMCX3,ARPP19,ASF1A,ASH2L,ASPH,ATF7IP,BAZ1B,BCL10,BCLAF1,BLOC1S2,BRD4,BRD7,C14orf166,C1QBP,CALR,CAND1,CAP2,CBFB,CCNK,CCT2,CCT4,CCT5,CCT6A,CCT7,CCT8,CD276,CD81,CDC73,CDK1,CDK2,CDK5RAP3,CDKN1C,CEBPZ,CHCHD2,CHP1,CIRBP,CLU,CNBP,CNOT7,COL1A1,COPS5,CREB1,CRTC1,CTCF,CTNNB1,CTR9,DAB2,DCN,DDAH1,DDAH2,DDX17,DDX3X,DDX41,DDX5,…
GO:0006790	sulfur compound metabolic process	4.57172e-26	1.31976e-24	128	3560	471	35266	0.0359551	0.0133556	0.271762	0.100947	iPSCs-CECs	AASS,ABHD14B,ACLY,ACOT1,ACOT13,ACOT7,ACOT9,ACSF2,ACSL3,ACSL4,ADI1,AGK,AHCY,AHCYL1,AHCYL2,ALDH5A1,ARSB,B3GAT3,B4GAT1,BGN,BHMT,BPNT1,CBS,CDO1,CHST14,CIAO1,CIAPIN1,CNDP2,CTH,DCN,DLAT,DLD,DNMT3A,EEF1E1,EEF1G,ELOVL5,ENOPH1,ETHE1,EXTL2,FAM96A,FAM96B,FAR1,FASN,FXN,G6PD,GALNS,GAMT,GCDH,GCLC,GCLM,GDAP1,GGCT,GLB1,GLO1,GNS,GPAT4,GPC1,GPX1,GSR,GSS,GSTA4,GSTK1,GSTM1,GSTM2,GSTM3,GSTP1,GSTZ1,HAGH,HEXA,HEXB,HMGC…
GO:0023057	negative regulation of signaling	7.10213e-26	2.04409e-24	255	3560	1300	35266	0.0716292	0.0368627	0.196154	0.100947	iPSCs-CECs	ABHD6,ACAA2,ADA,ADAM17,ADAR,ADNP,AES,AIDA,AKT1S1,ANXA5,AP2A1,AP2A2,AP2B1,AP2M1,APOE,ARF1,ARHGAP35,ARHGEF7,ATAD1,ATP2B4,BAG5,BAX,BGN,C1QBP,CALR,CAV1,CBL,CCAR2,CCDC22,CD74,CDH2,CDK5RAP3,CHP1,CLU,CNOT1,CNOT2,CPNE1,CSK,CSNK1A1,CTH,CTHRC1,CTNNA1,CTNNB1,CTNNBIP1,CTNND1,CTTN,CUL3,DAB2,DAG1,DCN,DDX3X,DLG1,DNAJA1,DNAJA3,DNM1,DNM2,DUSP3,DVL2,EGFL7,EIF4A3,ENY2,EPHA2,EPN1,EPS15,EPS15L1,EZR,FADD,FBN1,FBN2,FOX…
GO:0060071	Wnt signaling pathway, planar cell polarity pathway	7.81166e-26	2.2416e-24	52	3560	100	35266	0.0146067	0.00283559	0.52	0.100947	iPSCs-CECs	AP2A1,AP2A2,AP2B1,AP2M1,CLTC,CTHRC1,DVL2,GPC4,GPC6,PFN1,PSMA1,PSMA2,PSMA3,PSMA4,PSMA5,PSMA6,PSMA7,PSMB1,PSMB2,PSMB3,PSMB4,PSMB5,PSMB6,PSMB7,PSMC1,PSMC2,PSMC4,PSMC5,PSMC6,PSMD1,PSMD10,PSMD11,PSMD12,PSMD13,PSMD14,PSMD2,PSMD3,PSMD6,PSMD7,PSMD9,PSME1,PSME2,PSME3,PSMF1,PTK7,RAC1,RHOA,RPS27A,SFRP1,SFRP2,VANGL2,WNT1
GO:1903311	regulation of mRNA metabolic process	9.05444e-26	2.59048e-24	59	3560	127	35266	0.016573	0.0036012	0.464567	0.100947	iPSCs-CECs	AGO2,AHCYL1,C1QBP,CDC73,CDK11A,CNOT1,CNOT7,CPSF4,CTR9,DAZAP1,DDX5,GTPBP1,HNRNPA2B1,HNRNPL,HNRNPR,HSPA8,IWS1,MAGOH,NCBP2,NELFE,PABPC1,PABPN1,PAF1,PAPOLA,PNPT1,POLR2G,PRPF19,PTBP1,RBM10,RBM15B,RBM25,RBM4,RBM42,RBM8A,RBMX,RNF20,RNPS1,SAFB,SF3A1,SNRNP70,SNW1,SRPK1,SRPK2,SRSF2,SRSF3,SRSF6,SRSF7,SUPT5H,SUPT6H,SYNCRIP,THRAP3,TIA1,TMBIM6,TRA2B,U2AF2,UPF1,WTAP,YTHDC1,ZC3H14
GO:0048585	negative regulation of response to stimulus	9.21316e-26	2.62808e-24	282	3560	1495	35266	0.0792135	0.0423921	0.188629	0.100947	iPSCs-CECs	ABAT,ABR,ACAA2,ADA,ADAM17,ADAR,AES,AIDA,AKT1S1,ANXA2,ANXA5,AP2A1,AP2A2,AP2B1,AP2M1,APOE,ARHGAP35,ARHGEF7,ATP2B4,BAG5,BAX,BGN,BRD4,C1QBP,CALR,CAV1,CBL,CCAR2,CCDC22,CD276,CD59,CD74,CDH2,CDK5RAP3,CDK6,CERS2,CHID1,CHP1,CLASP1,CLU,CNOT1,CNOT2,CORO1B,CPNE1,CSK,CSNK1A1,CTH,CTHRC1,CTNNA1,CTNNA2,CTNNB1,CTNNBIP1,CTNND1,CTTN,CUL3,DAB2,DAG1,DCN,DDX3X,DERL2,DLG1,DNAJA1,DNAJA3,DNAJC3,DNM1,DNM2,DUSP3,DVL2,EGFL7…
GO:0010648	negative regulation of cell communication	1.01353e-25	2.88256e-24	254	3560	1296	35266	0.0713483	0.0367493	0.195988	0.100947	iPSCs-CECs	ABHD6,ACAA2,ADA,ADAM17,ADAR,ADNP,AES,AIDA,AKT1S1,ANXA5,AP2A1,AP2A2,AP2B1,AP2M1,APOE,ARF1,ARHGAP35,ARHGEF7,ATAD1,ATP2B4,BAG5,BAX,BGN,C1QBP,CALR,CAV1,CBL,CCAR2,CCDC22,CD74,CDH2,CDK5RAP3,CHP1,CLU,CNOT1,CNOT2,CPNE1,CSK,CSNK1A1,CTH,CTHRC1,CTNNA1,CTNNB1,CTNNBIP1,CTNND1,CTTN,CUL3,DAB2,DAG1,DCN,DDX3X,DLG1,DNAJA1,DNAJA3,DNM1,DNM2,DUSP3,DVL2,EGFL7,EIF4A3,ENY2,EPHA2,EPN1,EPS15,EPS15L1,EZR,FADD,FBN1,FBN2,FOX…
GO:0075733	intracellular transport of virus	1.15462e-25	3.27415e-24	37	3560	52	35266	0.0103933	0.00147451	0.711538	0.100947	iPSCs-CECs	AAAS,DYNLT1,KPNA1,KPNA2,KPNA3,KPNA4,KPNB1,NDC1,NUP107,NUP133,NUP153,NUP155,NUP160,NUP188,NUP210,NUP214,NUP35,NUP37,NUP43,NUP54,NUP58,NUP62,NUP85,NUP88,NUP93,NUP98,RAE1,RAN,RANBP2,RPS27A,SEH1L,TPR,TSG101,VPS28,VPS37A,VPS37C,XPO1
GO:0035966	response to topologically incorrect protein	1.22702e-25	3.46921e-24	70	3560	174	35266	0.0196629	0.00493393	0.402299	0.100947	iPSCs-CECs	AARS,ACADVL,ADD1,ARFGAP1,ASNA1,BAK1,BAX,CALR,CDK5RAP3,CLU,CTH,CUL7,DCTN1,DERL1,DERL2,DNAJA1,DNAJB1,DNAJB11,DNAJC3,EIF2AK2,EIF2S1,ERO1A,ERP44,FAF2,FKBP14,GFPT1,GOSR2,GSK3A,HDAC6,HDGF,HSP90AA1,HSP90AB1,HSPA2,HSPA4,HSPA4L,HSPA5,HSPA8,HSPB1,HSPD1,HSPE1,HSPH1,HYOU1,MANF,MYDGF,PDIA5,PDIA6,PREB,PTPN1,RNF126,SDF2L1,SEC31A,SEC61A1,SEC61G,SEC63,SERPINH1,SRPRA,SRPRB,SSR1,STT3B,TBL2,TLN1,TMBIM6,TOR1A,TOR1B,T…
GO:0031398	positive regulation of protein ubiquitination	1.53378e-25	4.32382e-24	71	3560	179	35266	0.0199438	0.00507571	0.396648	0.100947	iPSCs-CECs	AIMP2,ANAPC7,BCL10,BUB3,CAV1,CCDC22,CDC16,CDC23,CDC26,CDC27,CDK1,CDK5RAP3,CLU,COMMD1,CTR9,CUL1,DCUN1D1,DERL1,DNAJA3,FBXO22,HSPA5,HSPBP1,MAD2L1,MALT1,MTA1,PIN1,PSMA1,PSMA2,PSMA3,PSMA4,PSMA5,PSMA6,PSMA7,PSMB1,PSMB2,PSMB3,PSMB4,PSMB5,PSMB6,PSMB7,PSMC1,PSMC2,PSMC4,PSMC5,PSMC6,PSMD1,PSMD10,PSMD11,PSMD12,PSMD13,PSMD14,PSMD2,PSMD3,PSMD6,PSMD7,PSMD9,PSME1,PSME2,PSME3,PSMF1,PTK2,RNF20,RPS27A,SKP1,TSPYL5,U…
GO:0006511	ubiquitin-dependent protein catabolic process	1.57791e-25	4.43522e-24	155	3560	639	35266	0.0435393	0.0181194	0.242567	0.100947	iPSCs-CECs	ANAPC7,ARIH1,ARIH2,ATE1,AUP1,BAG6,BUB3,CBL,CCDC47,CD2AP,CDC16,CDC23,CDC26,CDC27,CDK1,COPS3,CSNK1A1,CTNNB1,CUL1,CUL2,CUL3,CUL4A,CUL4B,CUL5,CUL7,DDB1,DERL1,DERL2,DNAJC10,ECM29,ERLEC1,ERLIN1,ERLIN2,FAF2,FBXO2,FBXO22,FBXO7,GSK3A,GSK3B,HDAC6,HERC4,HSPA5,HUWE1,MAD2L1,MAN1B1,MTA1,MVB12A,MVB12B,NEDD8,NPLOC4,NSFL1C,OS9,PCBP2,PCNP,PPP2CB,PSMA1,PSMA2,PSMA3,PSMA4,PSMA5,PSMA6,PSMA7,PSMB1,PSMB2,PSMB3,PSMB4,PSM…
GO:0009259	ribonucleotide metabolic process	2.03952e-25	5.71602e-24	142	3560	561	35266	0.0398876	0.0159077	0.253119	0.100947	iPSCs-CECs	ABHD14B,ACOT7,ADK,ADPGK,ADSL,ADSS,AK1,AK2,AK3,AK4,ALDOA,ALDOC,APRT,ATIC,ATP5A1,ATP5B,ATP5C1,ATP5D,ATP5F1,ATP5H,ATP5I,ATP5J,ATP5J2,ATP5L,ATP5O,ATP6V0A1,ATP6V1A,ATP6V1B2,BAD,BPNT1,CAD,COASY,COX5A,COX5B,COX6A1,COX6B1,COX7A2L,CTPS1,CTPS2,CYC1,CYCS,DCAKD,DHTKD1,DLD,DLG1,DLG3,ENO1,ENO2,FXN,GALK1,GAPDH,GART,GMPR2,GMPS,GNAI3,GPHN,GPI,GUK1,HINT1,HK1,HK2,HPRT1,HSPA1B,HSPA8,IMPDH2,ITPA,LDHA,MCCC2,MECP2,MOCS…
GO:0048584	positive regulation of response to stimulus	2.348e-25	6.56142e-24	373	3560	2183	35266	0.104775	0.061901	0.170866	0.100947	iPSCs-CECs	AAK1,ABAT,ABI1,ACTB,ACTG1,ACTN4,ACTR2,ACTR3,ADA,ADAM10,ADAM17,AGPAT1,AKAP12,AKAP13,AKR1B1,AP1G1,APEX1,ARFGEF1,ARHGAP1,ARL6IP5,ARPC1A,ARPC1B,ARPC2,ARPC3,ARPC5,ASPH,ATP6AP1,ATP6AP2,ATP6V1C2,B2M,BABAM1,BAD,BAG6,BAIAP2,BAK1,BAX,BCAP31,BCAR1,BCL10,BCLAF1,BID,BRCC3,BRD4,BRK1,BUD31,C1QBP,CALR,CAMK2D,CAT,CAV1,CBL,CCAR2,CCDC22,CD47,CD63,CD74,CD81,CDC73,CDH2,CDK1,CDK5RAP3,CDKN1C,CLU,CNPY3,COL1A1,COLEC12,CO…
GO:0051171	regulation of nitrogen compound metabolic process	3.26815e-25	9.1063e-24	1113	3560	8486	35266	0.31264	0.240628	0.131157	0.100947	iPSCs-CECs	AARS,AARSD1,AATF,ABAT,ABCF1,ABHD14B,ABI1,ACO1,ACSL3,ACTL6A,ACTN1,ACTN4,ADAM17,ADAR,ADARB1,ADNP,ADRM1,AEBP1,AES,AGO1,AGO2,AGRN,AHCTF1,AHCYL1,AHNAK,AIDA,AIFM1,AIMP2,AIP,AKAP12,AKAP13,AKAP8,AKT1S1,ALYREF,ANAPC7,ANP32A,ANP32B,ANXA2,ANXA3,AP2A1,APEX1,APLP2,APOE,APP,ARFGEF1,ARHGAP35,ARID1A,ARIH1,ARIH2,ARL2BP,ARL6IP5,ARMCX3,ASCC1,ASCC2,ASCC3,ASF1A,ASH2L,ASPH,ATF7IP,ATG4B,ATG5,ATP2B4,ATP6AP1,ATP6AP2,BABA…
GO:0006520	cellular amino acid metabolic process	3.50836e-25	9.74735e-24	144	3560	576	35266	0.0404494	0.016333	0.25	0.100947	iPSCs-CECs	AARS,AARS2,AARSD1,AASDHPPT,AASS,ABAT,ACADSB,ACAT1,ACY1,ADI1,ADSS,AHCY,AHCYL1,AHCYL2,AIMP1,AIMP2,ALDH18A1,ALDH5A1,ALDH6A1,ALDH7A1,AMT,ARG2,ASRGL1,AUH,BCAT1,BCAT2,BCKDHA,BCKDHB,BCKDK,BHMT,BPHL,CAD,CARS,CARS2,CBS,CDO1,CKB,CNDP2,CRTAP,CTH,CTPS1,CTPS2,DARS,DARS2,DDAH1,DDAH2,DLD,DNMT3A,DTD1,EARS2,EEF1E1,EIF4A3,ENOPH1,EPRS,ERO1A,FAH,FARSA,FARSB,GAMT,GARS,GART,GATM,GCDH,GCLC,GCLM,GCSH,GFPT1,GGH,GLDC,GLS,…
GO:0035567	non-canonical Wnt signaling pathway	3.7978e-25	1.05211e-23	61	3560	138	35266	0.0171348	0.00391312	0.442029	0.100947	iPSCs-CECs	AGO1,AGO2,AP2A1,AP2A2,AP2B1,AP2M1,CLTC,CTHRC1,CTNNB1,DVL2,GNB1,GNG2,GPC4,GPC6,MOV10,PFN1,PLCB3,PPP3CA,PPP3R1,PSMA1,PSMA2,PSMA3,PSMA4,PSMA5,PSMA6,PSMA7,PSMB1,PSMB2,PSMB3,PSMB4,PSMB5,PSMB6,PSMB7,PSMC1,PSMC2,PSMC4,PSMC5,PSMC6,PSMD1,PSMD10,PSMD11,PSMD12,PSMD13,PSMD14,PSMD2,PSMD3,PSMD6,PSMD7,PSMD9,PSME1,PSME2,PSME3,PSMF1,PTK7,RAC1,RHOA,RPS27A,SFRP1,SFRP2,VANGL2,WNT1
GO:0048194	Golgi vesicle budding	4.37529e-25	1.20861e-23	45	3560	78	35266	0.0126404	0.00221176	0.576923	0.100947	iPSCs-CECs	BET1,CD59,CNIH1,CSNK1D,CTSC,CTSZ,CUL3,GBF1,GOLGA2,GOLPH3,GOSR2,LMAN1,MCFD2,MYO18A,NAPA,NSF,PPP6R1,PPP6R3,PREB,PRKCI,RAB1A,RAB1B,SAR1B,SCFD1,SEC13,SEC16A,SEC22B,SEC23A,SEC24A,SEC24B,SEC24C,SEC24D,SEC31A,STX5,TFG,TMED10,TMED2,TMED9,TRAPPC2L,TRAPPC3,TRAPPC5,TRAPPC6B,USO1,VAPA,VAPB
GO:0043903	regulation of symbiosis, encompassing mutualism through parasitism	4.61241e-25	1.27046e-23	79	3560	219	35266	0.022191	0.00620995	0.360731	0.100947	iPSCs-CECs	ADAR,ADARB1,APOE,BAD,CAV1,CCNK,CFL1,CHMP2A,CHMP4B,DDB1,DDX3X,DDX5,DERL1,DYNLT1,EIF2AK2,EXOC2,EXOC7,GTF2F1,GTF2F2,HACD3,IFITM2,ILF3,ISG15,ITGAV,LARP1,LGALS1,MAVS,MVB12A,MVB12B,NECTIN2,NELFA,NELFB,NELFE,OSBP,P4HB,PABPC1,PC,PFN1,PKN2,POLR2A,POLR2B,POLR2C,POLR2D,POLR2E,POLR2G,POLR2H,POLR2I,POLR2K,POLR2L,PPIA,PPIB,PPID,PPIE,PPIH,PROX1,RAB7A,RAD23A,RSF1,SMARCB1,SNF8,SNW1,SNX3,SQSTM1,SRPK1,SRPK2,STAT1,S…
GO:0002223	stimulatory C-type lectin receptor signaling pathway	4.87375e-25	1.33861e-23	52	3560	103	35266	0.0146067	0.00292066	0.504854	0.100947	iPSCs-CECs	BCL10,CUL1,HRAS,KRAS,MALT1,NRAS,PAK1,PAK2,PRKACA,PRKACB,PSMA1,PSMA2,PSMA3,PSMA4,PSMA5,PSMA6,PSMA7,PSMB1,PSMB2,PSMB3,PSMB4,PSMB5,PSMB6,PSMB7,PSMC1,PSMC2,PSMC4,PSMC5,PSMC6,PSMD1,PSMD10,PSMD11,PSMD12,PSMD13,PSMD14,PSMD2,PSMD3,PSMD6,PSMD7,PSMD9,PSME1,PSME2,PSME3,PSMF1,RPS27A,SKP1,SRC,TAB1,UBE2D1,UBE2D2,UBE2N,UBE2V1
GO:0090175	regulation of establishment of planar polarity	6.20357e-25	1.699e-23	54	3560	111	35266	0.0151685	0.00314751	0.486486	0.100947	iPSCs-CECs	AP2A1,AP2A2,AP2B1,AP2M1,CLTC,CTHRC1,DAB2,DVL2,GPC4,GPC6,PFN1,PSMA1,PSMA2,PSMA3,PSMA4,PSMA5,PSMA6,PSMA7,PSMB1,PSMB2,PSMB3,PSMB4,PSMB5,PSMB6,PSMB7,PSMC1,PSMC2,PSMC4,PSMC5,PSMC6,PSMD1,PSMD10,PSMD11,PSMD12,PSMD13,PSMD14,PSMD2,PSMD3,PSMD6,PSMD7,PSMD9,PSME1,PSME2,PSME3,PSMF1,PTK7,RAC1,RHOA,RPS27A,SEC24B,SFRP1,SFRP2,VANGL2,WNT1
GO:0022008	neurogenesis	6.25618e-25	1.70854e-23	298	3560	1630	35266	0.0837079	0.0462202	0.182822	0.100947	iPSCs-CECs	ACSL4,ADNP,AFG3L2,AGRN,AIFM1,ALCAM,ANK3,APOE,APP,ARF1,ARF6,ARFGEF1,ARHGAP35,ARHGDIA,ARHGEF1,ARL3,ARSB,ATXN10,B2M,B4GAT1,BAG5,BAIAP2,BAX,BIN1,BLOC1S1,BLOC1S2,BLOC1S4,BLOC1S6,BYSL,CALR,CALU,CAPRIN1,CARM1,CASP3,CAV1,CDH2,CDK1,CDK5,CDK5RAP3,CDK6,CDKN1C,CERS2,CFL1,CLN8,CLU,CNP,COPS2,CPNE1,CREB1,CRMP1,CRTC1,CSK,CTHRC1,CTNNA1,CTNNA2,CTNNB1,CTTN,CUL4B,CUL7,CYFIP1,DAG1,DAPK3,DBN1,DBNL,DFNA5,DGUOK,DICER1,D…
GO:0043623	cellular protein complex assembly	6.3488e-25	1.72893e-23	134	3560	519	35266	0.0376404	0.0147167	0.258189	0.100947	iPSCs-CECs	AARS2,ACAD9,ADRM1,AHCTF1,AIFM1,AP2B1,ARL2,ARL6,ARPC4,ATP6V0A1,ATPAF1,ATPAF2,BCS1L,BLOC1S2,CALR,CAND1,CAV1,CCT2,CHMP2A,CHMP4A,CLASP1,CLU,COA4,COG4,COPS8,CORO7,COX20,CRYAB,CSNK1D,CTTN,DIAPH1,DNAAF5,DNM1L,ECM29,EIF4B,EIF4H,EPS15,EXOC2,FKBP4,FOXRED1,GOLGA2,GPS1,HIP1,HSP90AA1,HSPA4,HSPD1,LONP1,MSRB2,NCK2,NDC1,NDUFA10,NDUFA11,NDUFA12,NDUFA2,NDUFA5,NDUFA6,NDUFA7,NDUFA8,NDUFA9,NDUFAB1,NDUFAF2,NDUFAF3,NDU…
GO:0006892	post-Golgi vesicle-mediated transport	6.94955e-25	1.88717e-23	48	3560	89	35266	0.0134831	0.00252368	0.539326	0.100947	iPSCs-CECs	ANK3,ANKFY1,AP1G1,AP2A1,ARF1,ARFRP1,ARL3,C16orf62,CCDC22,CCDC93,COMMD1,CORO7,DNM2,EPS15,EXOC1,EXOC2,EXOC5,GBF1,GOLGA4,GOLPH3,GOPC,GOSR2,KRT18,LAMP1,LLGL1,MACF1,MYO1B,MYO5A,NSF,PLCB3,RAB10,RAB14,RAB34,RP2,SCAMP1,SCAMP2,SCAMP3,SCFD1,SNAP23,SORT1,SPTBN1,STX4,STXBP6,VAMP2,VAMP3,VAMP7,VTI1A,VTI1B
GO:0009968	negative regulation of signal transduction	7.00461e-25	1.89677e-23	237	3560	1193	35266	0.066573	0.0338286	0.198659	0.100947	iPSCs-CECs	ACAA2,ADA,ADAM17,ADAR,AES,AIDA,AKT1S1,AP2A1,AP2A2,AP2B1,AP2M1,APOE,ARHGAP35,ARHGEF7,ATP2B4,BAG5,BAX,BGN,C1QBP,CALR,CAV1,CBL,CCAR2,CCDC22,CD74,CDH2,CDK5RAP3,CHP1,CLU,CNOT1,CNOT2,CPNE1,CSK,CSNK1A1,CTH,CTHRC1,CTNNA1,CTNNB1,CTNNBIP1,CTNND1,CTTN,CUL3,DAB2,DAG1,DCN,DDX3X,DLG1,DNAJA1,DNAJA3,DNM1,DNM2,DUSP3,DVL2,EGFL7,EIF4A3,EPHA2,EPN1,EPS15,EPS15L1,EZR,FADD,FBN1,FBN2,FOXP1,FST,FXN,G3BP1,G3BP2,GBA,GBP1,G…
GO:0006353	DNA-templated transcription, termination	7.51298e-25	2.02303e-23	51	3560	100	35266	0.0143258	0.00283559	0.51	0.100947	iPSCs-CECs	ALYREF,CPSF1,CPSF2,CPSF3,CPSF7,CSTF1,CSTF2,CSTF3,DDX39A,EIF4A3,FIP1L1,MAGOH,MNAT1,NCBP2,NUDT21,PABPN1,PAPOLA,POLDIP3,POLR1C,POLR1D,POLR2A,POLR2E,POLR2H,POLR2K,POLR2L,PRMT5,RBM8A,RNPS1,SARNP,SMN1,SNRPB,SNRPD3,SNRPE,SNRPF,SRSF1,SRSF2,SRSF3,SRSF5,SRSF6,SRSF7,THOC1,THOC2,THOC3,THOC5,THOC6,THOC7,U2AF1,U2AF2,UBTF,UPF3B,XRN2
GO:0051443	positive regulation of ubiquitin-protein transferase activity	7.51298e-25	2.02303e-23	51	3560	100	35266	0.0143258	0.00283559	0.51	0.100947	iPSCs-CECs	ANAPC7,BUB3,CDC16,CDC23,CDC26,CDC27,CDK1,CUL1,DCUN1D1,MAD2L1,PIN1,PSMA1,PSMA2,PSMA3,PSMA4,PSMA5,PSMA6,PSMA7,PSMB1,PSMB2,PSMB3,PSMB4,PSMB5,PSMB6,PSMB7,PSMC1,PSMC2,PSMC4,PSMC5,PSMC6,PSMD1,PSMD10,PSMD11,PSMD12,PSMD13,PSMD14,PSMD2,PSMD3,PSMD6,PSMD7,PSMD9,PSME1,PSME2,PSME3,PSMF1,RPS27A,SKP1,UBE2C,UBE2D1,UBE2L3,UBE2N
GO:0046395	carboxylic acid catabolic process	1.02569e-24	2.74652e-23	90	3560	276	35266	0.0252809	0.00782623	0.326087	0.100947	iPSCs-CECs	AASS,ABAT,ABCD3,ABHD10,ACAA1,ACAD9,ACADM,ACADSB,ACADVL,ACAT1,ACOX1,ACOX3,AHCY,ALDH3A2,ALDH5A1,ALDH6A1,ALDH7A1,AMT,ASRGL1,AUH,BCAT1,BCAT2,BCKDHA,BCKDHB,BCKDK,BDH2,CBS,CDO1,CHP1,CPT1A,CPT2,CRABP1,CRAT,CTH,DDAH1,DDAH2,DECR1,DLD,DTD1,ECH1,ECHS1,ECI1,ECI2,ETFA,ETFB,ETFDH,FAH,GCDH,GCSH,GLDC,GLS,GLUD1,GLUL,GOT1,GOT2,GPT2,GSTZ1,HADH,HADHA,HADHB,HEXA,HEXB,HIBADH,HIBCH,HMGCL,HSD17B10,HSD17B4,IDUA,IVD,KMO,M…
GO:0016054	organic acid catabolic process	1.02569e-24	2.74652e-23	90	3560	276	35266	0.0252809	0.00782623	0.326087	0.100947	iPSCs-CECs	AASS,ABAT,ABCD3,ABHD10,ACAA1,ACAD9,ACADM,ACADSB,ACADVL,ACAT1,ACOX1,ACOX3,AHCY,ALDH3A2,ALDH5A1,ALDH6A1,ALDH7A1,AMT,ASRGL1,AUH,BCAT1,BCAT2,BCKDHA,BCKDHB,BCKDK,BDH2,CBS,CDO1,CHP1,CPT1A,CPT2,CRABP1,CRAT,CTH,DDAH1,DDAH2,DECR1,DLD,DTD1,ECH1,ECHS1,ECI1,ECI2,ETFA,ETFB,ETFDH,FAH,GCDH,GCSH,GLDC,GLS,GLUD1,GLUL,GOT1,GOT2,GPT2,GSTZ1,HADH,HADHA,HADHB,HEXA,HEXB,HIBADH,HIBCH,HMGCL,HSD17B10,HSD17B4,IDUA,IVD,KMO,M…
GO:0051438	regulation of ubiquitin-protein transferase activity	1.14312e-24	3.05244e-23	55	3560	116	35266	0.0154494	0.00328929	0.474138	0.100947	iPSCs-CECs	ANAPC7,BAG5,BUB3,CDC16,CDC23,CDC26,CDC27,CDK1,CDK2,CUL1,DCUN1D1,MAD2L1,MAD2L2,PARK7,PIN1,PSMA1,PSMA2,PSMA3,PSMA4,PSMA5,PSMA6,PSMA7,PSMB1,PSMB2,PSMB3,PSMB4,PSMB5,PSMB6,PSMB7,PSMC1,PSMC2,PSMC4,PSMC5,PSMC6,PSMD1,PSMD10,PSMD11,PSMD12,PSMD13,PSMD14,PSMD2,PSMD3,PSMD6,PSMD7,PSMD9,PSME1,PSME2,PSME3,PSMF1,RPS27A,SKP1,UBE2C,UBE2D1,UBE2L3,UBE2N
GO:0002220	innate immune response activating cell surface receptor signaling pathway	1.57233e-24	4.18692e-23	52	3560	105	35266	0.0146067	0.00297737	0.495238	0.100947	iPSCs-CECs	BCL10,CUL1,HRAS,KRAS,MALT1,NRAS,PAK1,PAK2,PRKACA,PRKACB,PSMA1,PSMA2,PSMA3,PSMA4,PSMA5,PSMA6,PSMA7,PSMB1,PSMB2,PSMB3,PSMB4,PSMB5,PSMB6,PSMB7,PSMC1,PSMC2,PSMC4,PSMC5,PSMC6,PSMD1,PSMD10,PSMD11,PSMD12,PSMD13,PSMD14,PSMD2,PSMD3,PSMD6,PSMD7,PSMD9,PSME1,PSME2,PSME3,PSMF1,RPS27A,SKP1,SRC,TAB1,UBE2D1,UBE2D2,UBE2N,UBE2V1
GO:0031145	anaphase-promoting complex-dependent catabolic process	1.89249e-24	5.02555e-23	45	3560	80	35266	0.0126404	0.00226847	0.5625	0.100947	iPSCs-CECs	ANAPC7,BUB3,CDC16,CDC23,CDC26,CDC27,CDK1,MAD2L1,PSMA1,PSMA2,PSMA3,PSMA4,PSMA5,PSMA6,PSMA7,PSMB1,PSMB2,PSMB3,PSMB4,PSMB5,PSMB6,PSMB7,PSMC1,PSMC2,PSMC4,PSMC5,PSMC6,PSMD1,PSMD10,PSMD11,PSMD12,PSMD13,PSMD14,PSMD2,PSMD3,PSMD6,PSMD7,PSMD9,PSME1,PSME2,PSME3,PSMF1,RPS27A,UBE2C,UBE2D1
GO:1901990	regulation of mitotic cell cycle phase transition	2.12837e-24	5.63638e-23	102	3560	342	35266	0.0286517	0.00969773	0.298246	0.100947	iPSCs-CECs	ADAM17,ANAPC7,APEX1,APP,BAX,BID,BRD4,BRD7,BUB3,CAMK2D,CARM1,CDC16,CDC23,CDC26,CDC27,CDC73,CDK1,CDK2,CDK5RAP3,CNOT1,CNOT10,CNOT2,CNOT3,CNOT7,CRADD,CSNK2A2,CUL1,CUL3,CUL4A,CUL4B,DDB1,DDX3X,DYNC1LI1,FBXO7,HSPA2,MAD1L1,MAD2L1,MAD2L2,NAE1,NPM1,PBX1,PCBP4,PCID2,PCNA,PDPN,PLRG1,PPP1R9B,PRKDC,PRMT1,PSMA1,PSMA2,PSMA3,PSMA4,PSMA5,PSMA6,PSMA7,PSMB1,PSMB2,PSMB3,PSMB4,PSMB5,PSMB6,PSMB7,PSMC1,PSMC2,PSMC4,PSMC5…
GO:0045935	positive regulation of nucleobase-containing compound metabolic process	2.23383e-24	5.89939e-23	306	3560	1702	35266	0.0859551	0.0482618	0.179788	0.100947	iPSCs-CECs	AATF,ABHD14B,ADNP,AGO1,AGO2,AGRN,AKAP12,ALYREF,ANXA3,APEX1,APOE,APP,ARID1A,ARMCX3,ASF1A,ASH2L,ASPH,ATF7IP,BABAM1,BAK1,BAX,BAZ1B,BCL10,BCLAF1,BLOC1S2,BRCC3,BRD4,BRD7,C14orf166,CALR,CAND1,CAP2,CBFB,CCNK,CCT2,CCT4,CCT5,CCT6A,CCT7,CCT8,CD81,CDC73,CDK1,CDK2,CDK5RAP3,CDKN1C,CEBPZ,CHCHD2,CNBP,CNOT1,CNOT7,COL1A1,COPS5,CREB1,CRTC1,CTCF,CTNNB1,CTR9,DAB2,DAZAP1,DCN,DDX17,DDX3X,DDX41,DDX5,DHX36,DKC1,DNM2,DVL…
GO:0009150	purine ribonucleotide metabolic process	2.42898e-24	6.39721e-23	137	3560	544	35266	0.0384831	0.0154256	0.251838	0.100947	iPSCs-CECs	ABHD14B,ACOT7,ADK,ADPGK,ADSL,ADSS,AK1,AK2,AK3,AK4,ALDOA,ALDOC,APRT,ATIC,ATP5A1,ATP5B,ATP5C1,ATP5D,ATP5F1,ATP5H,ATP5I,ATP5J,ATP5J2,ATP5L,ATP5O,ATP6V0A1,ATP6V1A,ATP6V1B2,BAD,BPNT1,COASY,COX5A,COX5B,COX6A1,COX6B1,COX7A2L,CYC1,CYCS,DCAKD,DHTKD1,DLD,DLG1,DLG3,ENO1,ENO2,FXN,GALK1,GAPDH,GART,GMPR2,GMPS,GNAI3,GPHN,GPI,GUK1,HINT1,HK1,HK2,HPRT1,HSPA1B,HSPA8,IMPDH2,ITPA,LDHA,MCCC2,MECP2,MOCS3,MPP2,NDUFA10,N…
GO:0051174	regulation of phosphorus metabolic process	2.63227e-24	6.91367e-23	309	3560	1726	35266	0.0867978	0.0489423	0.179027	0.100947	iPSCs-CECs	ABI1,ACSL3,ADAM17,ADAR,ADARB1,ADNP,AIDA,AKAP12,AKAP13,AKAP8,AKT1S1,ANXA2,APOE,APP,ARF1,ARL6IP5,ATP2B4,ATP6AP1,ATP6AP2,BAD,BAK1,BAX,BCCIP,BCL10,BGN,BRAT1,BRD4,CAB39,CAMK2D,CAP2,CASP3,CAV1,CCNK,CD2BP2,CD74,CD81,CDC37,CDH2,CDK1,CDK2AP1,CDK5,CDK5RAP3,CDKN1C,CHORDC1,CHP1,CKS1B,CKS2,CLU,COPS5,COPS8,CORO1C,CRK,CRKL,CSK,CSNK1D,CSNK2B,CTGF,CTNNB1,DAB2,DAG1,DBNL,DCN,DDRGK1,DLAT,DLD,DLG1,DLG3,DNAJA1,DNAJA3,…
GO:0006521	regulation of cellular amino acid metabolic process	2.77978e-24	7.2812e-23	39	3560	61	35266	0.0109551	0.00172971	0.639344	0.100947	iPSCs-CECs	ATP2B4,BHMT,COMT,INS,PARK7,PSMA1,PSMA2,PSMA3,PSMA4,PSMA5,PSMA6,PSMA7,PSMB1,PSMB2,PSMB3,PSMB4,PSMB5,PSMB6,PSMB7,PSMC1,PSMC2,PSMC4,PSMC5,PSMC6,PSMD1,PSMD10,PSMD11,PSMD12,PSMD13,PSMD14,PSMD2,PSMD3,PSMD6,PSMD7,PSMD9,PSME1,PSME2,PSME3,PSMF1
GO:2000026	regulation of multicellular organismal development	2.98568e-24	7.79927e-23	319	3560	1802	35266	0.0896067	0.0510974	0.177026	0.100947	iPSCs-CECs	ADA,ADNP,AGRN,ANGPTL4,ANXA3,AP2A1,AP2A2,AP2B1,AP2M1,AP3B1,AP3D1,APOE,APP,ARF1,ARF6,ARHGAP35,ARHGDIA,ARHGDIB,ARHGEF1,ARSB,ATP6AP1,B2M,BAD,BAG5,BAIAP2,BAX,BIN1,C1QBP,CA2,CALR,CAPRIN1,CARM1,CAV1,CD276,CD74,CDC73,CDH2,CDK1,CDK5,CDK5RAP3,CDK6,CERS2,CFL1,CLASP1,CLPTM1,CLTC,COL1A1,COL4A2,COL5A1,COL5A2,CPNE1,CRB2,CREB1,CRMP1,CRTC1,CTGF,CTH,CTHRC1,CTNNA1,CTNNB1,CTNNBIP1,CTR9,CTSH,CTTN,CUL4A,CUL7,DAB2,DAG1…
GO:0010564	regulation of cell cycle process	3.24334e-24	8.44938e-23	156	3560	663	35266	0.0438202	0.0188	0.235294	0.100947	iPSCs-CECs	ADAM17,ANAPC7,APEX1,APP,ATP2B4,BAX,BID,BIN1,BRD4,BRD7,BUB3,CALR,CAMK2D,CARM1,CAST,CCNK,CDC16,CDC23,CDC26,CDC27,CDC73,CDK1,CDK2,CDK5,CDK5RAP3,CENPV,CETN2,CHMP2A,CHMP4B,CHMP5,CHORDC1,CNOT1,CNOT10,CNOT2,CNOT3,CNOT7,CRADD,CSNK2A2,CTCF,CTGF,CTNNB1,CUL1,CUL3,CUL4A,CUL4B,CUL7,DAPK3,DDB1,DDX3X,DYNC1LI1,FBXO7,GIPC1,GIT1,H2AFY,HSPA2,INS,MAD1L1,MAD2L1,MAD2L2,MIF,MSX2,MYBBP1A,NAE1,NPM1,NUBP1,NUDT16,PBX1,PCBP…
GO:0043086	negative regulation of catalytic activity	3.77103e-24	9.79755e-23	209	3560	1013	35266	0.0587079	0.0287246	0.206318	0.100947	iPSCs-CECs	ABCE1,ADAR,ADARB1,AIDA,AIP,AKT1S1,ANAPC7,ANGPTL4,ANP32E,ANXA1,ANXA2,ANXA3,ANXA5,APLP2,APOE,APP,ARFGEF1,ARL2,ARPP19,ATP2B4,BAG5,BGN,BUB3,CALU,CAND1,CASP3,CAST,CAV1,CCAR2,CD2BP2,CDC16,CDC23,CDC26,CDC27,CDK1,CDK2,CDK5RAP3,CDKN1C,CHORDC1,CHP1,CNN3,COL6A3,CORO1C,CRB2,CRYAB,CSK,CST3,CSTB,DCN,DDX3X,DHCR24,DLG3,DNAJA1,DNAJA3,DNAJB6,DNAJC3,DUSP3,EIF4A2,ENSA,FAF2,FARP1,FBXO7,GBA,GCHFR,GMFB,GNAI2,GNAI3,GNAQ…
GO:0009199	ribonucleoside triphosphate metabolic process	3.82642e-24	9.91465e-23	109	3560	383	35266	0.030618	0.0108603	0.284595	0.100947	iPSCs-CECs	ADPGK,AK1,AK2,AK3,AK4,ALDOA,ALDOC,ATP5A1,ATP5B,ATP5C1,ATP5D,ATP5F1,ATP5H,ATP5I,ATP5J,ATP5J2,ATP5L,ATP5O,ATP6V0A1,ATP6V1A,ATP6V1B2,BAD,CAD,COX5A,COX5B,COX6A1,COX6B1,COX7A2L,CTPS1,CTPS2,CYC1,CYCS,DHTKD1,DLD,ENO1,ENO2,FXN,GALK1,GAPDH,GNAI3,GPHN,GPI,GUK1,HK1,HK2,HSPA1B,HSPA8,ITPA,LDHA,MECP2,MOCS3,NDUFA10,NDUFA11,NDUFA12,NDUFA2,NDUFA4,NDUFA5,NDUFA6,NDUFA7,NDUFA8,NDUFA9,NDUFAB1,NDUFB1,NDUFB10,NDUFB11,N…
GO:0051050	positive regulation of transport	3.9665e-24	1.025e-22	201	3560	959	35266	0.0564607	0.0271933	0.209593	0.100947	iPSCs-CECs	ABAT,ABR,ACSL3,ACTL6A,ACTN4,AHCYL1,ANK3,ANKFY1,ANP32B,ANXA2,AP1G1,APOE,ARF1,ARHGEF7,ARIH2,ARPP19,ASPH,ATAD1,ATG5,ATP1B3,ATP6AP1,B2M,B3GAT3,BAD,BAK1,BAX,BCAP31,BID,CA2,CALR,CAV1,CBL,CD276,CD47,CD63,CDH2,CDK1,CDK5,CHERP,CHMP2A,CHP1,CLASP1,CREB1,CSNK2A2,CYB5R1,DAB2,DLG1,DNM1,DNM1L,DNM2,DPYSL2,DYNLL1,DYNLL2,EHD1,ERBB2,EXOC1,EZR,FIS1,FLOT1,GJA1,GLMN,GLRX,GLUD1,GLUL,GOLPH3,GSK3A,GSK3B,GSTM2,HGS,HIP1,HN…
GO:0050794	regulation of cellular process	4.47251e-24	1.15266e-22	1949	3560	16488	35266	0.547472	0.467532	0.118207	0.100947	iPSCs-CECs	AAAS,AAK1,AAMP,AARS,AARSD1,AATF,ABAT,ABCF1,ABHD14B,ABHD5,ABHD6,ABI1,ABI2,ABR,ACAA2,ACADM,ACADVL,ACLY,ACO1,ACSL3,ACSL4,ACTB,ACTG1,ACTL6A,ACTN1,ACTN4,ACTR2,ACTR3,ADA,ADAM10,ADAM17,ADAR,ADARB1,ADD1,ADD2,ADGRL2,ADK,ADNP,ADRM1,AEBP1,AES,AGO1,AGO2,AGPAT1,AGRN,AGTRAP,AHCTF1,AHCYL1,AHNAK,AIDA,AIFM1,AIMP1,AIMP2,AIP,AKAP12,AKAP13,AKAP8,AKR1B1,AKT1S1,ALCAM,ALDH1A3,ALDOA,ALYREF,ANAPC7,ANGPTL4,ANK3,ANKFY1,ANP…
GO:0006369	termination of RNA polymerase II transcription	6.76377e-24	1.73851e-22	39	3560	62	35266	0.0109551	0.00175807	0.629032	0.100947	iPSCs-CECs	ALYREF,CPSF1,CPSF2,CPSF3,CPSF7,CSTF1,CSTF2,CSTF3,DDX39A,EIF4A3,FIP1L1,MAGOH,NCBP2,NUDT21,PABPN1,PAPOLA,POLDIP3,RBM8A,RNPS1,SARNP,SNRPB,SNRPD3,SNRPE,SNRPF,SRSF1,SRSF2,SRSF3,SRSF5,SRSF6,SRSF7,THOC1,THOC2,THOC3,THOC5,THOC6,THOC7,U2AF1,U2AF2,UPF3B
GO:1901701	cellular response to oxygen-containing compound	7.77286e-24	1.99255e-22	184	3560	850	35266	0.0516854	0.0241025	0.216471	0.100947	iPSCs-CECs	ADPRHL2,AGRN,AGTRAP,AHCYL1,AIFM1,AKR1B1,ANXA5,AP3S1,APEX1,APP,APPL1,APRT,ATP2B1,ATP2B4,ATP6AP1,ATP6V0A1,ATP6V1A,ATP6V1B2,ATP6V1C1,ATP6V1C2,ATP6V1D,ATP6V1E1,ATP6V1F,ATP6V1G1,ATP6V1H,B2M,BAD,BAIAP2,BCAR1,BYSL,CA2,CAPN2,CAV1,CDC5L,CDC73,CDK1,CDK2,COL1A1,COL1A2,COL4A1,COL5A2,COL6A1,COLEC12,CPT1A,CREB1,CSK,CTNNA1,CTNNB1,CTR9,DCPS,DNM2,DNMT3A,EIF4EBP1,EIF4EBP2,ENDOG,EZR,FBN1,FECH,FN1,FXN,GFPT1,GNA11,GN…
GO:0050792	regulation of viral process	7.98998e-24	2.04276e-22	72	3560	194	35266	0.0202247	0.00550105	0.371134	0.100947	iPSCs-CECs	ADAR,ADARB1,APOE,CCNK,CFL1,CHMP2A,CHMP4B,DDB1,DDX3X,DDX5,DERL1,DYNLT1,EIF2AK2,GTF2F1,GTF2F2,HACD3,IFITM2,ILF3,ISG15,LARP1,LGALS1,MAVS,MVB12A,MVB12B,NECTIN2,NELFA,NELFB,NELFE,P4HB,PABPC1,PC,PFN1,PKN2,POLR2A,POLR2B,POLR2C,POLR2D,POLR2E,POLR2G,POLR2H,POLR2I,POLR2K,POLR2L,PPIA,PPIB,PPID,PPIE,PPIH,PROX1,RAB7A,RAD23A,RSF1,SMARCB1,SNF8,SNW1,SNX3,SRPK1,SRPK2,STAT1,STOM,SUPT4H1,SUPT5H,TARBP2,TARDBP,TOP2A,…
GO:0051301	cell division	1.06501e-23	2.71564e-22	137	3560	552	35266	0.0384831	0.0156525	0.248188	0.100947	iPSCs-CECs	AATF,ACTR2,ACTR3,AHCTF1,ANAPC7,ANK3,ARF6,ARL3,ARL8B,ARPP19,BABAM1,BCAR1,BRCC3,BUB3,CCDC124,CCNK,CD2AP,CDC16,CDC23,CDC26,CDK1,CDK2,CDK3,CDK5,CDK6,CENPV,CETN2,CHMP2A,CHMP4A,CHMP4B,CHMP5,CHMP6,CHMP7,CKAP5,CKS1B,CKS2,CLASP1,CSNK1A1,CUL3,CUL7,DAPK3,DCTN3,DOCK7,DYNC1LI1,DYNLT1,DYNLT3,ENSA,FSD1,GNAI1,GNAI2,GNAI3,GOLGA2,IST1,KIF2A,LIG3,MAD1L1,MAD2L1,MAD2L2,MAP4,MAPRE1,MAPRE2,MAPRE3,MCMBP,MYH10,NCAPD2,NCA…
GO:0043069	negative regulation of programmed cell death	1.07052e-23	2.72246e-22	191	3560	899	35266	0.0536517	0.025492	0.212458	0.100947	iPSCs-CECs	AARS,AATF,ACAA2,ADA,ADAR,ADNP,ANGPTL4,ANXA5,API5,APOE,ARHGDIA,ATAD3A,ATG5,AVEN,BAD,BAG1,BAG3,BAG5,BAG6,BAX,BCL10,BNIP1,CASP3,CAST,CAT,CAV1,CBL,CCAR2,CD59,CD74,CDK1,CFDP1,CFL1,CIAPIN1,CLN8,CLU,CRYAA,CRYAB,CTH,CTNNA1,CTNNB1,CTSH,CTTN,DAB2,DAD1,DCPS,DDB1,DDX3X,DFFA,DHCR24,DNAJA1,DNAJA3,DNAJB6,DNAJC3,DNAJC5,EIF2AK2,FADD,FAM129B,FN1,FOXP1,FXN,GCLC,GCLM,GLO1,GOLPH3,GPI,GPX1,GSK3B,GSTP1,HDAC2,HIGD2A,HMG…
GO:0006986	response to unfolded protein	1.17001e-23	2.96762e-22	65	3560	163	35266	0.0182584	0.00462202	0.398773	0.100947	iPSCs-CECs	AARS,ACADVL,ADD1,ARFGAP1,ASNA1,BAK1,BAX,CALR,CDK5RAP3,CTH,CUL7,DCTN1,DERL1,DERL2,DNAJA1,DNAJB1,DNAJB11,DNAJC3,EIF2AK2,EIF2S1,ERO1A,ERP44,FAF2,FKBP14,GFPT1,GOSR2,GSK3A,HDGF,HSP90AA1,HSP90AB1,HSPA2,HSPA4,HSPA4L,HSPA5,HSPA8,HSPB1,HSPD1,HSPE1,HSPH1,HYOU1,MANF,MYDGF,PDIA5,PDIA6,PREB,PTPN1,SEC31A,SEC61A1,SEC61G,SEC63,SERPINH1,SRPRA,SRPRB,SSR1,STT3B,TBL2,TLN1,TMBIM6,TOR1B,TPP1,UBXN4,VAPB,VCP,WFS1,YIF1A
GO:1901987	regulation of cell cycle phase transition	1.1854e-23	2.99875e-22	104	3560	360	35266	0.0292135	0.0102081	0.288889	0.100947	iPSCs-CECs	ADAM17,ANAPC7,APEX1,APP,ATP2B4,BAX,BID,BRD4,BRD7,BUB3,CAMK2D,CARM1,CDC16,CDC23,CDC26,CDC27,CDC73,CDK1,CDK2,CDK5RAP3,CNOT1,CNOT10,CNOT2,CNOT3,CNOT7,CRADD,CSNK2A2,CUL1,CUL3,CUL4A,CUL4B,DDB1,DDX3X,DYNC1LI1,FBXO7,H2AFY,HSPA2,MAD1L1,MAD2L1,MAD2L2,NAE1,NPM1,PBX1,PCBP4,PCID2,PCNA,PDPN,PLRG1,PPP1R9B,PRKDC,PRMT1,PSMA1,PSMA2,PSMA3,PSMA4,PSMA5,PSMA6,PSMA7,PSMB1,PSMB2,PSMB3,PSMB4,PSMB5,PSMB6,PSMB7,PSMC1,PSMC…
GO:0055114	oxidation-reduction process	1.4868e-23	3.75133e-22	344	3560	2009	35266	0.0966292	0.0569671	0.171229	0.100947	iPSCs-CECs	AASS,ABCD3,ACAA1,ACAD9,ACADM,ACADSB,ACADVL,ACO1,ACOX1,ACOX3,ADH5,ADI1,AGL,AGPS,AIFM1,AKR1A1,AKR1B1,AKR7A2,ALDH16A1,ALDH18A1,ALDH1A1,ALDH1A3,ALDH1B1,ALDH2,ALDH3A2,ALDH4A1,ALDH5A1,ALDH6A1,ALDH7A1,ALDH9A1,ALDOA,ALDOC,ALKBH5,APEX1,ASPH,BAX,BCKDHA,BCKDHB,BDH2,BLOC1S1,BLVRA,BLVRB,CAT,CBR1,CBR4,CBS,CDO1,CHCHD4,CHCHD5,COX20,COX5A,COX5B,COX6A1,COX6B1,COX7A2L,CPOX,CPT1A,CPT2,CRAT,CREG1,CRYZ,CRYZL1,CS,CTBP1…
GO:0010506	regulation of autophagy	1.50747e-23	3.79353e-22	109	3560	389	35266	0.030618	0.0110305	0.280206	0.100947	iPSCs-CECs	ACTL6A,ANXA5,ATG5,ATP6V0A1,ATP6V1A,ATP6V1B2,ATP6V1C1,ATP6V1C2,ATP6V1D,ATP6V1E1,ATP6V1G1,ATP6V1H,BAD,BLOC1S1,CAPN1,CASP3,CDC37,CDK5,CHMP4A,CHMP4B,CISD2,CRNKL1,CSNK2A2,CTTN,DAP,DAPK3,DCN,DNM1L,EEF1A2,EIF2S1,EXOC1,EXOC4,EXOC7,GAPDH,GBA,GOLGA2,GSK3A,HAPLN1,HDAC6,HK2,HSPB1,HTRA2,IFT20,IST1,LARP1,LMCD1,LRSAM1,MAP1LC3B,MAP2K1,MAPK3,MDH1,MET,MRPS10,MTDH,MTOR,NDUFB9,NEFM,NME2,NUP93,PAFAH1B2,PARK7,PI4K2A,P…
GO:0006283	transcription-coupled nucleotide-excision repair	1.92104e-23	4.82166e-22	42	3560	73	35266	0.0117978	0.00206998	0.575342	0.100947	iPSCs-CECs	AQR,COPS2,COPS3,COPS4,COPS5,COPS6,COPS7A,COPS7B,COPS8,CUL4A,CUL4B,DDB1,GPS1,LIG3,MNAT1,PCNA,POLD1,POLD2,POLR2A,POLR2B,POLR2C,POLR2D,POLR2E,POLR2G,POLR2H,POLR2I,POLR2K,POLR2L,PPIE,PRPF19,RBX1,RFC2,RFC3,RFC4,RFC5,RPA1,RPA3,RPS27A,TCEA1,USP7,XAB2,XRCC1
GO:0009890	negative regulation of biosynthetic process	1.93988e-23	4.85628e-22	298	3560	1665	35266	0.0837079	0.0472126	0.178979	0.100947	iPSCs-CECs	AATF,ACADVL,ADAR,AEBP1,AES,AGO1,AGO2,AP2A1,APEX1,APOE,ARHGAP35,ARID1A,ASF1A,ATF7IP,ATP2B4,BCL7A,BCLAF1,BRD7,C1QBP,CALR,CAPRIN1,CAV1,CBX1,CBX5,CCAR1,CCAR2,CD276,CDC73,CDK5,CDKN1C,CELF1,CGGBP1,CHCHD3,CHD4,CIRBP,CLTC,CNOT1,CNOT2,CNOT3,CNOT7,COPS2,CREB1,CREG1,CTBP1,CTCF,CTNNB1,CTNNBIP1,CTR9,CUL3,DAB2,DAP,DAPK3,DDX20,DDX3X,DDX5,DICER1,DLG1,DNAJA3,DNAJB6,DNMT3A,DPY30,DR1,DRAP1,EHMT1,EHMT2,EIF2AK2,EIF2B…
GO:0048699	generation of neurons	2.46787e-23	6.16197e-22	279	3560	1527	35266	0.0783708	0.0432995	0.182711	0.100947	iPSCs-CECs	ACSL4,ADNP,AFG3L2,AGRN,AIFM1,ALCAM,ANK3,APOE,APP,ARF1,ARF6,ARFGEF1,ARHGAP35,ARHGDIA,ARHGEF1,ARL3,ARSB,ATXN10,B2M,B4GAT1,BAG5,BAIAP2,BAX,BIN1,BLOC1S1,BLOC1S2,BLOC1S4,BLOC1S6,BYSL,CALR,CALU,CAPRIN1,CARM1,CASP3,CAV1,CDH2,CDK1,CDK5,CDK5RAP3,CDK6,CDKN1C,CERS2,CFL1,CLN8,CLU,CNP,COPS2,CPNE1,CREB1,CRMP1,CRTC1,CTHRC1,CTNNA1,CTNNA2,CTNNB1,CTTN,CUL4B,CUL7,CYFIP1,DAG1,DAPK3,DBN1,DBNL,DFNA5,DGUOK,DICER1,DNM2,…
GO:0006446	regulation of translational initiation	2.57069e-23	6.40208e-22	53	3560	114	35266	0.0148876	0.00323258	0.464912	0.100947	iPSCs-CECs	AGO2,DDX1,DDX3X,DNAJC3,EIF1,EIF1B,EIF2AK2,EIF2B1,EIF2B2,EIF2B3,EIF2B4,EIF2B5,EIF2S1,EIF3A,EIF3B,EIF3C,EIF3D,EIF3E,EIF3F,EIF3G,EIF3H,EIF3I,EIF3J,EIF3K,EIF3L,EIF3M,EIF4A1,EIF4A2,EIF4B,EIF4EBP1,EIF4EBP2,EIF4G1,EIF4G2,EIF4G3,EIF4H,EIF5,EIF5B,HSPB1,IMPACT,KHDRBS1,METTL3,NCBP2,NCK2,NPM1,PAIP2,POLR2D,POLR2G,PPP1CA,RBM4,RPL13A,TPR,YTHDF1,YTHDF2
GO:0008283	cell proliferation	2.85754e-23	7.09806e-22	160	3560	702	35266	0.0449438	0.0199059	0.22792	0.100947	iPSCs-CECs	ADK,ANXA7,APPL1,APPL2,ARHGEF1,ARIH2,ASCC3,BAD,BAK1,BAX,BCAR1,BCAT1,BIN1,BOP1,BRAT1,BYSL,C3orf58,CD151,CD276,CD74,CD81,CDC16,CDC27,CDK3,CDK5,CDK5RAP3,CDV3,CKS2,CLU,COPS2,CREG1,CSE1L,CTGF,CTNNB1,CTPS1,CUL1,CUL5,DAB2,DAZAP1,DBN1,DCTN2,DKC1,DLG1,DNPH1,DOCK7,DTYMK,DVL2,EEF2,EIF2S2,ELN,EML1,EPHA2,EPS15,ERBB2,FSCN1,GLUL,GNAI2,GNB1,GNG2,GNL3,GOLPH3,GPC4,GPX1,GRN,GSTP1,HDGF,HOOK3,HPRT1,HRAS,HSPD1,IFT20,IG…
GO:0050684	regulation of mRNA processing	3.48626e-23	8.63748e-22	49	3560	99	35266	0.013764	0.00280724	0.494949	0.100947	iPSCs-CECs	AHCYL1,C1QBP,CDC73,CDK11A,CPSF4,CTR9,DAZAP1,DDX5,HNRNPA2B1,HNRNPL,HSPA8,IWS1,MAGOH,NCBP2,NELFE,PABPN1,PAF1,PAPOLA,PRPF19,PTBP1,RBM10,RBM15B,RBM25,RBM4,RBM42,RBM8A,RBMX,RNF20,RNPS1,SAFB,SF3A1,SNRNP70,SNW1,SRPK1,SRPK2,SRSF2,SRSF3,SRSF6,SRSF7,SUPT5H,SUPT6H,THRAP3,TIA1,TMBIM6,TRA2B,U2AF2,WTAP,YTHDC1,ZC3H14
GO:0009205	purine ribonucleoside triphosphate metabolic process	4.58552e-23	1.13318e-21	106	3560	377	35266	0.0297753	0.0106902	0.281167	0.100947	iPSCs-CECs	ADPGK,AK1,AK2,AK3,AK4,ALDOA,ALDOC,ATP5A1,ATP5B,ATP5C1,ATP5D,ATP5F1,ATP5H,ATP5I,ATP5J,ATP5J2,ATP5L,ATP5O,ATP6V0A1,ATP6V1A,ATP6V1B2,BAD,COX5A,COX5B,COX6A1,COX6B1,COX7A2L,CYC1,CYCS,DHTKD1,DLD,ENO1,ENO2,FXN,GALK1,GAPDH,GNAI3,GPHN,GPI,GUK1,HK1,HK2,HSPA1B,HSPA8,ITPA,LDHA,MECP2,MOCS3,NDUFA10,NDUFA11,NDUFA12,NDUFA2,NDUFA4,NDUFA5,NDUFA6,NDUFA7,NDUFA8,NDUFA9,NDUFAB1,NDUFB1,NDUFB10,NDUFB11,NDUFB3,NDUFB4,NDU…
GO:2001233	regulation of apoptotic signaling pathway	4.96786e-23	1.22451e-21	107	3560	383	35266	0.0300562	0.0108603	0.279373	0.100947	iPSCs-CECs	ACAA2,BAD,BAG5,BAK1,BAX,BCAP31,BCL10,BCLAF1,BID,CAV1,CCAR2,CD74,CLU,CRADD,CTH,CTNNA1,CTNNB1,CTSC,CTSH,CTTN,DAPK3,DDX3X,DFNA5,DNM1L,DYNLL1,DYNLL2,ERP29,FADD,FAM162A,FIS1,FXN,GCLC,GCLM,GPX1,GSK3A,GSK3B,GSTP1,HMGB2,HSPA1B,HSPB1,HSPH1,HTRA2,HYOU1,ICAM1,IGBP1,ING5,INS,ITGA6,ITGAV,ITM2C,LGALS3,MFF,MIF,MLLT11,NCK2,NDUFS3,NMT1,NOC2L,NONO,OPA1,P4HB,PAK2,PARK7,PDIA3,PEA15,PHIP,PIH1D1,PPP1CA,PPP2R1A,PPP3R1,…
GO:0019220	regulation of phosphate metabolic process	5.3224e-23	1.30855e-21	303	3560	1713	35266	0.0851124	0.0485737	0.176883	0.100947	iPSCs-CECs	ABI1,ACSL3,ADAM17,ADAR,ADARB1,ADNP,AIDA,AKAP12,AKAP13,AKAP8,AKT1S1,ANXA2,APOE,APP,ARF1,ARL6IP5,ATP2B4,ATP6AP1,ATP6AP2,BAD,BAK1,BAX,BCCIP,BCL10,BGN,BRAT1,BRD4,CAB39,CAMK2D,CAP2,CASP3,CAV1,CCNK,CD2BP2,CD74,CD81,CDC37,CDH2,CDK1,CDK2AP1,CDK5,CDK5RAP3,CDKN1C,CHORDC1,CHP1,CKS1B,CKS2,CLU,COPS5,COPS8,CORO1C,CRK,CRKL,CSK,CSNK1D,CSNK2B,CTGF,CTNNB1,DAB2,DAG1,DBNL,DCN,DDRGK1,DLG1,DLG3,DNAJA1,DNAJA3,DNAJC10,D…
GO:0033238	regulation of cellular amine metabolic process	5.96161e-23	1.46196e-21	43	3560	78	35266	0.0120787	0.00221176	0.551282	0.100947	iPSCs-CECs	ABAT,ATP2B4,BHMT,COMT,HPRT1,INS,MAOB,PARK7,PSMA1,PSMA2,PSMA3,PSMA4,PSMA5,PSMA6,PSMA7,PSMB1,PSMB2,PSMB3,PSMB4,PSMB5,PSMB6,PSMB7,PSMC1,PSMC2,PSMC4,PSMC5,PSMC6,PSMD1,PSMD10,PSMD11,PSMD12,PSMD13,PSMD14,PSMD2,PSMD3,PSMD6,PSMD7,PSMD9,PSME1,PSME2,PSME3,PSMF1,SNCA
GO:0022900	electron transport chain	7.0527e-23	1.72513e-21	59	3560	141	35266	0.016573	0.00399819	0.41844	0.100947	iPSCs-CECs	ALDH5A1,COX5A,COX5B,COX6A1,COX6B1,COX7A2L,CYC1,CYCS,DLD,ETFA,ETFB,ETFDH,GPD1,MECP2,MYBBP1A,NDUFA10,NDUFA11,NDUFA12,NDUFA2,NDUFA4,NDUFA5,NDUFA6,NDUFA7,NDUFA8,NDUFA9,NDUFAB1,NDUFAF2,NDUFB1,NDUFB10,NDUFB11,NDUFB3,NDUFB4,NDUFB6,NDUFB7,NDUFB8,NDUFB9,NDUFS1,NDUFS2,NDUFS3,NDUFS4,NDUFS5,NDUFS6,NDUFS7,NDUFV1,NDUFV2,PMPCB,SDHA,SDHB,SDHC,SLC25A12,SLC25A13,SNCA,UQCR10,UQCRB,UQCRC1,UQCRC2,UQCRFS1,UQCRH,UQCRQ
GO:0006119	oxidative phosphorylation	7.18413e-23	1.75282e-21	52	3560	112	35266	0.0146067	0.00317586	0.464286	0.100947	iPSCs-CECs	AK2,ATP5C1,ATP5D,COX5A,COX5B,COX6A1,COX6B1,COX7A2L,CYC1,CYCS,DLD,FXN,MECP2,NDUFA10,NDUFA11,NDUFA12,NDUFA2,NDUFA4,NDUFA5,NDUFA6,NDUFA7,NDUFA8,NDUFA9,NDUFAB1,NDUFB1,NDUFB10,NDUFB11,NDUFB3,NDUFB4,NDUFB6,NDUFB7,NDUFB8,NDUFB9,NDUFS1,NDUFS2,NDUFS3,NDUFS4,NDUFS5,NDUFS6,NDUFS7,NDUFV1,NDUFV2,PMPCB,SDHC,SNCA,UQCR10,UQCRB,UQCRC1,UQCRC2,UQCRFS1,UQCRH,UQCRQ
GO:0000209	protein polyubiquitination	7.59744e-23	1.84897e-21	83	3560	255	35266	0.0233146	0.00723076	0.32549	0.100947	iPSCs-CECs	ANAPC7,ARIH1,ARIH2,BLMH,CBFB,CDC16,CDC23,CDC26,CDC27,CUL1,CUL3,DDB2,FBXO2,FBXO22,HDAC6,HLTF,HUWE1,LNPEP,LRSAM1,NPEPPS,PRPF19,PSMA1,PSMA2,PSMA3,PSMA4,PSMA5,PSMA6,PSMA7,PSMB1,PSMB2,PSMB3,PSMB4,PSMB5,PSMB6,PSMB7,PSMC1,PSMC2,PSMC4,PSMC5,PSMC6,PSMD1,PSMD10,PSMD11,PSMD12,PSMD13,PSMD14,PSMD2,PSMD3,PSMD6,PSMD7,PSMD9,PSME1,PSME2,PSME3,PSMF1,RBX1,RNF114,RNF126,RNF181,RNF20,RPS27A,SKP1,TRIM36,TRIM56,TRIP12,…
GO:0051031	tRNA transport	8.64139e-23	2.09772e-21	28	3560	34	35266	0.00786517	0.000964101	0.823529	0.100947	iPSCs-CECs	AAAS,NDC1,NOL6,NUP107,NUP133,NUP153,NUP155,NUP160,NUP188,NUP210,NUP214,NUP35,NUP37,NUP43,NUP54,NUP58,NUP62,NUP85,NUP88,NUP93,NUP98,RAE1,RAN,RANBP2,SEH1L,TOMM20,TPR,XPOT
GO:0042325	regulation of phosphorylation	8.84229e-23	2.14108e-21	271	3560	1481	35266	0.0761236	0.0419951	0.182984	0.100947	iPSCs-CECs	ABI1,ADAM17,ADAR,ADARB1,ADNP,AIDA,AKAP13,AKAP8,AKT1S1,ANXA2,APOE,APP,ARL6IP5,ATP2B4,ATP6AP1,ATP6AP2,BAD,BAK1,BAX,BCCIP,BCL10,BGN,BRAT1,BRD4,CAB39,CAMK2D,CASP3,CAV1,CCNK,CD74,CD81,CDC37,CDH2,CDK1,CDK2AP1,CDK5,CDK5RAP3,CDKN1C,CHORDC1,CHP1,CKS1B,CKS2,CLU,COPS5,COPS8,CORO1C,CRK,CRKL,CSK,CSNK1D,CSNK2B,CTGF,CTNNB1,DAB2,DAG1,DBNL,DCN,DDRGK1,DLG1,DNAJA1,DNAJA3,DNAJC10,DNAJC3,DOCK7,DUSP3,DVL2,DYNLL1,ECE1,…
GO:0042775	mitochondrial ATP synthesis coupled electron transport	9.79392e-23	2.36555e-21	48	3560	97	35266	0.0134831	0.00275052	0.494845	0.100947	iPSCs-CECs	COX5A,COX5B,COX6A1,COX6B1,COX7A2L,CYC1,CYCS,DLD,MECP2,NDUFA10,NDUFA11,NDUFA12,NDUFA2,NDUFA4,NDUFA5,NDUFA6,NDUFA7,NDUFA8,NDUFA9,NDUFAB1,NDUFB1,NDUFB10,NDUFB11,NDUFB3,NDUFB4,NDUFB6,NDUFB7,NDUFB8,NDUFB9,NDUFS1,NDUFS2,NDUFS3,NDUFS4,NDUFS5,NDUFS6,NDUFS7,NDUFV1,NDUFV2,PMPCB,SDHC,SNCA,UQCR10,UQCRB,UQCRC1,UQCRC2,UQCRFS1,UQCRH,UQCRQ
GO:0006903	vesicle targeting	1.0691e-22	2.57575e-21	45	3560	86	35266	0.0126404	0.00243861	0.523256	0.100947	iPSCs-CECs	BET1,CD59,CLASP1,CNIH1,CSNK1D,CTSC,CTSZ,CUL3,GBF1,GOLGA2,GOSR2,LMAN1,MCFD2,NAPA,NSF,PPP6R1,PPP6R3,PREB,RAB1A,RAB1B,SAR1B,SCFD1,SCRIB,SEC13,SEC16A,SEC22B,SEC23A,SEC24A,SEC24B,SEC24C,SEC24D,SEC31A,SNAP23,SNAP29,STX5,TFG,TMED10,TMED2,TMED9,TRAPPC2L,TRAPPC3,TRAPPC5,TRAPPC6B,USO1,YKT6
GO:1903829	positive regulation of cellular protein localization	1.2714e-22	3.0555e-21	102	3560	359	35266	0.0286517	0.0101798	0.284123	0.100947	iPSCs-CECs	ACSL3,ACTL6A,ANK3,ANP32B,ARF6,ARIH2,ASPH,B3GAT3,BAD,BCAP31,BID,CCT2,CCT4,CCT5,CCT6A,CCT7,CCT8,CD2AP,CDK1,CDK5,CDK5RAP3,CHERP,CHP1,CSNK2A2,CYB5R1,DAB2,DKC1,DLG1,DYNLL1,DYNLL2,EPHA2,ERBB2,EZR,FIS1,GNL3,GSK3A,GSK3B,HNRNPM,HSP90AA1,HSP90AB1,HTRA2,HUWE1,INS,IPO5,JUP,KAT7,KIF5B,MAPK14,MAVS,MFF,MYO1C,NMT1,NPEPPS,NPTN,NUTF2,OGT,PARK7,PCM1,PPM1A,PPP3CA,PPP3R1,PRKACA,PRKCI,PSMB7,RACK1,RANBP3,RBM22,RBPMS,RD…
GO:0006409	tRNA export from nucleus	1.42956e-22	3.4185e-21	27	3560	32	35266	0.00758427	0.00090739	0.84375	0.100947	iPSCs-CECs	AAAS,NDC1,NOL6,NUP107,NUP133,NUP153,NUP155,NUP160,NUP188,NUP210,NUP214,NUP35,NUP37,NUP43,NUP54,NUP58,NUP62,NUP85,NUP88,NUP93,NUP98,RAE1,RAN,RANBP2,SEH1L,TPR,XPOT
GO:0071431	tRNA-containing ribonucleoprotein complex export from nucleus	1.42956e-22	3.4185e-21	27	3560	32	35266	0.00758427	0.00090739	0.84375	0.100947	iPSCs-CECs	AAAS,NDC1,NOL6,NUP107,NUP133,NUP153,NUP155,NUP160,NUP188,NUP210,NUP214,NUP35,NUP37,NUP43,NUP54,NUP58,NUP62,NUP85,NUP88,NUP93,NUP98,RAE1,RAN,RANBP2,SEH1L,TPR,XPOT
GO:0043066	negative regulation of apoptotic process	1.98011e-22	4.72328e-21	186	3560	887	35266	0.0522472	0.0251517	0.209696	0.100947	iPSCs-CECs	AARS,AATF,ACAA2,ADA,ADAR,ADNP,ANGPTL4,ANXA5,API5,APOE,ARHGDIA,ATAD3A,ATG5,AVEN,BAG1,BAG3,BAG5,BAG6,BAX,BCL10,BNIP1,CASP3,CAST,CAT,CAV1,CBL,CCAR2,CD59,CD74,CDK1,CFDP1,CFL1,CIAPIN1,CLN8,CLU,CRYAA,CRYAB,CTH,CTNNA1,CTNNB1,CTSH,CTTN,DAB2,DAD1,DDB1,DDX3X,DFFA,DHCR24,DNAJA1,DNAJA3,DNAJB6,DNAJC3,DNAJC5,EIF2AK2,FADD,FAM129B,FN1,FOXP1,FXN,GCLC,GCLM,GLO1,GOLPH3,GPI,GPX1,GSK3B,GSTP1,HDAC2,HIGD2A,HMGB2,HRAS,H…
GO:0046034	ATP metabolic process	2.16855e-22	5.15996e-21	96	3560	328	35266	0.0269663	0.00930074	0.292683	0.100947	iPSCs-CECs	ADPGK,AK1,AK2,AK4,ALDOA,ALDOC,ATP5A1,ATP5B,ATP5C1,ATP5D,ATP5F1,ATP5H,ATP5I,ATP5J,ATP5J2,ATP5L,ATP5O,ATP6V0A1,ATP6V1A,ATP6V1B2,BAD,COX5A,COX5B,COX6A1,COX6B1,COX7A2L,CYC1,CYCS,DHTKD1,DLD,ENO1,ENO2,FXN,GALK1,GAPDH,GPI,GUK1,HK1,HK2,HSPA1B,HSPA8,LDHA,MECP2,NDUFA10,NDUFA11,NDUFA12,NDUFA2,NDUFA4,NDUFA5,NDUFA6,NDUFA7,NDUFA8,NDUFA9,NDUFAB1,NDUFB1,NDUFB10,NDUFB11,NDUFB3,NDUFB4,NDUFB6,NDUFB7,NDUFB8,NDUFB9,N…
GO:0043902	positive regulation of multi-organism process	2.27675e-22	5.40404e-21	62	3560	157	35266	0.0174157	0.00445188	0.394904	0.100947	iPSCs-CECs	ADAR,ADARB1,APOE,BAD,C1QBP,CFL1,CHMP2A,CHMP4B,DDB1,DDX3X,GTF2F1,GTF2F2,HACD3,LARP1,LGALS1,LRSAM1,MAPK3,MIF,MVB12A,MVB12B,NELFA,NELFB,NELFE,OSBP,P4HB,PABPC1,PC,PFN1,PKN2,POLR2A,POLR2B,POLR2C,POLR2D,POLR2E,POLR2G,POLR2H,POLR2I,POLR2K,POLR2L,PPIA,PPIB,PPID,PPIE,PPIH,PRKCA,RAB7A,RAD23A,RSF1,SMARCB1,SNW1,SRPK1,SRPK2,STOM,SUPT4H1,SUPT5H,TARBP2,TOP2A,TSG101,VAPA,VAPB,VPS4A,VPS4B
GO:0060627	regulation of vesicle-mediated transport	2.3385e-22	5.53695e-21	119	3560	460	35266	0.033427	0.0130437	0.258696	0.100947	iPSCs-CECs	AAK1,ABR,ACSL3,ACTN4,ANKFY1,ANXA2,AP1G1,ARF1,ARF6,ARFGAP1,ATAD1,ATP2A2,ATP6AP1,B2M,BET1L,BIN1,CALR,CAV1,CBL,CD2AP,CD47,CD63,CDK5,CHMP2A,CLASP1,CSK,DAB2,DNAJC13,DNM1,DNM2,EHD1,EHD4,EPN2,EZR,FLOT1,GAS1,GOPC,HGS,HIP1,ITGAV,LAMP1,LGALS3,LMAN2,LRSAM1,LYPLA1,MAP2K1,MAP2K2,MAPK1,MAPK3,MFGE8,NAPA,NCS1,NSF,PACSIN2,PACSIN3,PDCD6IP,PFN2,PICALM,PTPN1,PTPN23,RAB11B,RAB21,RAB2B,RAB3D,RAB3GAP1,RAB4A,RAB5A,RAB5B…
GO:0031327	negative regulation of cellular biosynthetic process	2.54773e-22	6.01753e-21	291	3560	1640	35266	0.0817416	0.0465037	0.177439	0.100947	iPSCs-CECs	AATF,ACADVL,ADAR,AEBP1,AES,AGO1,AGO2,AP2A1,APEX1,ARHGAP35,ARID1A,ASF1A,ATF7IP,ATP2B4,BCL7A,BCLAF1,BRD7,C1QBP,CALR,CAPRIN1,CAV1,CBX1,CBX5,CCAR1,CCAR2,CD276,CDC73,CDK5,CDKN1C,CELF1,CGGBP1,CHCHD3,CHD4,CIRBP,CLTC,CNOT1,CNOT2,CNOT3,CNOT7,COPS2,CREB1,CREG1,CTBP1,CTCF,CTNNB1,CTNNBIP1,CTR9,CUL3,DAB2,DAP,DAPK3,DDX20,DDX3X,DDX5,DICER1,DLG1,DNAJA3,DNAJB6,DNMT3A,DPY30,DR1,DRAP1,EHMT1,EHMT2,EIF2AK2,EIF2B3,EIF…
GO:0017038	protein import	3.3789e-22	7.96112e-21	67	3560	181	35266	0.0188202	0.00513242	0.370166	0.100947	iPSCs-CECs	ADAR,AFG3L2,APOE,CHCHD4,CLU,CSE1L,CTNNB1,DAG1,HSP90AA1,HSPA4,IPO11,IPO4,IPO5,IPO7,IPO9,KPNA1,KPNA2,KPNA3,KPNA4,KPNA5,KPNB1,LAMP2,MAPK1,MAPK3,NOP58,NUP107,NUP133,NUP155,NUP188,NUP214,NUP35,NUP54,NUP58,NUP62,NUP85,NUP88,NUP93,NUTF2,PDIA3,PEX14,PEX5,PPP3CA,RAB8B,RAE1,RAN,RANBP1,RANBP2,RBM22,RPAIN,RPL23,SAMM50,SPTBN1,STAT3,TGFB1,TGFB2,TIMM10,TIMM23,TIMM44,TIMM50,TIMM9,TNPO1,TNPO2,TNPO3,TOMM20,TOMM22,…
GO:0010558	negative regulation of macromolecule biosynthetic process	3.90224e-22	9.17169e-21	281	3560	1570	35266	0.0789326	0.0445188	0.178981	0.100947	iPSCs-CECs	AATF,ADAR,AEBP1,AES,AGO1,AGO2,AP2A1,APEX1,ARHGAP35,ARID1A,ASF1A,ATF7IP,BCL7A,BCLAF1,BRD7,C1QBP,CALR,CAPRIN1,CAV1,CBX1,CBX5,CCAR1,CCAR2,CD276,CDC73,CDK5,CDKN1C,CELF1,CGGBP1,CHCHD3,CHD4,CIRBP,CLTC,CNOT1,CNOT2,CNOT3,CNOT7,COPS2,CREB1,CREG1,CTBP1,CTCF,CTNNB1,CTNNBIP1,CTR9,CUL3,DAB2,DAP,DAPK3,DDX20,DDX3X,DDX5,DICER1,DLG1,DNAJA3,DNAJB6,DNMT3A,DPY30,DR1,DRAP1,EHMT1,EHMT2,EIF2AK2,EIF2B3,EIF2B4,EIF2B5,EIF…
GO:0016458	gene silencing	3.9468e-22	9.2538e-21	84	3560	266	35266	0.0235955	0.00754268	0.315789	0.100947	iPSCs-CECs	AAAS,ADAR,AGO1,AGO2,ARID1A,CELF1,CNOT1,CNOT10,CNOT2,CNOT3,CNOT7,DICER1,DNMT3A,DPY30,EIF6,H2AFV,H2AFY,H2AFY2,H3F3A,HAT1,HDAC2,HIST1H3A,HIST1H4A,HIST2H2AB,HIST2H2AC,HIST2H3A,HNRNPA2B1,LIN28A,LIN28B,MBD1,MBD3,MECP2,METTL3,MORF4L1,MOV10,MRPL44,NCBP2,NDC1,NUP107,NUP133,NUP153,NUP155,NUP160,NUP188,NUP210,NUP214,NUP35,NUP37,NUP43,NUP54,NUP58,NUP62,NUP85,NUP88,NUP93,NUP98,PABPC1,POLR2A,POLR2B,POLR2C,POLR…
GO:0051648	vesicle localization	4.85637e-22	1.13587e-20	85	3560	272	35266	0.0238764	0.00771281	0.3125	0.100947	iPSCs-CECs	ACTN4,ANKFY1,AP3B1,AP3D1,AP3M1,AP3S1,ARF1,ARL6,BET1,BLOC1S1,BLOC1S2,BLOC1S4,BLOC1S6,CANX,CD59,CDK5,CLASP1,CNIH1,CSNK1D,CTNNB1,CTSC,CTSZ,CUL3,DCTN1,DCTN2,DNAJC5,DNM2,DPYSL2,GBF1,GOLGA2,GOSR2,GRN,KIF5B,LAMTOR1,LIN7A,LMAN1,MCFD2,MYO5A,NAPA,NSF,PAFAH1B1,PPP6R1,PPP6R3,PREB,RAB11B,RAB1A,RAB1B,RAB5A,SAR1B,SCFD1,SCRIB,SEC13,SEC16A,SEC22B,SEC23A,SEC24A,SEC24B,SEC24C,SEC24D,SEC31A,SNAP23,SNAP29,SNAPIN,SNCA…
GO:0090114	COPII-coated vesicle budding	6.32046e-22	1.47115e-20	40	3560	71	35266	0.011236	0.00201327	0.56338	0.100947	iPSCs-CECs	BET1,CD59,CNIH1,CSNK1D,CTSC,CTSZ,CUL3,GOLGA2,GOSR2,LMAN1,MCFD2,NAPA,NSF,PPP6R1,PPP6R3,PREB,RAB1A,RAB1B,SAR1B,SCFD1,SEC13,SEC16A,SEC22B,SEC23A,SEC24A,SEC24B,SEC24C,SEC24D,SEC31A,STX5,TFG,TMED10,TMED2,TRAPPC2L,TRAPPC3,TRAPPC5,TRAPPC6B,USO1,VAPA,VAPB
GO:0006901	vesicle coating	6.32046e-22	1.47115e-20	40	3560	71	35266	0.011236	0.00201327	0.56338	0.100947	iPSCs-CECs	BET1,CD59,CNIH1,CSNK1D,CTSC,CTSZ,CUL3,GBF1,GOLGA2,GOSR2,LMAN1,MCFD2,NAPA,NSF,PPP6R1,PPP6R3,PREB,RAB1A,RAB1B,SAR1B,SCFD1,SEC13,SEC16A,SEC22B,SEC23A,SEC24A,SEC24B,SEC24C,SEC24D,SEC31A,STX5,TFG,TMED10,TMED2,TMED9,TRAPPC2L,TRAPPC3,TRAPPC5,TRAPPC6B,USO1
GO:0061077	chaperone-mediated protein folding	7.79723e-22	1.8105e-20	33	3560	49	35266	0.00926966	0.00138944	0.673469	0.100947	iPSCs-CECs	BAG1,CALR,CANX,CCT2,CD74,CHORDC1,CLU,CRTAP,DNAJB1,DNAJC7,ERO1A,FKBP10,FKBP11,FKBP14,FKBP2,FKBP3,FKBP4,FKBP5,FKBP7,FKBP9,HSPA8,HSPE1,HSPH1,P3H1,PDIA4,PPIB,PPID,PTGES3,TOR1A,TOR1B,TRAP1,TTC9C,UNC45A
GO:0031647	regulation of protein stability	9.6069e-22	2.22533e-20	75	3560	223	35266	0.0210674	0.00632337	0.336323	0.100947	iPSCs-CECs	AAK1,ASPH,ATP1B3,BAG3,BAG6,CALR,CCAR2,CCT2,CCT4,CCT5,CCT6A,CCT7,CCT8,CD81,CDC37,CDC73,CHP1,CLU,COG3,COG7,CREB1,CRTAP,CTSH,DERL1,DNAJA3,FBXO7,FLOT2,GAPDH,GET4,GIPC1,GNAQ,GTPBP4,HCFC1,HDAC6,HIST1H1B,HSP90AA1,HSP90AB1,HSPA1B,HSPA8,HSPD1,ISOC2,KRAS,LAMP1,LAMP2,LSS,MAPK1,NAA15,NAPG,NCLN,P3H1,PARK7,PDCD10,PFN1,PFN2,PHB,PIN1,PPIB,PRKDC,SEL1L,SH3GLB1,SNCA,SRC,STK4,STX12,STXBP1,SUGT1,TCP1,TELO2,TRIM24,UBE…
GO:0043434	response to peptide hormone	9.9407e-22	2.29711e-20	106	3560	391	35266	0.0297753	0.0110872	0.2711	0.100947	iPSCs-CECs	AGTRAP,AHCYL1,ANXA5,AP3S1,APEX1,APPL1,APRT,ATP2A2,ATP6AP1,ATP6V0A1,ATP6V1A,ATP6V1B2,ATP6V1C1,ATP6V1C2,ATP6V1D,ATP6V1E1,ATP6V1F,ATP6V1G1,ATP6V1H,BAIAP2,BCAR1,CA2,CAT,CAV1,CDC5L,CDK2,CDO1,COL1A1,CREB1,CSK,CTGF,CTNNB1,CYC1,DAG1,EIF2B1,EIF2B2,EIF2B3,EIF2B4,EIF2B5,EIF4EBP1,EIF4EBP2,EIF6,EPM2AIP1,FBN1,GFPT1,GGH,GJA1,GNAI1,GNB1,GNB2,GNB3,GNB4,GNG12,GNG2,GNG4,GNG5,GOT1,GRB2,GSK3A,GSK3B,GSTP1,HADH,HADHA,I…
GO:0051170	nuclear import	1.05372e-21	2.42911e-20	58	3560	143	35266	0.0162921	0.0040549	0.405594	0.100947	iPSCs-CECs	ADAR,CSE1L,CTNNB1,DAG1,DDX20,HNRNPA1,IPO11,IPO4,IPO5,IPO7,IPO9,KPNA1,KPNA2,KPNA3,KPNA4,KPNA5,KPNB1,MAPK1,MAPK3,NOP58,NUP107,NUP133,NUP153,NUP155,NUP188,NUP214,NUP35,NUP54,NUP58,NUP62,NUP85,NUP88,NUP93,NUTF2,PDIA3,PPP3CA,RAE1,RAN,RANBP1,RANBP2,RBM22,RPAIN,RPL23,SMN1,SNRPB,SNRPD1,SNRPD2,SNRPD3,SNRPE,SNRPF,SPTBN1,STAT3,TGFB1,TGFB2,TNPO1,TNPO2,TNPO3,TPR
GO:0010468	regulation of gene expression	1.06527e-21	2.44986e-20	936	3560	7071	35266	0.262921	0.200505	0.132372	0.100947	iPSCs-CECs	AAAS,AARS,AARSD1,AATF,ABCF1,ABHD14B,ACO1,ACTA2,ACTB,ACTL6A,ADAR,ADK,ADNP,AEBP1,AES,AGO1,AGO2,AGRN,AHCTF1,AHCYL1,AHNAK,AKAP8,ALYREF,ANK3,ANP32A,ANXA3,ANXA7,APEX1,APOE,APP,ARHGAP35,ARID1A,ARMCX3,ASCC1,ASCC2,ASCC3,ASF1A,ASH2L,ASPH,ATF7IP,ATP2B4,BAK1,BAZ1B,BCL10,BCL7A,BCLAF1,BLOC1S2,BRD3,BRD4,BRD7,BTF3,BUD31,BZW1,C14orf166,C1QBP,CALR,CAMK2D,CAND1,CAPRIN1,CARHSP1,CARM1,CAT,CAV1,CBFB,CBL,CBX1,CBX5,CCAR…
GO:0019884	antigen processing and presentation of exogenous antigen	1.13414e-21	2.60203e-20	80	3560	249	35266	0.0224719	0.00706062	0.321285	0.100947	iPSCs-CECs	ACTR1B,AP1B1,AP1G1,AP1M1,AP1S1,AP1S2,AP2A1,AP2A2,AP2B1,AP2M1,AP3B1,AP3D1,ARF1,B2M,CANX,CD74,CLTC,CTSD,DCTN1,DCTN2,DCTN3,DCTN4,DCTN5,DCTN6,DNM2,DYNC1H1,DYNC1I2,DYNC1LI2,DYNLL1,DYNLL2,ITGAV,KIF2A,KLC1,LGMN,LNPEP,OSBPL1A,PSMA1,PSMA2,PSMA3,PSMA4,PSMA5,PSMA6,PSMA7,PSMB1,PSMB2,PSMB3,PSMB4,PSMB5,PSMB6,PSMB7,PSMC1,PSMC2,PSMC4,PSMC5,PSMC6,PSMD1,PSMD10,PSMD11,PSMD12,PSMD13,PSMD14,PSMD2,PSMD3,PSMD6,PSMD7,PS…
GO:0044093	positive regulation of molecular function	1.71297e-21	3.92066e-20	382	3560	2363	35266	0.107303	0.067005	0.161659	0.100947	iPSCs-CECs	ABHD5,ABI1,ABR,ACTN4,ADAM17,ADD1,ADD2,ADNP,ADRM1,AGFG1,AGRN,AHSA1,AIFM1,AKAP13,AMPH,ANAPC7,ANK3,ANP32B,ANXA2,ANXA3,APOE,APP,ARF1,ARFGAP1,ARFGAP2,ARFGAP3,ARFGEF1,ARHGAP1,ARHGAP17,ARHGAP35,ARHGAP5,ARHGDIA,ARHGDIB,ARHGEF1,ARHGEF2,ARHGEF7,ARL1,ARL6IP5,ASAP2,ASPH,ATP1B3,ATP2B4,B2M,B3GAT3,BAD,BAK1,BAX,BAZ1B,BCAP31,BCL10,BCL2L13,BID,BUB3,BUD31,CAB39,CAMK2D,CAP2,CASP3,CAT,CAV1,CCNK,CCT2,CCT4,CD74,CD81,CD…
GO:0002181	cytoplasmic translation	1.88074e-21	4.29443e-20	35	3560	56	35266	0.00983146	0.00158793	0.625	0.100947	iPSCs-CECs	DENR,EIF2S3,EIF3A,EIF3B,EIF3C,EIF3D,EIF3E,EIF3F,EIF3G,EIF3H,EIF3I,EIF3J,EIF3K,EIF3L,EIF3M,EIF4B,EIF4EBP1,EIF4H,GSPT1,MCTS1,RBM4,RPL15,RPL22,RPL22L1,RPL26L1,RPL31,RPL35A,RPL36,RPL7,RPL7L1,RPL8,RPL9,RPLP0,RPLP1,RPLP2
GO:0042773	ATP synthesis coupled electron transport	2.60901e-21	5.94323e-20	48	3560	103	35266	0.0134831	0.00292066	0.466019	0.100947	iPSCs-CECs	COX5A,COX5B,COX6A1,COX6B1,COX7A2L,CYC1,CYCS,DLD,MECP2,NDUFA10,NDUFA11,NDUFA12,NDUFA2,NDUFA4,NDUFA5,NDUFA6,NDUFA7,NDUFA8,NDUFA9,NDUFAB1,NDUFB1,NDUFB10,NDUFB11,NDUFB3,NDUFB4,NDUFB6,NDUFB7,NDUFB8,NDUFB9,NDUFS1,NDUFS2,NDUFS3,NDUFS4,NDUFS5,NDUFS6,NDUFS7,NDUFV1,NDUFV2,PMPCB,SDHC,SNCA,UQCR10,UQCRB,UQCRC1,UQCRC2,UQCRFS1,UQCRH,UQCRQ
GO:0002478	antigen processing and presentation of exogenous peptide antigen	2.91269e-21	6.61932e-20	78	3560	242	35266	0.0219101	0.00686213	0.322314	0.100947	iPSCs-CECs	ACTR1B,AP1B1,AP1G1,AP1M1,AP1S1,AP1S2,AP2A1,AP2A2,AP2B1,AP2M1,ARF1,B2M,CANX,CD74,CLTC,CTSD,DCTN1,DCTN2,DCTN3,DCTN4,DCTN5,DCTN6,DNM2,DYNC1H1,DYNC1I2,DYNC1LI2,DYNLL1,DYNLL2,ITGAV,KIF2A,KLC1,LGMN,LNPEP,OSBPL1A,PSMA1,PSMA2,PSMA3,PSMA4,PSMA5,PSMA6,PSMA7,PSMB1,PSMB2,PSMB3,PSMB4,PSMB5,PSMB6,PSMB7,PSMC1,PSMC2,PSMC4,PSMC5,PSMC6,PSMD1,PSMD10,PSMD11,PSMD12,PSMD13,PSMD14,PSMD2,PSMD3,PSMD6,PSMD7,PSMD9,PSME1,PS…
GO:0090263	positive regulation of canonical Wnt signaling pathway	3.25116e-21	7.37109e-20	53	3560	124	35266	0.0148876	0.00351613	0.427419	0.100947	iPSCs-CECs	CAV1,CCAR2,COL1A1,CSNK1D,DAPK3,DVL2,ILK,JUP,LGR4,PIN1,PSMA1,PSMA2,PSMA3,PSMA4,PSMA5,PSMA6,PSMA7,PSMB1,PSMB2,PSMB3,PSMB4,PSMB5,PSMB6,PSMB7,PSMC1,PSMC2,PSMC4,PSMC5,PSMC6,PSMD1,PSMD10,PSMD11,PSMD12,PSMD13,PSMD14,PSMD2,PSMD3,PSMD6,PSMD7,PSMD9,PSME1,PSME2,PSME3,PSMF1,RBPJ,RPS27A,SFRP1,SFRP2,SRC,VPS35,WNT1,WNT2B,YAP1
GO:0051650	establishment of vesicle localization	3.26246e-21	7.37929e-20	81	3560	258	35266	0.0227528	0.00731583	0.313953	0.100947	iPSCs-CECs	ACTN4,AP3B1,AP3D1,AP3M1,AP3S1,ARF1,ARL6,BET1,BLOC1S1,BLOC1S2,BLOC1S4,BLOC1S6,CANX,CD59,CDK5,CLASP1,CNIH1,CSNK1D,CTNNB1,CTSC,CTSZ,CUL3,DCTN1,DCTN2,DNAJC5,DNM2,DPYSL2,GBF1,GOLGA2,GOSR2,GRN,KIF5B,LIN7A,LMAN1,MCFD2,MYO5A,NAPA,NSF,PAFAH1B1,PPP6R1,PPP6R3,PREB,RAB11B,RAB1A,RAB1B,RAB5A,SAR1B,SCFD1,SCRIB,SEC13,SEC16A,SEC22B,SEC23A,SEC24A,SEC24B,SEC24C,SEC24D,SEC31A,SNAP23,SNAP29,SNAPIN,SNCA,STX3,STX4,STX5…
GO:0032989	cellular component morphogenesis	4.85901e-21	1.09647e-19	164	3560	763	35266	0.0460674	0.0216356	0.214941	0.100947	iPSCs-CECs	ABI1,ACTG1,ACTN1,ADD1,AFG3L2,AGFG1,ALCAM,ANK3,ANTXR1,APP,B4GAT1,BAIAP2,BAX,CAP2,CASP3,CDK5,CFL2,CLIC4,CLU,CNP,COL18A1,CPNE1,CREB1,CRMP1,CTNNA2,CTTN,CUL3,CYFIP1,DAG1,DBNL,DICER1,DNM1L,DNM2,DOCK7,DPYSL2,DPYSL4,DPYSL5,DYNLT1,EFNB1,EFNB2,ENAH,EPB41L3,EPB41L5,EPHA2,ERBB2,EZR,FARP1,FERMT2,FIS1,FLNB,FLOT1,FN1,GAP43,GJA1,GPC1,GPM6A,GRB2,GSK3B,HPRT1,HRAS,ILK,IMPACT,IQGAP1,ITGA1,ITGAV,KIDINS220,KIF5B,KIF5C…
GO:0048199	vesicle targeting, to, from or within Golgi	5.03547e-21	1.13363e-19	40	3560	74	35266	0.011236	0.00209834	0.540541	0.100947	iPSCs-CECs	BET1,CD59,CNIH1,CSNK1D,CTSC,CTSZ,CUL3,GBF1,GOLGA2,GOSR2,LMAN1,MCFD2,NAPA,NSF,PPP6R1,PPP6R3,PREB,RAB1A,RAB1B,SAR1B,SCFD1,SEC13,SEC16A,SEC22B,SEC23A,SEC24A,SEC24B,SEC24C,SEC24D,SEC31A,STX5,TFG,TMED10,TMED2,TMED9,TRAPPC2L,TRAPPC3,TRAPPC5,TRAPPC6B,USO1
GO:0009725	response to hormone	5.26399e-21	1.18231e-19	182	3560	885	35266	0.0511236	0.025095	0.20565	0.100947	iPSCs-CECs	ACADM,ACAT1,AGL,AGTRAP,AHCYL1,AIFM1,AK2,AKR1B1,ALAD,ANXA2,ANXA3,ANXA5,AP3S1,APEX1,APPL1,APRT,ARID1A,ATP2A2,ATP2B1,ATP6AP1,ATP6V0A1,ATP6V1A,ATP6V1B2,ATP6V1C1,ATP6V1C2,ATP6V1D,ATP6V1E1,ATP6V1F,ATP6V1G1,ATP6V1H,BAD,BAIAP2,BAX,BCAR1,CA2,CAD,CALR,CARM1,CASP3,CAT,CAV1,CDC5L,CDK2,CDO1,COL1A1,CREB1,CSK,CTGF,CTNNB1,CTSH,CYC1,DAG1,DHCR24,DNAJA1,DSG2,EIF2B1,EIF2B2,EIF2B3,EIF2B4,EIF2B5,EIF4EBP1,EIF4EBP2,EIF6…
GO:1901362	organic cyclic compound biosynthetic process	5.83706e-21	1.30796e-19	587	3560	4062	35266	0.164888	0.115182	0.14451	0.100947	iPSCs-CECs	ACAA2,ACBD3,ACLY,ACOT7,ACTL6A,ADA,ADK,ADNP,ADRM1,ADSL,ADSS,AEBP1,AES,AGO1,AGO2,AK1,AK2,AK3,AK4,AK6,AKAP8,AKR1B1,ALAD,ALDH18A1,ALDOA,ALYREF,ANP32A,APEX1,APRT,ARHGAP35,ARID1A,ASCC1,ASCC2,ASCC3,ASF1A,ASH2L,ATF7IP,ATIC,ATP5A1,ATP5B,ATP5C1,ATP5D,ATP5F1,ATP5H,ATP5I,ATP5J,ATP5J2,ATP5L,ATP5O,ATP6V0A1,BAZ1B,BCLAF1,BRD3,BRD4,BRD7,BTF3,BZW1,C14orf166,C1QBP,CAD,CARM1,CBFB,CCAR1,CCAR2,CCNK,CDC5L,CDC73,CEBPZ,C…
GO:0071417	cellular response to organonitrogen compound	5.9047e-21	1.32004e-19	119	3560	477	35266	0.033427	0.0135258	0.249476	0.100947	iPSCs-CECs	AGTRAP,AHCYL1,AKR1B1,ANXA5,AP3S1,APEX1,APP,APPL1,APRT,ATP2B4,ATP6AP1,ATP6V0A1,ATP6V1A,ATP6V1B2,ATP6V1C1,ATP6V1C2,ATP6V1D,ATP6V1E1,ATP6V1F,ATP6V1G1,ATP6V1H,BAD,BAIAP2,BCAR1,CA2,CAPN2,CAV1,CD81,CDC5L,CDK2,COL1A1,COL1A2,COL4A1,COL5A2,COL6A1,CREB1,CSK,CTNNA1,CTNNB1,DIAPH1,DNM2,DNMT3A,EIF4EBP1,EIF4EBP2,EZR,FBN1,GFPT1,GNB1,GNB2,GNB3,GNB4,GNG12,GNG2,GNG4,GNG5,GOT1,GPD1,GRB2,GSK3A,GSK3B,GSTM2,GSTP1,HDAC2…
GO:0010035	response to inorganic substance	6.38736e-21	1.42168e-19	124	3560	508	35266	0.0348315	0.0144048	0.244094	0.100947	iPSCs-CECs	ABAT,ACADM,ACO1,ADA,ADNP,ADPRHL2,AHCYL1,AIFM1,AKR1B1,ALAD,ALG2,ANK3,ANXA5,ANXA7,APEX1,APP,ASPH,ATIC,ATP2B4,ATP5D,B2M,BAD,BAK1,BAX,CA2,CALR,CAMK2D,CASP3,CAT,CAV1,CDK1,CDK2,CLIC4,CLU,COL18A1,COL1A1,CPNE1,CPNE2,CPNE3,CPOX,CREB1,CRYAB,CTNNB1,CUTA,CYB5A,DNM2,DNMT3A,DTYMK,ECE1,EEF1A2,EEF2,EIF2S1,EIF4A3,ENDOG,FECH,FN1,FNTB,FUS,FXN,GART,GDI1,GGH,GPX1,GSK3B,GSS,GSTP1,HDAC2,HDAC6,HMBS,HMGCS1,HNRNPD,HSPA5,I…
GO:0042273	ribosomal large subunit biogenesis	6.38892e-21	1.42168e-19	37	3560	64	35266	0.0103933	0.00181478	0.578125	0.100947	iPSCs-CECs	BOP1,BRIX1,DHX30,EBNA1BP2,EIF6,FTSJ3,LAS1L,MAK16,MRPL1,MRPL11,MRPL20,MRTO4,NHP2,NOC2L,NOL9,NOP16,NSA2,PES1,PPAN,RPF2,RPL10A,RPL12,RPL14,RPL23A,RPL24,RPL26L1,RPL3,RPL35,RPL35A,RPL38,RPL7,RPL7L1,RRS1,RSL1D1,SDAD1,SNU13,WDR12
GO:0043085	positive regulation of catalytic activity	6.81544e-21	1.51309e-19	339	3560	2044	35266	0.0952247	0.0579595	0.165851	0.100947	iPSCs-CECs	ABHD5,ABI1,ABR,ADAM17,ADNP,ADRM1,AGFG1,AGRN,AHSA1,AIFM1,AKAP13,AMPH,ANAPC7,ANP32B,APOE,APP,ARF1,ARFGAP1,ARFGAP2,ARFGAP3,ARFGEF1,ARHGAP1,ARHGAP17,ARHGAP35,ARHGAP5,ARHGDIA,ARHGDIB,ARHGEF1,ARHGEF2,ARHGEF7,ARL1,ARL6IP5,ASAP2,ASPH,ATP1B3,ATP2B4,B3GAT3,BAD,BAK1,BAX,BCAP31,BCL10,BCL2L13,BID,BUB3,CAB39,CAMK2D,CAP2,CASP3,CAV1,CCNK,CCT2,CCT4,CD74,CD81,CDC16,CDC23,CDC26,CDC27,CDK1,CDK5,CLPX,CLU,COPS8,CORO1C…
GO:0030177	positive regulation of Wnt signaling pathway	7.6279e-21	1.68956e-19	60	3560	157	35266	0.0168539	0.00445188	0.382166	0.100947	iPSCs-CECs	ATP6AP2,ATP6V1C2,CAV1,CCAR2,CDC73,COL1A1,CSNK1D,DAB2,DAPK3,DVL2,ILK,JUP,LGR4,MACF1,PIN1,PPM1A,PSMA1,PSMA2,PSMA3,PSMA4,PSMA5,PSMA6,PSMA7,PSMB1,PSMB2,PSMB3,PSMB4,PSMB5,PSMB6,PSMB7,PSMC1,PSMC2,PSMC4,PSMC5,PSMC6,PSMD1,PSMD10,PSMD11,PSMD12,PSMD13,PSMD14,PSMD2,PSMD3,PSMD6,PSMD7,PSMD9,PSME1,PSME2,PSME3,PSMF1,RBPJ,RPS27A,SFRP1,SFRP2,SPIN1,SRC,VPS35,WNT1,WNT2B,YAP1
GO:0032787	monocarboxylic acid metabolic process	8.17459e-21	1.80649e-19	145	3560	642	35266	0.0407303	0.0182045	0.225857	0.100947	iPSCs-CECs	AASDHPPT,ABAT,ABCD3,ABHD10,ABHD5,ACAA1,ACAA2,ACACA,ACAD9,ACADM,ACADSB,ACADVL,ACLY,ACOT1,ACOT7,ACOX1,ACOX3,ACSF2,ACSL3,ACSL4,ADPGK,ALDH1A3,ALDH3A2,ALDH5A1,ALDOA,ALDOC,AMT,AS3MT,ASRGL1,BCKDHA,BCKDHB,BDH2,BGN,CBR1,CBR4,CD74,CDO1,CHST14,CPT1A,CPT2,CRABP1,CRAT,DCN,DECR1,DEGS1,DHTKD1,DLAT,DLD,ECH1,ECHS1,ECI1,ECI2,ELOVL5,ENO1,ENO2,EPHX2,ETFA,ETFB,ETFDH,FADS1,FADS2,FASN,GALK1,GAPDH,GCDH,GCSH,GLDC,GLO1,GP…
GO:0001932	regulation of protein phosphorylation	8.55376e-21	1.88595e-19	248	3560	1358	35266	0.0696629	0.0385073	0.182622	0.100947	iPSCs-CECs	ABI1,ADAM17,ADAR,ADARB1,ADNP,AIDA,AKAP13,AKAP8,AKT1S1,ANXA2,APOE,APP,ARL6IP5,ATP2B4,ATP6AP1,ATP6AP2,BAK1,BAX,BCCIP,BGN,BRAT1,BRD4,CAB39,CAMK2D,CASP3,CAV1,CCNK,CD74,CD81,CDC37,CDH2,CDK1,CDK2AP1,CDK5,CDK5RAP3,CDKN1C,CHORDC1,CHP1,CKS1B,CKS2,CLU,COPS5,COPS8,CORO1C,CRK,CRKL,CSK,CSNK1D,CSNK2B,CTGF,CTNNB1,DAB2,DAG1,DBNL,DCN,DDRGK1,DLG1,DNAJA1,DNAJA3,DNAJC10,DNAJC3,DOCK7,DUSP3,DVL2,ECE1,EHD4,EIF2AK2,ELP3…
GO:0051716	cellular response to stimulus	9.63143e-21	2.11869e-19	1169	3560	9243	35266	0.328371	0.262094	0.126474	0.100947	iPSCs-CECs	AARS,AATF,ABI1,ABI2,ABR,ACAA2,ACADVL,ACTB,ACTG1,ACTL6A,ACTN4,ACTR2,ACTR3,ACY1,ADAM10,ADAM17,ADAR,ADD1,ADGRL2,ADNP,ADPRHL2,ADSS,AES,AGO1,AGO2,AGRN,AGTRAP,AHCYL1,AIFM1,AIMP1,AIP,AKAP12,AKAP13,AKAP8,AKR1B1,AKR7A2,AKT1S1,ALAD,ALCAM,ANK3,ANP32A,ANTXR1,ANXA5,ANXA6,AP1G1,AP1M1,AP2A1,AP2A2,AP2B1,AP2M1,AP3D1,AP3S1,APEX1,APLP2,APOE,APP,APPL1,APPL2,APRT,AQR,ARF1,ARF5,ARF6,ARFGAP1,ARFIP2,ARFRP1,ARHGAP1,ARHGA…
GO:2000113	negative regulation of cellular macromolecule biosynthetic process	9.83692e-21	2.15896e-19	265	3560	1485	35266	0.0744382	0.0421085	0.178451	0.100947	iPSCs-CECs	AATF,ADAR,AEBP1,AES,AGO1,AGO2,ARHGAP35,ARID1A,ASF1A,ATF7IP,BCL7A,BCLAF1,BRD7,C1QBP,CALR,CAPRIN1,CAV1,CBX1,CBX5,CCAR2,CDC73,CDK5,CDKN1C,CELF1,CGGBP1,CHCHD3,CHD4,CIRBP,CNOT1,CNOT2,CNOT3,CNOT7,COPS2,CREB1,CTBP1,CTCF,CTNNB1,CTNNBIP1,CTR9,CUL3,DAB2,DAP,DAPK3,DDX20,DDX3X,DDX5,DICER1,DLG1,DNAJA3,DNAJB6,DNMT3A,DPY30,DR1,DRAP1,EHMT1,EHMT2,EIF2AK2,EIF2B3,EIF2B4,EIF2B5,EIF2S1,EIF3E,EIF4A3,EIF4E,EIF4E2,EIF4E…
GO:0009888	tissue development	1.01812e-20	2.22944e-19	275	3560	1560	35266	0.0772472	0.0442352	0.176282	0.100947	iPSCs-CECs	AARS,ABI1,ACADM,ACADVL,ACAT1,ACTA2,ADA,ADAM17,AIMP2,AKAP13,ALDH1A3,ALDH3A2,ALDOC,ANXA7,ARG2,ARHGAP35,ARID1A,ATG5,ATP2A2,ATP6AP2,BCCIP,BCL10,BDH2,C3orf58,CA2,CALB1,CALR,CAMK2D,CASP3,CASP6,CAT,CAV1,CBR1,CD63,CDC73,CDH2,CDK1,CDK5,CDK6,CES1,CLIC4,CNN3,COL11A1,COL12A1,COL18A1,COL1A1,COL4A1,COL4A2,COL5A1,COL6A1,COPS2,CORO1C,CPQ,CPT1A,CRB2,CREB1,CRELD1,CTGF,CTHRC1,CTNNB1,CTNNBIP1,CTR9,CTSH,CTSZ,CUL7,CXA…
GO:0031047	gene silencing by RNA	1.48263e-20	3.23921e-19	68	3560	197	35266	0.0191011	0.00558612	0.345178	0.100947	iPSCs-CECs	AAAS,ADAR,AGO1,AGO2,CELF1,CNOT1,CNOT10,CNOT2,CNOT3,CNOT7,DICER1,EIF6,H3F3A,HIST1H3A,HIST1H4A,HIST2H3A,HNRNPA2B1,LIN28A,LIN28B,METTL3,MOV10,MRPL44,NCBP2,NDC1,NUP107,NUP133,NUP153,NUP155,NUP160,NUP188,NUP210,NUP214,NUP35,NUP37,NUP43,NUP54,NUP58,NUP62,NUP85,NUP88,NUP93,NUP98,PABPC1,POLR2A,POLR2B,POLR2C,POLR2D,POLR2E,POLR2G,POLR2H,POLR2I,POLR2K,POLR2L,PRKRA,RAE1,RAN,RANBP2,RBM4,SEH1L,SMAD2,SND1,SRRT,…
GO:0006732	coenzyme metabolic process	1.49512e-20	3.25909e-19	118	3560	476	35266	0.0331461	0.0134974	0.247899	0.100947	iPSCs-CECs	AASDHPPT,AASS,ACLY,ACOT1,ACOT13,ACOT7,ACOT9,ACSF2,ACSL3,ACSL4,ADPGK,AGK,AHCY,AHCYL1,AHCYL2,ALDOA,ALDOC,ATIC,COASY,DCAKD,DERA,DHTKD1,DLAT,DLD,ELOVL5,ENO1,ENO2,FAR1,FASN,FLAD1,G6PD,GALK1,GAMT,GAPDH,GART,GCDH,GGH,GPAT4,GPD1,GPHN,GPI,H6PD,HK1,HK2,HMGCL,HSD17B12,HSD17B4,IDH1,IDH3B,IDH3G,KMO,LDHA,LDHB,MAT2A,MAT2B,MCCC2,MDH1,MDH2,MOCS3,MPC1,MRI1,MTHFD1,MTHFD1L,MTHFD2,MTHFS,MVD,MVK,NADK2,NAMPT,NAPRT,NDUF…
GO:0010257	NADH dehydrogenase complex assembly	1.75558e-20	3.80099e-19	36	3560	62	35266	0.0101124	0.00175807	0.580645	0.100947	iPSCs-CECs	ACAD9,AIFM1,BCS1L,FOXRED1,NDUFA10,NDUFA11,NDUFA12,NDUFA2,NDUFA5,NDUFA6,NDUFA7,NDUFA8,NDUFA9,NDUFAB1,NDUFAF2,NDUFAF3,NDUFAF4,NDUFAF7,NDUFB1,NDUFB10,NDUFB11,NDUFB3,NDUFB4,NDUFB6,NDUFB7,NDUFB8,NDUFB9,NDUFS1,NDUFS2,NDUFS3,NDUFS4,NDUFS5,NDUFS6,NDUFS7,NDUFV1,NDUFV2
GO:0032981	mitochondrial respiratory chain complex I assembly	1.75558e-20	3.80099e-19	36	3560	62	35266	0.0101124	0.00175807	0.580645	0.100947	iPSCs-CECs	ACAD9,AIFM1,BCS1L,FOXRED1,NDUFA10,NDUFA11,NDUFA12,NDUFA2,NDUFA5,NDUFA6,NDUFA7,NDUFA8,NDUFA9,NDUFAB1,NDUFAF2,NDUFAF3,NDUFAF4,NDUFAF7,NDUFB1,NDUFB10,NDUFB11,NDUFB3,NDUFB4,NDUFB6,NDUFB7,NDUFB8,NDUFB9,NDUFS1,NDUFS2,NDUFS3,NDUFS4,NDUFS5,NDUFS6,NDUFS7,NDUFV1,NDUFV2
GO:0097031	mitochondrial respiratory chain complex I biogenesis	1.75558e-20	3.80099e-19	36	3560	62	35266	0.0101124	0.00175807	0.580645	0.100947	iPSCs-CECs	ACAD9,AIFM1,BCS1L,FOXRED1,NDUFA10,NDUFA11,NDUFA12,NDUFA2,NDUFA5,NDUFA6,NDUFA7,NDUFA8,NDUFA9,NDUFAB1,NDUFAF2,NDUFAF3,NDUFAF4,NDUFAF7,NDUFB1,NDUFB10,NDUFB11,NDUFB3,NDUFB4,NDUFB6,NDUFB7,NDUFB8,NDUFB9,NDUFS1,NDUFS2,NDUFS3,NDUFS4,NDUFS5,NDUFS6,NDUFS7,NDUFV1,NDUFV2
GO:0033108	mitochondrial respiratory chain complex assembly	1.88258e-20	4.06679e-19	44	3560	91	35266	0.0123596	0.00258039	0.483516	0.100947	iPSCs-CECs	AARS2,ACAD9,AIFM1,BCS1L,COA4,COX20,FOXRED1,NDUFA10,NDUFA11,NDUFA12,NDUFA2,NDUFA5,NDUFA6,NDUFA7,NDUFA8,NDUFA9,NDUFAB1,NDUFAF2,NDUFAF3,NDUFAF4,NDUFAF7,NDUFB1,NDUFB10,NDUFB11,NDUFB3,NDUFB4,NDUFB6,NDUFB7,NDUFB8,NDUFB9,NDUFS1,NDUFS2,NDUFS3,NDUFS4,NDUFS5,NDUFS6,NDUFS7,NDUFV1,NDUFV2,SAMM50,TFAM,UQCC2,UQCR10,UQCRB
GO:0048208	COPII vesicle coating	1.99115e-20	4.28209e-19	38	3560	69	35266	0.0106742	0.00195656	0.550725	0.100947	iPSCs-CECs	BET1,CD59,CNIH1,CSNK1D,CTSC,CTSZ,CUL3,GOLGA2,GOSR2,LMAN1,MCFD2,NAPA,NSF,PPP6R1,PPP6R3,PREB,RAB1A,RAB1B,SAR1B,SCFD1,SEC13,SEC16A,SEC22B,SEC23A,SEC24A,SEC24B,SEC24C,SEC24D,SEC31A,STX5,TFG,TMED10,TMED2,TRAPPC2L,TRAPPC3,TRAPPC5,TRAPPC6B,USO1
GO:0048207	vesicle targeting, rough ER to cis-Golgi	1.99115e-20	4.28209e-19	38	3560	69	35266	0.0106742	0.00195656	0.550725	0.100947	iPSCs-CECs	BET1,CD59,CNIH1,CSNK1D,CTSC,CTSZ,CUL3,GOLGA2,GOSR2,LMAN1,MCFD2,NAPA,NSF,PPP6R1,PPP6R3,PREB,RAB1A,RAB1B,SAR1B,SCFD1,SEC13,SEC16A,SEC22B,SEC23A,SEC24A,SEC24B,SEC24C,SEC24D,SEC31A,STX5,TFG,TMED10,TMED2,TRAPPC2L,TRAPPC3,TRAPPC5,TRAPPC6B,USO1
GO:0043254	regulation of protein complex assembly	2.10262e-20	4.51172e-19	119	3560	484	35266	0.033427	0.0137243	0.245868	0.100947	iPSCs-CECs	ABI2,ACTR2,ACTR3,ADD1,ADD2,ARF1,ARF6,ARFGEF1,ARFIP1,ARFIP2,ARL2,ARPC1A,ARPC1B,ARPC2,ARPC3,ARPC4,ARPC5,ARPC5L,ATF7IP,BAIAP2,BAX,BCLAF1,BID,BRK1,CAND1,CAPG,CAPZA1,CAPZA2,CAPZB,CAV1,CLASP1,CLU,CORO1B,CREB1,CTNNB1,CTNNBIP1,CTTN,CUL4A,CUL4B,CYFIP1,DDB1,DDB2,DDX3X,DLG1,DNM1L,EIF2AK2,EIF4EBP1,FBLIM1,FKBP4,FSCN1,GMFB,GRB2,GSK3B,GSN,GTF2F2,HCFC1,HDAC6,HSP90AA1,HSPA8,ICAM1,IMPACT,INS,KIRREL,LMOD1,MAPRE1,ML…
GO:0016241	regulation of macroautophagy	4.94494e-20	1.0587e-18	77	3560	247	35266	0.0216292	0.00700391	0.311741	0.100947	iPSCs-CECs	ANXA5,ATP6V0A1,ATP6V1A,ATP6V1B2,ATP6V1C1,ATP6V1C2,ATP6V1D,ATP6V1E1,ATP6V1G1,ATP6V1H,BLOC1S1,CAPN1,CASP3,CDC37,CDK5,CHMP4A,CHMP4B,CRNKL1,DCN,EIF2S1,EXOC1,EXOC4,EXOC7,GAPDH,GBA,HAPLN1,HDAC6,HK2,IFT20,IST1,LARP1,LMCD1,LRSAM1,MAP2K1,MAPK3,MDH1,MRPS10,MTOR,NDUFB9,NEFM,NME2,NUP93,PAFAH1B2,PI4K2A,PIP4K2B,PIP4K2C,PLOD2,PRKD2,RAB1B,RAB3GAP1,RAB3GAP2,RAB5A,RAB7A,RALB,SCFD1,SCOC,SH3GLB1,SNRPB,SNRPD1,SNRPF,S…
GO:0006914	autophagy	5.90471e-20	1.26138e-18	107	3560	417	35266	0.0300562	0.0118244	0.256595	0.100947	iPSCs-CECs	ALKBH5,ANXA5,ANXA7,ARSB,ATG3,ATG4B,ATG5,BNIP1,CHMP2A,CHMP4A,CHMP4B,CHMP6,CISD2,CRNKL1,CTSD,DAP,DYNLL1,DYNLL2,EIF2S1,FBXO7,FIS1,FXR2,GABARAPL2,HDAC6,HGS,HIST1H3A,HSP90AA1,HSPA8,IST1,LAMP1,LAMP2,LAMTOR1,LAMTOR2,LAMTOR3,LMCD1,LRSAM1,MAP1LC3A,MAP1LC3B,MAP1S,MDH1,MFN1,MLST8,MRPS10,MTOR,MVB12A,NUP93,OPTN,PARK7,PRKAB1,PRKAB2,PRKAG1,RAB1A,RAB1B,RAB23,RAB24,RAB7A,RHEB,RPS27A,RRAGA,RRAGC,SH3GLB1,SNAP29,SNA…
GO:0034504	protein localization to nucleus	8.10182e-20	1.72689e-18	62	3560	173	35266	0.0174157	0.00490557	0.358382	0.100947	iPSCs-CECs	ADAR,ARL2,ARL2BP,CALR,COL1A1,CSE1L,CTNNB1,DAG1,DNAJB6,IPO11,IPO4,IPO5,IPO7,IPO9,KPNA1,KPNA2,KPNA3,KPNA4,KPNA5,KPNB1,MAPK1,MAPK3,NOP58,NUP107,NUP133,NUP155,NUP188,NUP214,NUP35,NUP54,NUP58,NUP62,NUP85,NUP88,NUP93,NUTF2,OSBPL8,PAF1,PDIA3,PLRG1,PPP3CA,RAE1,RAN,RANBP1,RANBP2,RBM22,RPAIN,RPL23,SPTBN1,STAT3,SUN1,SUN2,SYNE2,TGFB1,TGFB2,TNPO1,TNPO2,TNPO3,TOR1A,TOR1AIP1,TPR,XPO1
GO:1905475	regulation of protein localization to membrane	1.00876e-19	2.14541e-18	53	3560	132	35266	0.0148876	0.00374298	0.401515	0.100947	iPSCs-CECs	ACSL3,ANK3,AP2M1,APPL1,ARF6,BAD,BID,CDH2,CDK5,CHP1,CLTC,CSK,DAB2,DLG1,DYNLL1,DYNLL2,EPHA2,ERBB2,EZR,FIS1,GBP1,GDI1,GOPC,KIF5B,LYPLA1,LZTFL1,MFF,MYO1C,NMT1,NUMB,OGT,PPFIA1,PPP3R1,PRKCI,RACK1,RHOG,SPTBN1,STOM,STX3,STX4,STX7,STX8,TGFB1,TP53BP2,VAMP7,VPS4A,VTI1B,YWHAE,YWHAG,YWHAH,YWHAQ,YWHAZ,ZMYND8
GO:0009611	response to wounding	1.09151e-19	2.31626e-18	134	3560	588	35266	0.0376404	0.0166733	0.227891	0.100947	iPSCs-CECs	ACTB,ACTG1,ADAM17,AIMP1,AK3,ANXA5,AP3B1,BAX,BLOC1S4,BLOC1S6,C1QBP,CALU,CAPZA1,CAPZA2,CAPZB,CASP3,CAV1,CBX5,CD59,CD81,CDK1,CDK5,CLIC1,CLU,COL1A1,COL1A2,COL5A1,CORO1B,CPQ,CSRP1,CTGF,CTNNA1,DCBLD2,DCN,DPYSL3,DSP,EHD1,ENPP4,ERBB2,FABP5,FIBP,FN1,FNTB,GAP43,GJA1,GNA11,GNA13,GNAQ,GNB1,GNG2,GPX1,H3F3A,HDAC2,HIST1H3A,HIST2H3A,HSPB1,ILK,INS,ITGA5,JAM3,LAMB2,LGALS1,LMAN1,LNP,MACF1,MAP2K4,MAPK1,MAPK14,MAPK3,…
GO:0051223	regulation of protein transport	1.27957e-19	2.70936e-18	165	3560	794	35266	0.0463483	0.0225146	0.207809	0.100947	iPSCs-CECs	ABAT,ACSL3,ACTL6A,ANK3,ANP32B,ANXA5,ARF1,ARFIP1,ARIH2,ARL2,ARL2BP,ASPH,ATG5,B3GAT3,BAD,BCAP31,CCDC22,CD276,CDK1,CDK5,CHERP,CHP1,CPT1A,CSK,CSNK2A2,CYB5R1,DAB2,DERL2,DNAJA1,DNM1L,ENSA,ENY2,ERBB2,ERLEC1,ERP29,EXOC1,EZR,FIS1,FN1,FOXP1,G3BP2,GAPVD1,GBP1,GDI1,GJA1,GLMN,GLUD1,GLUL,GNAQ,GOLPH3,GOPC,GSK3A,GSK3B,HADH,HNRNPM,HSP90AA1,HSP90AB1,HSPA8,HTRA2,HUWE1,INS,IPO5,IRF3,IWS1,JUP,LGR4,LLGL1,LYPLA1,MAPK14…
GO:0016055	Wnt signaling pathway	1.48787e-19	3.1366e-18	111	3560	446	35266	0.0311798	0.0126467	0.248879	0.100947	iPSCs-CECs	AES,AGO1,AGO2,AP2A1,AP2A2,AP2B1,AP2M1,ARL6,BRD7,CAV1,CCAR2,CDC73,CLTC,CPE,CSNK1A1,CSNK1D,CSNK2A2,CTHRC1,CTNNB1,CTNNBIP1,CTNND1,CTR9,CUL1,CUL3,DAB2,DDB1,DDX3X,DVL2,FERMT2,GNB1,GNG2,GPC4,GPC6,GSK3A,GSK3B,HMGXB4,LDB1,LGR4,MACF1,MESDC2,MOV10,NDRG2,NXN,PAF1,PFN1,PLCB3,PPM1A,PPP1CA,PPP3CA,PPP3R1,PSMA1,PSMA2,PSMA3,PSMA4,PSMA5,PSMA6,PSMA7,PSMB1,PSMB2,PSMB3,PSMB4,PSMB5,PSMB6,PSMB7,PSMC1,PSMC2,PSMC4,PSMC5,…
GO:0198738	cell-cell signaling by wnt	1.48787e-19	3.1366e-18	111	3560	446	35266	0.0311798	0.0126467	0.248879	0.100947	iPSCs-CECs	AES,AGO1,AGO2,AP2A1,AP2A2,AP2B1,AP2M1,ARL6,BRD7,CAV1,CCAR2,CDC73,CLTC,CPE,CSNK1A1,CSNK1D,CSNK2A2,CTHRC1,CTNNB1,CTNNBIP1,CTNND1,CTR9,CUL1,CUL3,DAB2,DDB1,DDX3X,DVL2,FERMT2,GNB1,GNG2,GPC4,GPC6,GSK3A,GSK3B,HMGXB4,LDB1,LGR4,MACF1,MESDC2,MOV10,NDRG2,NXN,PAF1,PFN1,PLCB3,PPM1A,PPP1CA,PPP3CA,PPP3R1,PSMA1,PSMA2,PSMA3,PSMA4,PSMA5,PSMA6,PSMA7,PSMB1,PSMB2,PSMB3,PSMB4,PSMB5,PSMB6,PSMB7,PSMC1,PSMC2,PSMC4,PSMC5,…
GO:1901652	response to peptide	1.53115e-19	3.22077e-18	108	3560	428	35266	0.0303371	0.0121363	0.252336	0.100947	iPSCs-CECs	AGTRAP,AHCYL1,AKR1B1,ANXA5,AP3S1,APEX1,APPL1,APRT,ATP2A2,ATP6AP1,ATP6V0A1,ATP6V1A,ATP6V1B2,ATP6V1C1,ATP6V1C2,ATP6V1D,ATP6V1E1,ATP6V1F,ATP6V1G1,ATP6V1H,BAIAP2,BCAR1,CA2,CAT,CAV1,CDC5L,CDK2,CDO1,COL1A1,CREB1,CSK,CTGF,CTNNB1,CYC1,DAG1,EIF2B1,EIF2B2,EIF2B3,EIF2B4,EIF2B5,EIF4EBP1,EIF4EBP2,EIF6,EPM2AIP1,FBN1,GFPT1,GGH,GJA1,GNAI1,GNB1,GNB2,GNB3,GNB4,GNG12,GNG2,GNG4,GNG5,GOT1,GRB2,GSK3A,GSK3B,GSTP1,HADH,…
GO:0006979	response to oxidative stress	1.75574e-19	3.68513e-18	112	3560	453	35266	0.0314607	0.0128452	0.247241	0.100947	iPSCs-CECs	ADA,ADPRHL2,AIFM1,AKR1B1,ALAD,ALDH3A2,APEX1,APOE,APP,ARL6IP5,ATOX1,ATP2A2,BAD,BAK1,CA3,CASP3,CAT,CDK1,CDK2,CLN8,COL1A1,CRYAB,CYCS,DHCR24,DIABLO,DNM2,EEF2,ENDOG,ERO1A,ETFDH,FN1,FXN,G6PD,GCLC,GCLM,GPX1,GPX4,GPX7,GPX8,GSK3B,GSR,GSS,GSTP1,HDAC2,HDAC6,HNRNPD,HSPA1B,HTRA2,IDH1,IMPACT,KPNA4,LDHA,LONP1,MGMT,MGST1,MMP14,MPV17,MSRA,MSRB2,MSRB3,MTR,NAPRT,NDUFA12,NDUFA6,NDUFB4,NDUFS2,NUDT1,NUDT2,OXSR1,P4HB,P…
GO:1901605	alpha-amino acid metabolic process	1.99835e-19	4.18521e-18	87	3560	307	35266	0.0244382	0.00870527	0.283388	0.100947	iPSCs-CECs	AASDHPPT,AASS,ADI1,ADSS,AHCY,AHCYL1,AHCYL2,ALDH18A1,ALDH5A1,ALDH6A1,ALDH7A1,AMT,ARG2,ASRGL1,AUH,BHMT,CAD,CBS,CDO1,CKB,CRTAP,CTH,CTPS1,CTPS2,DDAH1,DDAH2,DLD,DNMT3A,DTD1,EIF4A3,ENOPH1,ERO1A,FAH,GAMT,GART,GATM,GCDH,GCLC,GCLM,GCSH,GFPT1,GGH,GLDC,GLS,GLUD1,GLUL,GMPS,GOT1,GOT2,GPT2,GSTZ1,HIBADH,HIBCH,HMGCL,IVD,KMO,MCCC1,MCCC2,MECP2,MPST,MRI1,MSRA,MTAP,MTHFS,MTR,MUT,NIT2,NMNAT1,OAT,OGDH,P4HA1,P4HB,PCBD1…
GO:0009790	embryo development	2.15155e-19	4.49628e-18	186	3560	943	35266	0.0522472	0.0267396	0.197243	0.100947	iPSCs-CECs	AATF,ABI1,ABR,ACSL4,ADA,ADAM10,ADAR,ADD1,ALDH1A3,ARFRP1,ARHGAP35,ARID1A,ATP5A1,ATP6AP2,BAG6,BAX,BCL10,BRK1,BTF3,BYSL,C2orf49,CAPN2,CDC73,CDKN1C,CELF1,CNOT2,CNOT3,COL11A1,COL12A1,COL1A1,COL4A2,COL6A1,COPS3,CRB2,CTHRC1,CTNNB1,CTR9,CUL3,CUL4A,DAD1,DLD,DLG1,DNAJB6,DNMT3A,DVL2,ECE1,EFNB1,EHMT1,EIF2S2,EIF4A3,EIF4E2,ENDOG,ENO1,EPB41L5,EPHA2,EPN1,EXOC4,FBN1,FBN2,FN1,FXN,GABPA,GAMT,GJA1,GLMN,GNA13,GNAQ,GP…
GO:1905330	regulation of morphogenesis of an epithelium	2.21054e-19	4.60953e-18	62	3560	176	35266	0.0174157	0.00499064	0.352273	0.100947	iPSCs-CECs	AP2A1,AP2A2,AP2B1,AP2M1,CLASP1,CLTC,CTHRC1,CTNNB1,DAB2,DVL2,FOXP1,GPC4,GPC6,LGR4,NUMB,PFN1,PSMA1,PSMA2,PSMA3,PSMA4,PSMA5,PSMA6,PSMA7,PSMB1,PSMB2,PSMB3,PSMB4,PSMB5,PSMB6,PSMB7,PSMC1,PSMC2,PSMC4,PSMC5,PSMC6,PSMD1,PSMD10,PSMD11,PSMD12,PSMD13,PSMD14,PSMD2,PSMD3,PSMD6,PSMD7,PSMD9,PSME1,PSME2,PSME3,PSMF1,PTK7,RAC1,RHOA,RPS27A,SEC24B,SFRP1,SFRP2,STAT1,TGFB1,VANGL2,WNT1,WNT2B
GO:0090087	regulation of peptide transport	2.34837e-19	4.88633e-18	169	3560	826	35266	0.0474719	0.023422	0.2046	0.100947	iPSCs-CECs	ABAT,ACSL3,ACTL6A,ANK3,ANP32B,ANXA5,ARF1,ARFIP1,ARHGEF7,ARIH2,ARL2,ARL2BP,ASPH,ATG5,B3GAT3,BAD,BCAP31,CA2,CCDC22,CD276,CD74,CDK1,CDK5,CHERP,CHP1,CPT1A,CSK,CSNK2A2,CYB5R1,DAB2,DERL2,DNAJA1,DNM1L,ENSA,ENY2,ERBB2,ERLEC1,ERP29,EXOC1,EZR,FIS1,FN1,FOXP1,G3BP2,GAPVD1,GBP1,GDI1,GJA1,GLMN,GLUD1,GLUL,GNAQ,GOLPH3,GOPC,GSK3A,GSK3B,HADH,HNRNPM,HSP90AA1,HSP90AB1,HSPA8,HTRA2,HUWE1,INS,IPO5,IRF3,IWS1,JUP,LGR4,LL…
GO:0061136	regulation of proteasomal protein catabolic process	2.73924e-19	5.68732e-18	54	3560	139	35266	0.0151685	0.00394147	0.388489	0.100947	iPSCs-CECs	ARIH1,ARIH2,BAG5,BAG6,BCAP31,CAV1,CCAR2,CLU,COMMD1,CSNK1A1,CSNK1D,DAB2,DDRGK1,FBXO22,FHIT,GABARAPL2,GBA,GCLC,GIPC1,GLMN,GPX1,GSK3B,HSP90AB1,HSPBP1,PARK7,PRKACA,PSMC1,PSMC2,PSMC4,PSMC5,PSMC6,PSMD10,PSMD14,PSME1,PSME2,PSME3,PSMF1,RACK1,RAD23A,RNF114,SDCBP,SGTA,SMARCC1,SUMO2,UBE2K,UBQLN1,UBQLN2,UBQLN4,UBXN1,UCHL5,UFL1,USP14,USP5,VCP
GO:1902578	single-organism localization	3.19362e-19	6.61644e-18	469	3560	3144	35266	0.131742	0.089151	0.149173	0.100947	iPSCs-CECs	AAAS,ABCC1,ABCD3,ABI1,ACSL3,ACSL4,ACTB,ACTG1,ACTN1,ACTN4,ACTR2,ACTR3,ADA,ADAR,AFG3L2,AHCYL1,ALDOA,ANK3,ANXA2,ANXA3,AP3B1,AP3D1,AP3M1,AP3S1,APLP2,APOE,APOO,APP,APRT,ARF1,ARFGAP3,ARFGEF1,ARFRP1,ARL2,ARL2BP,ARL3,ARL6,ARL6IP5,ARPC1A,ARPC1B,ARPC2,ARPC3,ARPC5,ATP1B3,ATP2B4,ATP5A1,ATP5B,ATP5C1,ATP5D,ATP5F1,ATP5H,ATP5I,ATP5J,ATP5J2,ATP5L,ATP5O,ATP6AP1,ATP6V0A1,ATP6V0D1,ATP6V1A,ATP6V1B2,ATP6V1C1,ATP6V1C2,…
GO:0045859	regulation of protein kinase activity	5.71556e-19	1.18159e-17	163	3560	792	35266	0.0457865	0.0224579	0.205808	0.100947	iPSCs-CECs	ABI1,ADAM17,ADAR,ADARB1,ADNP,AIDA,AKAP13,AKT1S1,APOE,APP,ATP2B4,BAK1,BAX,BCCIP,BGN,CAB39,CASP3,CAV1,CCNK,CD74,CD81,CDC37,CDK1,CDK5,CDK5RAP3,CDKN1C,CHORDC1,CHP1,CKS1B,CKS2,CLU,COPS8,CORO1C,CRK,CRKL,CSK,CSNK2B,DBNL,DCN,DLG1,DNAJA1,DNAJA3,DNAJC3,DUSP3,DVL2,EIF2AK2,ELP3,ERBB2,ERP29,FBXO7,GBA,GCN1,GMFB,GNAI2,GNAQ,GPS1,GSK3B,GSTP1,GTPBP4,H2AFY,HACD3,HEXIM1,HGS,HRAS,HSP90AB1,HSPA2,HSPA5,HSPB1,HSPH1,IGF1…
GO:0030397	membrane disassembly	5.76178e-19	1.18604e-17	30	3560	47	35266	0.00842697	0.00133273	0.638298	0.100947	iPSCs-CECs	AAAS,BANF1,CDK1,NDC1,NEK9,NUP107,NUP133,NUP153,NUP155,NUP160,NUP188,NUP210,NUP214,NUP35,NUP37,NUP43,NUP54,NUP58,NUP62,NUP85,NUP88,NUP93,NUP98,PAFAH1B1,PRKCA,RAE1,RANBP2,SEH1L,TPR,VRK1
GO:0051081	nuclear envelope disassembly	5.76178e-19	1.18604e-17	30	3560	47	35266	0.00842697	0.00133273	0.638298	0.100947	iPSCs-CECs	AAAS,BANF1,CDK1,NDC1,NEK9,NUP107,NUP133,NUP153,NUP155,NUP160,NUP188,NUP210,NUP214,NUP35,NUP37,NUP43,NUP54,NUP58,NUP62,NUP85,NUP88,NUP93,NUP98,PAFAH1B1,PRKCA,RAE1,RANBP2,SEH1L,TPR,VRK1
GO:0007077	mitotic nuclear envelope disassembly	5.92057e-19	1.21612e-17	29	3560	44	35266	0.00814607	0.00124766	0.659091	0.100947	iPSCs-CECs	AAAS,BANF1,CDK1,NDC1,NEK9,NUP107,NUP133,NUP153,NUP155,NUP160,NUP188,NUP210,NUP214,NUP35,NUP37,NUP43,NUP54,NUP58,NUP62,NUP85,NUP88,NUP93,NUP98,PRKCA,RAE1,RANBP2,SEH1L,TPR,VRK1
GO:0043549	regulation of kinase activity	5.97534e-19	1.22475e-17	174	3560	868	35266	0.0488764	0.0246129	0.200461	0.100947	iPSCs-CECs	ABI1,ADAM17,ADAR,ADARB1,ADNP,AIDA,AKAP13,AKT1S1,APOE,APP,ATP2B4,BAD,BAK1,BAX,BCCIP,BGN,CAB39,CASP3,CAV1,CCNK,CD74,CD81,CDC37,CDK1,CDK5,CDK5RAP3,CDKN1C,CHORDC1,CHP1,CKS1B,CKS2,CLU,COPS8,CORO1C,CRK,CRKL,CSK,CSNK2B,DBNL,DCN,DLG1,DNAJA1,DNAJA3,DNAJC3,DUSP3,DVL2,EEF1A2,EIF2AK2,ELP3,ERBB2,ERP29,FBXO7,GBA,GCN1,GMFB,GNAI2,GNAQ,GPS1,GSK3B,GSTP1,GTPBP4,H2AFY,HACD3,HEXIM1,HGS,HRAS,HSP90AB1,HSPA2,HSPA5,HSPB1…
GO:0071495	cellular response to endogenous stimulus	6.33181e-19	1.29506e-17	216	3560	1167	35266	0.0606742	0.0330914	0.18509	0.100947	iPSCs-CECs	AGTRAP,AHCYL1,AIFM1,AKR1B1,ANXA5,AP3S1,APEX1,APP,APPL1,APRT,ARID1A,ATP2B1,ATP2B4,ATP6AP1,ATP6V0A1,ATP6V1A,ATP6V1B2,ATP6V1C1,ATP6V1C2,ATP6V1D,ATP6V1E1,ATP6V1F,ATP6V1G1,ATP6V1H,BAD,BAIAP2,BCAR1,CA2,CAD,CALR,CAPN2,CARM1,CAV1,CBL,CD81,CDC5L,CDK2,COL1A1,COL1A2,COL4A1,COL4A2,COL5A2,COL6A1,CORO1B,CREB1,CSK,CSNK1D,CTGF,CTNNA1,CTNNB1,CTSH,DIAPH1,DNAJA1,DNM2,DNMT3A,EEF2,EHD1,EIF4A3,EIF4EBP1,EIF4EBP2,EPB41L…
GO:0061025	membrane fusion	7.84127e-19	1.60038e-17	61	3560	175	35266	0.0171348	0.00496229	0.348571	0.100947	iPSCs-CECs	AFG3L2,ANKFY1,ANXA7,BAK1,BAX,BET1,BET1L,BLOC1S6,BNIP1,CHCHD3,CHP1,DNM1L,EEA1,FIS1,GCA,GDAP1,GNAI3,GOSR2,MFF,MFN1,MFN2,NAPA,NAPG,NECTIN2,NSF,NSFL1C,OPA1,PPIA,RAB34,RAB7A,RAB8A,RABEP1,RABIF,SEC22B,SNAP23,SNAP29,SNAPIN,STOML2,STX12,STX17,STX18,STX3,STX4,STX5,STX6,STX7,STX8,SYT1,USO1,VAMP2,VAMP3,VAMP7,VAPA,VPS11,VPS33B,VPS39,VPS41,VPS4A,VTI1A,VTI1B,YKT6
GO:0040012	regulation of locomotion	8.16955e-19	1.66385e-17	169	3560	836	35266	0.0474719	0.0237056	0.202153	0.100947	iPSCs-CECs	AAMP,ABHD6,ABR,ACTN4,ADA,ADAM10,ADAM17,ADARB1,ANXA3,ANXA5,APEX1,APOE,ARHGDIB,ARHGEF7,ARSB,BCAR1,C1QBP,CALR,CAMK2D,CCAR1,CD63,CD74,CD81,CDK5,CDK6,CERS2,CFAP20,CHMP2A,CHMP4B,CLASP1,CLIC4,COL18A1,COL1A1,CORO1B,CORO1C,CPNE3,CTNNA1,CTSH,DAB2,DAG1,DAPK3,DCN,DDB1,DIAPH1,DOCK7,DPYSL3,EFNB2,ELP3,ELP5,EPB41L5,EPHA2,ERBB2,FADD,FN1,FOXP1,GLIPR2,GNA13,GSK3B,GTPBP4,HDAC6,HRAS,HSPA5,HSPB1,ICAM1,IGF1R,IGFBP5,IKB…
GO:0018193	peptidyl-amino acid modification	1.0989e-18	2.23335e-17	218	3560	1187	35266	0.061236	0.0336585	0.183656	0.100947	iPSCs-CECs	AAAS,ABI1,ABI2,ACTL6A,ADH5,ALG5,ASH2L,ASPH,BAG6,BAZ1B,BGN,BLOC1S1,CAB39,CAD,CAMK2D,CARM1,CDC37,CDK1,CDK2,CDK5,CEP41,CETN2,CFAP20,CRTAP,CSK,CSNK1A1,CSNK1D,CTH,CTR9,CWC27,DAD1,DCN,DDOST,DOHH,DPH5,DPY19L1,DPY30,DR1,EEF2,EHMT1,EHMT2,EIF2AK2,EIF5A,ELP3,EPHA2,ERBB2,ERLIN2,FKBP10,FKBP11,FKBP14,FKBP1A,FKBP2,FKBP3,FKBP4,FKBP5,FKBP7,FKBP9,GALNT1,GALNT2,GAPDH,GSK3B,GTF3C4,HAT1,HCFC1,HDAC6,HIST1H1C,HIST1H1D,…
GO:0044089	positive regulation of cellular component biogenesis	1.14173e-18	2.31549e-17	118	3560	501	35266	0.0331461	0.0142063	0.235529	0.100947	iPSCs-CECs	ABI2,ACTR2,ACTR3,ADNP,AGRN,APOE,ARF6,ARL2,ARPC1A,ARPC1B,ARPC2,ARPC3,ARPC4,ARPC5,ARPC5L,BAIAP2,BAX,BCLAF1,BID,BRK1,CAND1,CAV1,CHMP2A,CLASP1,CLU,CNOT1,CNOT2,CREB1,CTGF,CTNNB1,CTTN,CUL4A,CUL4B,CYFIP1,DAG1,DDB1,DDB2,DLG1,DNM2,DPYSL3,EPB41L5,EPS8L2,FLOT1,FSCN1,GPM6A,GRB2,GSK3B,GSN,GTF2F2,HDAC6,HGS,HRAS,HSP90AA1,ICAM1,KIRREL,LIMS1,LRRC4B,LRSAM1,MECP2,MIEN1,MLST8,MTOR,NCK2,NCKAP1,PAK1,PALM,PDCD6IP,PFN1,…
GO:0044770	cell cycle phase transition	1.42232e-18	2.87847e-17	77	3560	260	35266	0.0216292	0.00737254	0.296154	0.100947	iPSCs-CECs	AKAP8,ARPP19,BCAT1,BRD4,CAMK2D,CDC23,CDC27,CDK1,CDK2,CDK3,CDK6,CEP41,CETN2,CHMP2A,CHMP4B,CHMP7,CKAP5,CLASP1,CSNK1D,CUL1,CUL3,CUL4A,CUL5,DCTN1,DCTN2,DCTN3,DNM2,DYNC1H1,DYNC1I2,DYNLL1,EIF4E,EIF4EBP1,ENSA,GSPT1,HSP90AA1,KHDRBS1,MAPRE1,MCM2,MCM4,MCM5,MCM6,MCM7,MNAT1,NES,ORC4,ORC5,PAFAH1B1,PCM1,PCNA,PPAT,PPP1CB,PPP1R12A,PPP2R1A,PPP2R2A,PPP3CA,PRKACA,PRKAR2B,RAB8A,RANBP1,RCC1,RPA1,RPA3,RPS27A,RPS6,RRM2…
GO:0006928	movement of cell or subcellular component	1.75186e-18	3.53794e-17	279	3560	1649	35266	0.0783708	0.0467589	0.169193	0.100947	iPSCs-CECs	AAMP,ABI1,ABI2,ACTB,ACTG1,ACTN4,ACTR10,ACTR2,ACTR3,ADAM17,AIMP1,ALCAM,ANK3,AP2A1,AP2A2,AP2B1,AP2M1,AP3B1,AP3D1,AP3M1,AP3S1,APP,ARF6,ARFIP2,ARHGDIA,ARHGDIB,ARL3,ARPC1B,ARPC2,ARPC3,ARPC5,ARSB,ATP1B3,ATP2B4,ATP5B,B4GAT1,BAX,BCAR1,BLOC1S1,BLOC1S2,BLOC1S4,BLOC1S6,BRAT1,BRK1,CALD1,CAMK2D,CAPZA1,CAPZA2,CAPZB,CAV1,CD151,CD2AP,CD47,CD63,CD74,CDC42BPB,CDH2,CDK1,CDK5,CENPV,COL1A1,COL1A2,COL5A1,COPG1,CORO1B,…
GO:0043484	regulation of RNA splicing	1.84437e-18	3.71696e-17	48	3560	117	35266	0.0134831	0.00331764	0.410256	0.100947	iPSCs-CECs	AHNAK,C1QBP,CELF1,DAZAP1,DDX5,HNRNPA2B1,HNRNPF,HNRNPH1,HNRNPL,HNRNPLL,HSPA8,MAGOH,MBNL1,POLR2A,PQBP1,PRPF19,PTBP1,PTBP2,RBM10,RBM15B,RBM22,RBM25,RBM38,RBM4,RBM42,RBM8A,RBMX,RNPS1,RPS13,RPS26,SF3A1,SNRNP70,SNW1,SON,SRPK1,SRPK2,SRSF2,SRSF3,SRSF6,SRSF7,THRAP3,TIA1,TMBIM6,TRA2B,U2AF2,WTAP,YTHDC1,ZPR1
GO:0043900	regulation of multi-organism process	1.85398e-18	3.72852e-17	110	3560	454	35266	0.0308989	0.0128736	0.242291	0.100947	iPSCs-CECs	ADA,ADAR,ADARB1,ALKBH5,ANXA5,APOE,ARHGDIB,BAD,C1QBP,CAV1,CCNK,CFL1,CHMP2A,CHMP4B,CRNKL1,DDB1,DDX3X,DDX5,DERL1,DYNLT1,EIF2AK2,EIF2S1,EXOC2,EXOC7,FOXP1,FXR2,GTF2F1,GTF2F2,HACD3,HIST1H3A,HTRA1,IFITM2,ILF3,ISG15,IST1,ITGAV,LARP1,LGALS1,LMCD1,LRSAM1,MAPK3,MAVS,MDH1,MIF,MRPS10,MVB12A,MVB12B,NECTIN2,NELFA,NELFB,NELFE,NUP93,OSBP,P4HB,PABPC1,PC,PCBP2,PFN1,PKN2,POLR2A,POLR2B,POLR2C,POLR2D,POLR2E,POLR2G,POL…
GO:0038061	NIK/NF-kappaB signaling	1.99367e-18	4.00109e-17	43	3560	96	35266	0.0120787	0.00272217	0.447917	0.100947	iPSCs-CECs	COPS8,CUL1,MALT1,PPP4C,PSMA1,PSMA2,PSMA3,PSMA4,PSMA5,PSMA6,PSMA7,PSMB1,PSMB2,PSMB3,PSMB4,PSMB5,PSMB6,PSMB7,PSMC1,PSMC2,PSMC4,PSMC5,PSMC6,PSMD1,PSMD10,PSMD11,PSMD12,PSMD13,PSMD14,PSMD2,PSMD3,PSMD6,PSMD7,PSMD9,PSME1,PSME2,PSME3,PSMF1,RPS27A,SKP1,TNFRSF10B,UBA3,UBE2M
GO:0007417	central nervous system development	2.49195e-18	4.99064e-17	179	3560	915	35266	0.0502809	0.0259457	0.195628	0.100947	iPSCs-CECs	AARS,ABAT,ABR,ACAT1,ACSL3,ACTB,ACTL6A,AK2,AK4,ALDH1A3,ALDH3A2,ALDH5A1,ANP32B,ANXA3,APP,ARHGAP35,ARID1A,ARL6,ARSB,ATIC,ATP2B1,ATP2B4,ATP5J,BAD,BAG3,BAG6,BAK1,BAX,BID,BYSL,CASP3,CAST,CDH2,CDK5,CDK5RAP3,CDK6,CKB,CLN8,CLU,CNP,COL4A1,COX6B1,CREB1,CSK,CTNNA2,CTNNB1,CTNND1,DOCK7,DPCD,DPYSL2,DYNLL1,EIF2B1,EIF2B2,EIF2B3,EIF2B4,EIF2B5,ELP3,EML1,ERBB2,G6PD,GART,GLUD1,GNAQ,GNB4,GNG12,GSK3B,GSTP1,H2AFY2,H3F3A…
GO:0007006	mitochondrial membrane organization	2.7328e-18	5.46162e-17	45	3560	105	35266	0.0126404	0.00297737	0.428571	0.100947	iPSCs-CECs	ACAA2,AFG3L2,APOO,APOOL,BAD,BAK1,BAX,BID,BLOC1S2,CHCHD3,CHCHD6,CLN8,CNP,DYNLL1,DYNLL2,GSK3A,GSK3B,HEBP2,HK2,HSP90AA1,HSPA4,IMMT,LETM1,MIC13,MTCH2,NMT1,OPA1,PPP3R1,RHOT1,RHOT2,SAMM50,SLC25A5,SNCA,STAT3,TIMM10,TIMM50,TIMM9,TOMM20,TOMM22,TP53BP2,YWHAE,YWHAG,YWHAH,YWHAQ,YWHAZ
GO:1904951	positive regulation of establishment of protein localization	3.01784e-18	6.01878e-17	121	3560	526	35266	0.0339888	0.0149152	0.230038	0.100947	iPSCs-CECs	ABAT,ACSL3,ACTL6A,ANK3,ANP32B,ARF1,ARF6,ARIH2,ASPH,B3GAT3,BAD,BCAP31,BID,CCT2,CCT4,CCT5,CCT6A,CCT7,CCT8,CD276,CDK1,CDK5,CHERP,CHP1,CSNK2A2,CYB5R1,DAB2,DKC1,DLG1,DNM1L,DYNLL1,DYNLL2,EPHA2,ERBB2,EXOC1,EZR,FIS1,GJA1,GLMN,GLUD1,GLUL,GOLPH3,GSK3A,GSK3B,HNRNPM,HSP90AA1,HSP90AB1,HTRA2,HUWE1,INS,IPO5,IRF3,JUP,KIF5B,MAPK14,MAVS,MFF,MIF,MYO18A,MYO1C,NCL,NMT1,NPEPPS,NUTF2,OXCT1,PANX1,PCM1,PFKM,PHPT1,POSTN,P…
GO:0060322	head development	3.14323e-18	6.25587e-17	154	3560	744	35266	0.0432584	0.0210968	0.206989	0.100947	iPSCs-CECs	AARS,ABAT,ABR,ACAT1,ACSL3,ACTB,AK2,AK4,ALDH1A3,ANP32B,ANXA3,APP,ARHGAP35,ARID1A,ARL6,ASPH,ATIC,ATP2B1,ATP2B4,ATP5J,ATP6AP2,BAD,BAG3,BAG6,BAK1,BAX,BID,BYSL,CASP3,CAST,CDH2,CDK5,CDK5RAP3,CDK6,CKB,CNP,COL1A1,COL4A1,COX6B1,CREB1,CSK,CTNNA2,CTNNB1,CTNND1,DOCK7,DPCD,DPYSL2,DYNLL1,EML1,G6PD,GART,GLUD1,GNAQ,GNB4,GNG12,GSK3B,H2AFY2,H3F3A,HMGCS1,HNRNPD,HOOK3,HPRT1,HSPA5,HTRA2,IGF2BP1,INA,KRAS,LAMB1,LDB1,LD…
GO:0050821	protein stabilization	3.53023e-18	7.01159e-17	51	3560	132	35266	0.0143258	0.00374298	0.386364	0.100947	iPSCs-CECs	AAK1,ATP1B3,BAG3,BAG6,CALR,CCT2,CCT4,CCT5,CCT6A,CCT7,CCT8,CDC37,CHP1,CLU,COG3,COG7,CREB1,CRTAP,DNAJA3,FLOT2,GAPDH,GNAQ,GTPBP4,HCFC1,HIST1H1B,HSP90AA1,HSP90AB1,HSPA1B,HSPD1,LAMP1,LAMP2,NAA15,NAPG,P3H1,PARK7,PDCD10,PFN1,PFN2,PHB,PIN1,PPIB,SEL1L,STK4,STX12,STXBP1,TCP1,TELO2,UBE2B,USP7,WFS1,WIZ
GO:0051701	interaction with host	3.69337e-18	7.32048e-17	54	3560	146	35266	0.0151685	0.00413996	0.369863	0.100947	iPSCs-CECs	ALYREF,BAD,CAV1,CCNK,CD81,CPSF4,CXADR,DAG1,DERL1,DYNLT1,EFNB2,EIF2AK2,EPS15,HSPA1B,ICAM1,IST1,ITGA5,ITGAV,ITGB6,KPNA1,KPNA2,KPNA3,KPNA4,KPNB1,LAMP1,NCAM1,NECTIN2,NUP153,PABPN1,PPIA,PPID,RAB7A,RPSA,RRAGA,SCARB2,SERPINB9,SLC1A5,SLC25A6,TCP1,TFRC,TGFB1,THOC1,THOC2,THOC3,THOC5,THOC6,THOC7,TYMS,VAPA,VAPB,VPS18,VPS4A,VPS4B,XPR1
GO:0048468	cell development	3.79114e-18	7.49881e-17	271	3560	1597	35266	0.0761236	0.0452844	0.169693	0.100947	iPSCs-CECs	ABI1,ACSL4,ACTA2,ACTG1,ACTN1,AFG3L2,AGFG1,AGRN,ALCAM,ANK3,ANTXR1,ANXA2,APOE,APP,ARFGEF1,ARIH2,ARL3,ATG5,ATP2A2,ATXN10,B4GAT1,BAIAP2,BAX,BLOC1S1,BLOC1S2,BLOC1S4,BLOC1S6,CALU,CAMK2D,CASP3,CBFB,CDK1,CDK5,CDK6,CDKN1C,CELF1,CFL2,CLIC4,CLU,CNP,COL11A1,COL18A1,CORO1C,CPNE1,CREB1,CRMP1,CTHRC1,CTNNA1,CTNNA2,CTNNB1,CTTN,CUL3,CUL4B,CXADR,CYFIP1,DAG1,DBNL,DDX20,DICER1,DLD,DNM2,DOCK7,DPYSL2,DPYSL3,DPYSL4,DPYS…
GO:0044772	mitotic cell cycle phase transition	4.76408e-18	9.40393e-17	75	3560	254	35266	0.0210674	0.0072024	0.295276	0.100947	iPSCs-CECs	ARPP19,BCAT1,BRD4,CAMK2D,CDC23,CDC27,CDK1,CDK2,CDK3,CDK6,CEP41,CETN2,CHMP2A,CHMP4B,CHMP7,CKAP5,CLASP1,CSNK1D,CUL1,CUL3,CUL4A,CUL5,DCTN1,DCTN2,DCTN3,DNM2,DYNC1H1,DYNC1I2,DYNLL1,EIF4E,EIF4EBP1,ENSA,GSPT1,HSP90AA1,KHDRBS1,MAPRE1,MCM2,MCM4,MCM5,MCM6,MCM7,MNAT1,NES,ORC4,ORC5,PAFAH1B1,PCM1,PCNA,PPAT,PPP1CB,PPP1R12A,PPP2R1A,PPP2R2A,PPP3CA,PRKACA,PRKAR2B,RAB8A,RANBP1,RCC1,RPA1,RPA3,RPS27A,RPS6,RRM2,SKP1,…
GO:0006793	phosphorus metabolic process	5.41533e-18	1.06675e-16	574	3560	4078	35266	0.161236	0.115635	0.140755	0.100947	iPSCs-CECs	AAK1,AASS,ABHD12,ABHD14B,ABHD5,ABHD6,ABI1,ABI2,ACLY,ACOT1,ACOT13,ACOT7,ACOT9,ACP1,ACP2,ACSF2,ACSL3,ACSL4,ACYP1,ADA,ADAM10,ADK,ADPGK,ADSL,ADSS,AGK,AGPAT1,AGPAT4,AK1,AK2,AK3,AK4,AK6,AKAP13,AKAP8L,ALDH18A1,ALDH5A1,ALDOA,ALDOC,ALG5,APEX1,APP,APRT,ARF1,ATIC,ATP5A1,ATP5B,ATP5C1,ATP5D,ATP5F1,ATP5H,ATP5I,ATP5J,ATP5J2,ATP5L,ATP5O,ATP6V0A1,ATP6V1A,ATP6V1B2,BAD,BAZ1B,BCKDK,BPNT1,CA3,CAB39,CAD,CALM3,CAMK2D,C…
GO:0051254	positive regulation of RNA metabolic process	5.83156e-18	1.1464e-16	251	3560	1450	35266	0.0705056	0.0411161	0.173103	0.100947	iPSCs-CECs	AATF,ABHD14B,AGO1,AGO2,AGRN,ALYREF,APP,ARID1A,ARMCX3,ASF1A,ASH2L,ASPH,ATF7IP,BAZ1B,BCL10,BCLAF1,BLOC1S2,BRD4,BRD7,C14orf166,CAND1,CBFB,CCNK,CD81,CDC73,CDK2,CDK5RAP3,CDKN1C,CEBPZ,CHCHD2,CNBP,CNOT1,CNOT7,COL1A1,COPS5,CREB1,CRTC1,CTCF,CTNNB1,CTR9,DAB2,DAZAP1,DCN,DDX17,DDX3X,DDX41,DDX5,DHX36,DNM2,DVL2,EDF1,EIF2A,ENY2,ERBB2,ERLIN1,ERLIN2,FADD,FOXK1,FUBP3,GABPA,GCN1,GNL3,GSK3B,GTF2F1,GTF2F2,GTPBP1,HCFC…
GO:0030030	cell projection organization	7.1865e-18	1.40987e-16	186	3560	974	35266	0.0522472	0.0276187	0.190965	0.100947	iPSCs-CECs	ABI1,ABLIM1,ACSL4,ACTR3,AFG3L2,ALCAM,ANK3,APOE,APP,ARF1,ARF6,ARFGEF1,ARFIP2,ARHGEF7,ARL3,ATXN10,B4GAT1,BAIAP2,BLOC1S1,BLOC1S2,BLOC1S4,BLOC1S6,CALU,CD2AP,CDK5,CFAP20,CLU,CNP,CORO1B,CPNE1,CREB1,CRMP1,CTHRC1,CTNNA1,CTNNA2,CTTN,CUL3,CUL4B,CYFIP1,DAG1,DBNL,DICER1,DNAAF5,DNM2,DOCK7,DPYSL2,DPYSL4,DPYSL5,DYNLL1,DYNLT1,EFHD1,EFNB1,EFNB2,EHD1,ENAH,EPB41L3,ERBB2,EZR,FARP1,FLOT1,FSCN1,GAP43,GJA1,GOLPH3,GPC1,…
GO:0002758	innate immune response-activating signal transduction	8.01072e-18	1.56837e-16	66	3560	208	35266	0.0185393	0.00589803	0.317308	0.100947	iPSCs-CECs	BCL10,CNPY3,COLEC12,CUL1,FADD,HRAS,HSPD1,IRF3,KRAS,LGMN,LSM14A,MALT1,MAP2K6,MAPKAPK2,MAVS,MYD88,NRAS,PAK1,PAK2,PRKACA,PRKACB,PSMA1,PSMA2,PSMA3,PSMA4,PSMA5,PSMA6,PSMA7,PSMB1,PSMB2,PSMB3,PSMB4,PSMB5,PSMB6,PSMB7,PSMC1,PSMC2,PSMC4,PSMC5,PSMC6,PSMD1,PSMD10,PSMD11,PSMD12,PSMD13,PSMD14,PSMD2,PSMD3,PSMD6,PSMD7,PSMD9,PSME1,PSME2,PSME3,PSMF1,RFTN1,RIPK1,RPS27A,SKP1,SRC,TAB1,TICAM2,UBE2D1,UBE2D2,UBE2N,UBE2V1
GO:0010942	positive regulation of cell death	1.183e-17	2.31142e-16	142	3560	673	35266	0.0398876	0.0190835	0.210996	0.100947	iPSCs-CECs	ABR,AES,AIFM1,AIMP2,AKAP13,ALDH1A3,ANP32B,ANXA5,APOE,ARHGEF7,ARL6IP5,BAD,BAK1,BAX,BCAP31,BCL10,BCL2L13,BCLAF1,BID,BIN1,C1QBP,CAMK2D,CASP3,CAV1,CCAR2,CDK5,CLU,COL18A1,CRADD,CREB1,CTGF,CTNNA1,CTNNB1,CTNNBL1,CTSC,CTSH,CYCS,DAP,DAPK3,DDX20,DDX3X,DFFA,DFNA5,DIABLO,DNAJA1,DNAJA3,DNM1L,DNM2,DNMT3A,DYNLL1,DYNLL2,EEF1A2,EEF1E1,EIF2AK2,EIF2S1,ENDOG,FADD,FAM162A,FIS1,GSK3A,GSK3B,HDAC6,HEBP2,HIP1,HSPD1,HSPE1…
GO:0051270	regulation of cellular component movement	1.27666e-17	2.48936e-16	166	3560	838	35266	0.0466292	0.0237623	0.198091	0.100947	iPSCs-CECs	AAMP,ABHD6,ABR,ACTN1,ACTN4,ADA,ADAM10,ADAM17,ADARB1,ANXA3,ANXA5,APEX1,APOE,ARHGDIB,ARHGEF7,ARSB,ATP2A2,BCAR1,C1QBP,CALR,CAMK2D,CAV1,CCAR1,CD63,CD74,CD81,CDK5,CDK6,CERS2,CFAP20,CLASP1,CLIC4,COL18A1,COL1A1,CORO1B,CORO1C,CPNE3,CTNNA1,CTSH,DAB2,DAG1,DAPK3,DCN,DIAPH1,DOCK7,DPYSL3,DSG2,DSP,ELP3,ELP5,EPB41L5,EPHA2,ERBB2,FADD,FN1,FOXP1,GLIPR2,GNA13,GSK3B,GTPBP4,HDAC6,HRAS,HSPA5,HSPB1,ICAM1,IGBP1,IGF1R,IG…
GO:0032388	positive regulation of intracellular transport	1.54703e-17	3.01045e-16	87	3560	327	35266	0.0244382	0.00927239	0.266055	0.100947	iPSCs-CECs	ACTL6A,ANK3,ANP32B,ARF1,ARIH2,ASPH,B3GAT3,BAD,BAK1,BAX,BCAP31,BID,CDK1,CDK5,CHERP,CHP1,CSNK2A2,CYB5R1,DAB2,DNM1,DYNLL1,DYNLL2,EHD1,ERBB2,EZR,FIS1,GSK3A,GSK3B,HSP90AA1,HSP90AB1,HTRA2,HUWE1,IPO5,JUP,KHDRBS1,MAPK14,MAVS,MFF,MYO1C,NCBP2,NMT1,NPEPPS,NUTF2,PCM1,PPM1A,PPP3CA,PPP3R1,PRKACA,PSMB7,PTPN23,RAB21,RANBP3,RBM22,RBPMS,RDX,RHOA,RPL28,RUVBL1,SAE1,SCP2,SFRP2,SH3GLB1,SMAD4,SNAPIN,SNX4,STOM,STX18,TGF…
GO:0032446	protein modification by small protein conjugation	1.58609e-17	3.07401e-16	190	3560	1010	35266	0.0533708	0.0286395	0.188119	0.100947	iPSCs-CECs	AAAS,ANAPC7,ARIH1,ARIH2,ATG3,BLMH,BUB3,CAND1,CBFB,CBL,CDC16,CDC23,CDC26,CDC27,CDC73,CDK1,CDK5RAP3,CETN2,CTR9,CUL1,CUL3,CUL4A,CUL4B,CUL5,CUL7,DCAF13,DCAF7,DCAF8,DCUN1D1,DDB1,DDB2,DDRGK1,FBXO2,FBXO22,FBXO7,HDAC6,HERC4,HLTF,HNRNPC,HUWE1,KLHL14,LNPEP,LRRC41,LRSAM1,MAD2L1,MALT1,MDC1,MED10,MED17,MED20,MED21,MED27,MED8,MKRN2,MOCS3,MTA1,NAE1,NDC1,NEDD8,NOP58,NPEPPS,NUP107,NUP133,NUP153,NUP155,NUP160,NUP1…
GO:0014070	response to organic cyclic compound	1.58609e-17	3.07401e-16	190	3560	1010	35266	0.0533708	0.0286395	0.188119	0.100947	iPSCs-CECs	ABAT,ABCD3,ACADM,ACAT1,ACSL3,ADA,ADAR,ADSS,AGL,AGO1,AGO2,AIFM1,ALAD,ANXA3,ANXA7,APEX1,APP,ARID1A,ASPH,ATP2B1,ATP2B4,BAD,BAK1,BAX,BID,BYSL,CAD,CALR,CALU,CARM1,CASP3,CAT,CAV1,CDC5L,CDK1,CDK2,CDK5,CDO1,CHKA,COL1A1,COLEC12,COMT,CPT1A,CREB1,CRYAB,CTGF,CTNNA1,CTNNB1,DDX1,DDX21,DHX36,DIAPH1,DICER1,DNAJA1,DNM2,DNMT3A,DPYSL2,DSG2,EEF2,EFTUD2,EIF2AK2,EIF4A3,ENDOG,EPHX1,EZR,FECH,FKBP4,FLOT1,FN1,FNTB,G6PD,GB…
GO:0051052	regulation of DNA metabolic process	1.75773e-17	3.39981e-16	94	3560	369	35266	0.0264045	0.0104633	0.254743	0.100947	iPSCs-CECs	AIFM1,ALYREF,ANXA3,APEX1,BABAM1,BAX,BRCC3,CALR,CCT2,CCT4,CCT5,CCT6A,CCT7,CCT8,CDK1,CDK2,CTNNB1,CUL4A,DEK,DFFA,DHX36,DKC1,DNMT3A,EHMT2,ENDOG,EXOSC3,GJA1,GNL3,GSK3B,GTPBP4,HNRNPA1,HNRNPC,HRAS,IGF1R,INS,KPNA1,KPNA2,LIG3,LONP1,MAPK1,MAPK3,MBD1,MBD3,MECP2,MGMT,MPHOSPH8,MSH6,NAT10,NEK7,NPM1,NUDT16,OTUB1,PCNA,PDGFC,PDGFRB,PDS5A,PFN1,PNKP,PPP2CA,PPP2R1A,PPP4C,PPP4R2,PRKD2,PRMT5,RAC1,RAD50,RFC2,RFC3,RFC4,…
GO:0045934	negative regulation of nucleobase-containing compound metabolic process	1.9994e-17	3.85949e-16	249	3560	1449	35266	0.0699438	0.0410877	0.171843	0.100947	iPSCs-CECs	AEBP1,AES,APEX1,ARHGAP35,ARID1A,ASF1A,ATF7IP,BCL7A,BCLAF1,BRD7,C1QBP,CALR,CAV1,CBX1,CBX5,CCAR1,CCAR2,CDC73,CDK5,CDKN1C,CGGBP1,CHCHD3,CHD4,CNOT1,CNOT2,COPS2,CREB1,CREG1,CTBP1,CTCF,CTNNB1,CTNNBIP1,CTR9,CUL3,DAB2,DAP,DDX20,DDX5,DFFA,DICER1,DLG1,DNAJA3,DNAJB6,DNMT3A,DPY30,DR1,DRAP1,EHMT1,EHMT2,EIF4A2,ELP2,ENO1,EZR,FOXK1,FOXP1,FST,GABPA,GATAD2B,GCLC,GJA1,GNAI2,GNAI3,GSK3A,GTPBP4,H2AFV,H2AFY,H2AFY2,H3F…
GO:0010821	regulation of mitochondrion organization	2.0089e-17	3.87005e-16	89	3560	340	35266	0.025	0.00964101	0.261765	0.100947	iPSCs-CECs	ACAA2,ACTL6A,ANXA5,ARIH2,ATG5,BAD,BAK1,BAX,BID,BLOC1S1,CDC37,CRNKL1,CSNK2A2,CTTN,CYB5R1,DCN,DNM1L,DYNLL1,DYNLL2,EIF2S1,FAM162A,FIS1,FXN,GOLPH3,GPX1,GSK3A,GSK3B,HAPLN1,HDAC6,HK2,HTRA2,HUWE1,INF2,IST1,LIG3,LMCD1,LONP1,MAP1LC3B,MAP2K1,MDH1,MFF,MGARP,MLLT11,MRPS10,NDUFB9,NEFM,NME2,NMT1,NPEPPS,NUP93,OPA1,PARK7,PI4K2A,PLOD2,PPP3R1,PRKD2,PSMB7,PSMD10,RPL28,RUVBL1,SAE1,SH3GLB1,SLC25A5,SNRPB,SNRPD1,SNRPF,…
GO:0060828	regulation of canonical Wnt signaling pathway	2.59252e-17	4.98438e-16	73	3560	250	35266	0.0205056	0.00708898	0.292	0.100947	iPSCs-CECs	AES,APOE,CAV1,CCAR2,CDH2,COL1A1,CSNK1A1,CSNK1D,CTHRC1,CTNND1,CUL3,DAB2,DAPK3,DVL2,G3BP1,GSK3A,GSK3B,IFT20,IGFBP2,ILK,JUP,LGR4,MAD2L2,MAPK14,PFDN5,PIN1,PPP1CA,PSMA1,PSMA2,PSMA3,PSMA4,PSMA5,PSMA6,PSMA7,PSMB1,PSMB2,PSMB3,PSMB4,PSMB5,PSMB6,PSMB7,PSMC1,PSMC2,PSMC4,PSMC5,PSMC6,PSMD1,PSMD10,PSMD11,PSMD12,PSMD13,PSMD14,PSMD2,PSMD3,PSMD6,PSMD7,PSMD9,PSME1,PSME2,PSME3,PSMF1,RBPJ,RBX1,RPS27A,SCYL2,SFRP1,SFR…
GO:0007030	Golgi organization	2.62601e-17	5.03869e-16	40	3560	89	35266	0.011236	0.00252368	0.449438	0.100947	iPSCs-CECs	ARFGEF1,ARHGEF7,ARL1,ATL2,ATL3,BAG5,CDK1,CLASP1,COG1,COG2,COG3,COG4,COG7,CSNK1A1,CSNK1D,CUL7,GBF1,GOLGA2,GOLGB1,GOLPH3,LMAN1,MYO18A,NPLOC4,NSFL1C,PDCD10,PRMT5,RAB1A,RAB2A,STX17,STX5,STX6,TMED10,TMED2,TMED5,TMED9,VMP1,VRK1,VTI1A,YWHAZ,ZW10
GO:0072359	circulatory system development	2.87416e-17	5.50384e-16	169	3560	866	35266	0.0474719	0.0245562	0.19515	0.100947	iPSCs-CECs	AAMP,ACADM,ACTA2,AIMP1,AKAP13,ANGPTL4,ANP32B,ANXA2,AP1B1,AP2B1,APOE,ARID1A,ATG5,ATP5B,BAK1,BAX,BAZ1B,C3orf58,CAD,CALR,CAMK2D,CASP3,CAV1,CDH2,CDK1,CLIC4,COL11A1,COL18A1,COL1A1,COL1A2,COL4A1,COL4A2,COL5A1,CPE,CRB2,CRELD1,CRKL,CTGF,CTNNB1,CUL7,CXADR,DCTN5,DHCR7,DNM2,DSG2,DSP,DVL2,ECE1,EFNB2,EGFL7,EPHA2,ERAP1,ERBB2,FBN1,FN1,FREM2,GAA,GJA1,GLMN,GNA11,GNA13,GNAQ,GPI,GPX1,GSK3A,GYS1,HEXIM1,HSPB11,HSPG2,…
GO:0002218	activation of innate immune response	2.88728e-17	5.51798e-16	67	3560	218	35266	0.0188202	0.00618159	0.307339	0.100947	iPSCs-CECs	BCL10,CNPY3,COLEC12,CUL1,FADD,HRAS,HSPD1,IRF3,KRAS,LGMN,LSM14A,MALT1,MAP2K6,MAPKAPK2,MAVS,MYD88,NRAS,PAK1,PAK2,PRKACA,PRKACB,PSMA1,PSMA2,PSMA3,PSMA4,PSMA5,PSMA6,PSMA7,PSMB1,PSMB2,PSMB3,PSMB4,PSMB5,PSMB6,PSMB7,PSMC1,PSMC2,PSMC4,PSMC5,PSMC6,PSMD1,PSMD10,PSMD11,PSMD12,PSMD13,PSMD14,PSMD2,PSMD3,PSMD6,PSMD7,PSMD9,PSME1,PSME2,PSME3,PSMF1,RFTN1,RIPK1,RPS27A,SIN3A,SKP1,SRC,TAB1,TICAM2,UBE2D1,UBE2D2,UBE2N…
GO:0000902	cell morphogenesis	2.89718e-17	5.52592e-16	141	3560	673	35266	0.0396067	0.0190835	0.20951	0.100947	iPSCs-CECs	ABI1,ACTN1,ADD1,AFG3L2,ALCAM,ANK3,ANTXR1,APP,B4GAT1,BAIAP2,CAP2,CASP3,CDK5,CLIC4,CLU,CNP,COL18A1,CPNE1,CREB1,CRMP1,CTNNA2,CTTN,CUL3,CYFIP1,DAG1,DBNL,DICER1,DNM2,DOCK7,DPYSL2,DPYSL4,DPYSL5,DYNLT1,EFNB1,EFNB2,ENAH,EPB41L3,EPB41L5,EPHA2,ERBB2,EZR,FARP1,FERMT2,FLNB,FLOT1,FN1,GAP43,GJA1,GPC1,GPM6A,GRB2,GSK3B,HPRT1,HRAS,ILK,IMPACT,IQGAP1,ITGA1,ITGAV,KIDINS220,KIF5B,KIF5C,KRAS,LAMA5,LAMB1,LAMB2,LAMC1,LG…
GO:0043068	positive regulation of programmed cell death	3.12934e-17	5.9569e-16	136	3560	640	35266	0.0382022	0.0181478	0.2125	0.100947	iPSCs-CECs	ABR,AES,AIFM1,AKAP13,ALDH1A3,ANP32B,ANXA5,ARHGEF7,ARL6IP5,BAD,BAK1,BAX,BCAP31,BCL10,BCL2L13,BCLAF1,BID,BIN1,C1QBP,CAMK2D,CASP3,CAV1,CCAR2,CDK5,CLU,COL18A1,CRADD,CREB1,CTGF,CTNNA1,CTNNB1,CTNNBL1,CTSC,CTSH,CYCS,DAP,DAPK3,DDX20,DDX3X,DFFA,DFNA5,DIABLO,DNAJA1,DNAJA3,DNM1L,DNM2,DYNLL1,DYNLL2,EEF1A2,EEF1E1,EIF2AK2,EIF2S1,ENDOG,FADD,FAM162A,FIS1,GSK3A,GSK3B,HDAC6,HIP1,HSPD1,HSPE1,HTRA2,ING5,ITGA1,ITGA6,…
GO:0000288	nuclear-transcribed mRNA catabolic process, deadenylation-dependent decay	3.18517e-17	6.0512e-16	34	3560	66	35266	0.00955056	0.00187149	0.515152	0.100947	iPSCs-CECs	CNOT1,CNOT10,CNOT2,CNOT3,CNOT7,DCP1A,DCPS,DIS3,EDC3,EDC4,EIF4A1,EIF4A2,EIF4A3,EIF4B,EIF4E,EIF4G1,EXOSC2,EXOSC3,EXOSC4,EXOSC5,EXOSC6,EXOSC7,EXOSC8,EXOSC9,LSM1,LSM2,LSM3,LSM5,LSM6,LSM7,PABPC1,PAIP1,POLR2D,TNKS1BP1
GO:0120036	plasma membrane bounded cell projection organization	3.65521e-17	6.93049e-16	179	3560	939	35266	0.0502809	0.0266262	0.190628	0.100947	iPSCs-CECs	ABI1,ABLIM1,ACSL4,ACTR3,AFG3L2,ALCAM,ANK3,APOE,APP,ARF1,ARF6,ARFGEF1,ARFIP2,ARHGEF7,ARL3,ATXN10,B4GAT1,BAIAP2,BLOC1S1,BLOC1S2,BLOC1S4,BLOC1S6,CALU,CD2AP,CDK5,CFAP20,CLU,CNP,CORO1B,CPNE1,CREB1,CRMP1,CTHRC1,CTNNA1,CTNNA2,CTTN,CUL4B,CYFIP1,DAG1,DBNL,DICER1,DNAAF5,DNM2,DOCK7,DPYSL2,DPYSL4,DPYSL5,DYNLL1,DYNLT1,EFHD1,EFNB1,EFNB2,EHD1,ENAH,EPB41L3,ERBB2,EZR,FARP1,FLOT1,FSCN1,GAP43,GJA1,GOLPH3,GPC1,GPM6A…
GO:0016925	protein sumoylation	3.8057e-17	7.20161e-16	47	3560	120	35266	0.0132022	0.00340271	0.391667	0.100947	iPSCs-CECs	AAAS,CETN2,HNRNPC,MDC1,MTA1,NDC1,NOP58,NUP107,NUP133,NUP153,NUP155,NUP160,NUP188,NUP210,NUP214,NUP35,NUP37,NUP43,NUP54,NUP58,NUP62,NUP85,NUP88,NUP93,NUP98,PCNA,PHC2,RAD21,RAE1,RANBP2,RANGAP1,RING1,RPA1,SAE1,SEH1L,SMC3,SP3,STAG1,STAG2,SUMO2,TOP1,TOP2A,TOP2B,TP53BP1,TPR,TRIM28,UBE2I
GO:0043065	positive regulation of apoptotic process	3.93508e-17	7.43181e-16	135	3560	635	35266	0.0379213	0.018006	0.212598	0.100947	iPSCs-CECs	ABR,AES,AIFM1,AKAP13,ALDH1A3,ANP32B,ANXA5,ARHGEF7,ARL6IP5,BAD,BAK1,BAX,BCAP31,BCL10,BCL2L13,BCLAF1,BID,BIN1,C1QBP,CAMK2D,CASP3,CAV1,CCAR2,CDK5,CLU,COL18A1,CRADD,CREB1,CTGF,CTNNA1,CTNNB1,CTNNBL1,CTSC,CTSH,CYCS,DAP,DAPK3,DDX20,DDX3X,DFFA,DFNA5,DIABLO,DNAJA1,DNAJA3,DNM1L,DNM2,DYNLL1,DYNLL2,EEF1A2,EEF1E1,EIF2AK2,EIF2S1,ENDOG,FADD,FAM162A,FIS1,GSK3A,GSK3B,HIP1,HSPD1,HSPE1,HTRA2,ING5,ITGA1,ITGA6,ITM2C,…
GO:1903902	positive regulation of viral life cycle	4.37918e-17	8.25433e-16	29	3560	49	35266	0.00814607	0.00138944	0.591837	0.100947	iPSCs-CECs	ADAR,ADARB1,CHMP2A,CHMP4B,DDB1,DDX3X,HACD3,LARP1,LGALS1,P4HB,PABPC1,PC,PKN2,PPIA,PPIB,PPID,PPIE,PPIH,RAD23A,SRPK1,SRPK2,STOM,TARBP2,TOP2A,TSG101,VAPA,VAPB,VPS4A,VPS4B
GO:0036498	IRE1-mediated unfolded protein response	5.18784e-17	9.75943e-16	31	3560	56	35266	0.00870787	0.00158793	0.553571	0.100947	iPSCs-CECs	ACADVL,ADD1,ARFGAP1,ASNA1,CUL7,DCTN1,DNAJB11,DNAJC3,FKBP14,GFPT1,GOSR2,GSK3A,HDGF,HSPA5,HYOU1,MYDGF,PDIA5,PDIA6,PREB,PTPN1,SEC31A,SEC61A1,SEC61G,SEC63,SRPRA,SRPRB,SSR1,TLN1,TPP1,WFS1,YIF1A
GO:0044765	single-organism transport	5.76143e-17	1.08173e-15	437	3560	2966	35266	0.122753	0.0841037	0.147336	0.100947	iPSCs-CECs	AAAS,ABCC1,ABCD3,ABI1,ACSL3,ACSL4,ACTB,ACTG1,ACTN1,ACTN4,ACTR2,ACTR3,ADA,ADAR,AFG3L2,AHCYL1,ALDOA,ANK3,ANXA2,ANXA3,AP3B1,AP3D1,AP3M1,AP3S1,APLP2,APOE,APOO,APP,APRT,ARF1,ARFGAP3,ARFGEF1,ARFRP1,ARL3,ARL6,ARL6IP5,ARPC1A,ARPC1B,ARPC2,ARPC3,ARPC5,ATP1B3,ATP2B4,ATP5A1,ATP5B,ATP5C1,ATP5D,ATP5F1,ATP5H,ATP5I,ATP5J,ATP5J2,ATP5L,ATP5O,ATP6AP1,ATP6V0A1,ATP6V0D1,ATP6V1A,ATP6V1B2,ATP6V1C1,ATP6V1C2,ATP6V1D,ATP6…
GO:1905114	cell surface receptor signaling pathway involved in cell-cell signaling	5.85341e-17	1.09686e-15	116	3560	513	35266	0.0325843	0.0145466	0.226121	0.100947	iPSCs-CECs	AES,AGO1,AGO2,AP2A1,AP2A2,AP2B1,AP2M1,ARL6,BRD7,CAV1,CCAR2,CDC73,CDK5,CLTC,CPE,CSNK1A1,CSNK1D,CSNK2A2,CTHRC1,CTNNB1,CTNNBIP1,CTNND1,CTR9,CUL1,CUL3,DAB2,DDB1,DDX3X,DVL2,FERMT2,GNB1,GNG2,GPC4,GPC6,GSK3A,GSK3B,HMGXB4,LDB1,LGR4,MACF1,MECP2,MESDC2,MOV10,NDRG2,NXN,PAF1,PFN1,PLCB3,PPM1A,PPP1CA,PPP3CA,PPP3R1,PSMA1,PSMA2,PSMA3,PSMA4,PSMA5,PSMA6,PSMA7,PSMB1,PSMB2,PSMB3,PSMB4,PSMB5,PSMB6,PSMB7,PSMC1,PSMC2,P…
GO:0090090	negative regulation of canonical Wnt signaling pathway	6.05839e-17	1.13306e-15	57	3560	169	35266	0.0160112	0.00479215	0.337278	0.100947	iPSCs-CECs	AES,APOE,CAV1,CDH2,CSNK1A1,CTHRC1,CTNND1,CUL3,DAB2,DVL2,G3BP1,GSK3A,GSK3B,IGFBP2,MAD2L2,MAPK14,PFDN5,PSMA1,PSMA2,PSMA3,PSMA4,PSMA5,PSMA6,PSMA7,PSMB1,PSMB2,PSMB3,PSMB4,PSMB5,PSMB6,PSMB7,PSMC1,PSMC2,PSMC4,PSMC5,PSMC6,PSMD1,PSMD10,PSMD11,PSMD12,PSMD13,PSMD14,PSMD2,PSMD3,PSMD6,PSMD7,PSMD9,PSME1,PSME2,PSME3,PSMF1,RBX1,RPS27A,SCYL2,SFRP1,SFRP2,STK4
GO:0030111	regulation of Wnt signaling pathway	6.4716e-17	1.20799e-15	88	3560	340	35266	0.0247191	0.00964101	0.258824	0.100947	iPSCs-CECs	AES,APOE,ATP6AP2,ATP6V1C2,CAV1,CCAR2,CDC73,CDH2,COL1A1,CSNK1A1,CSNK1D,CTHRC1,CTNNBIP1,CTNND1,CUL3,DAB2,DAPK3,DVL2,G3BP1,GSK3A,GSK3B,HMGXB4,IFT20,IGFBP2,ILK,JUP,LGR4,MACF1,MAD2L2,MAPK14,NXN,PFDN5,PIN1,PPM1A,PPP1CA,PPP2CA,PPP2R1A,PSMA1,PSMA2,PSMA3,PSMA4,PSMA5,PSMA6,PSMA7,PSMB1,PSMB2,PSMB3,PSMB4,PSMB5,PSMB6,PSMB7,PSMC1,PSMC2,PSMC4,PSMC5,PSMC6,PSMD1,PSMD10,PSMD11,PSMD12,PSMD13,PSMD14,PSMD2,PSMD3,PSMD…
GO:0006606	protein import into nucleus	6.6147e-17	1.22755e-15	48	3560	126	35266	0.0134831	0.00357285	0.380952	0.100947	iPSCs-CECs	ADAR,CSE1L,CTNNB1,DAG1,IPO11,IPO4,IPO5,IPO7,IPO9,KPNA1,KPNA2,KPNA3,KPNA4,KPNA5,KPNB1,MAPK1,MAPK3,NOP58,NUP107,NUP133,NUP155,NUP188,NUP214,NUP35,NUP54,NUP58,NUP62,NUP85,NUP88,NUP93,NUTF2,PDIA3,PPP3CA,RAE1,RAN,RANBP1,RANBP2,RBM22,RPAIN,RPL23,SPTBN1,STAT3,TGFB1,TGFB2,TNPO1,TNPO2,TNPO3,TPR
GO:0044744	protein targeting to nucleus	6.6147e-17	1.22755e-15	48	3560	126	35266	0.0134831	0.00357285	0.380952	0.100947	iPSCs-CECs	ADAR,CSE1L,CTNNB1,DAG1,IPO11,IPO4,IPO5,IPO7,IPO9,KPNA1,KPNA2,KPNA3,KPNA4,KPNA5,KPNB1,MAPK1,MAPK3,NOP58,NUP107,NUP133,NUP155,NUP188,NUP214,NUP35,NUP54,NUP58,NUP62,NUP85,NUP88,NUP93,NUTF2,PDIA3,PPP3CA,RAE1,RAN,RANBP1,RANBP2,RBM22,RPAIN,RPL23,SPTBN1,STAT3,TGFB1,TGFB2,TNPO1,TNPO2,TNPO3,TPR
GO:1902593	single-organism nuclear import	6.6147e-17	1.22755e-15	48	3560	126	35266	0.0134831	0.00357285	0.380952	0.100947	iPSCs-CECs	ADAR,CSE1L,CTNNB1,DAG1,IPO11,IPO4,IPO5,IPO7,IPO9,KPNA1,KPNA2,KPNA3,KPNA4,KPNA5,KPNB1,MAPK1,MAPK3,NOP58,NUP107,NUP133,NUP155,NUP188,NUP214,NUP35,NUP54,NUP58,NUP62,NUP85,NUP88,NUP93,NUTF2,PDIA3,PPP3CA,RAE1,RAN,RANBP1,RANBP2,RBM22,RPAIN,RPL23,SPTBN1,STAT3,TGFB1,TGFB2,TNPO1,TNPO2,TNPO3,TPR
GO:0034249	negative regulation of cellular amide metabolic process	7.3812e-17	1.36716e-15	68	3560	227	35266	0.0191011	0.00643679	0.299559	0.100947	iPSCs-CECs	ADAR,AGO1,AGO2,APOE,CALR,CAPRIN1,CELF1,CIRBP,CLU,CNOT1,CNOT2,CNOT3,CNOT7,DAPK3,DDX3X,DICER1,EIF2AK2,EIF2B3,EIF2B4,EIF2B5,EIF2S1,EIF3E,EIF4A3,EIF4E,EIF4E2,EIF4EBP1,EIF4EBP2,EIF4ENIF1,EIF6,FXR1,FXR2,GAPDH,HNRNPA2B1,HNRNPD,HNRNPR,IGF2BP1,IGF2BP2,IGF2BP3,IGFBP5,ILF3,LIN28A,LIN28B,METTL14,METTL3,MOV10,MRPL44,PAIP2,PRKRA,PURA,QKI,RACK1,RAN,RBM4,RPL13A,RPS3,SMAD2,SNCA,SNRNP70,SRP9,SRRT,STAT3,SYNCRIP,TAR…
GO:0045595	regulation of cell differentiation	8.16997e-17	1.51034e-15	266	3560	1596	35266	0.0747191	0.0452561	0.166667	0.100947	iPSCs-CECs	ACTN4,ADA,ADNP,AKAP13,ANP32B,AP3B1,AP3D1,APOE,APP,ARF1,ARF6,ARHGAP35,ARHGDIA,ARHGEF1,ARHGEF7,ARPC2,ARSB,ATP6AP1,B2M,BAD,BAG5,BAIAP2,BIN1,BLOC1S6,C1QBP,CA2,CALR,CAPRIN1,CARM1,CAV1,CD276,CD74,CDC73,CDH2,CDK1,CDK5,CDK5RAP3,CDK6,CERS2,CFL1,CLASP1,CLIC1,CLPTM1,CLU,COL1A1,COL5A1,COL5A2,CORO1C,CPNE1,CRB2,CREB1,CRMP1,CRTC1,CTGF,CTH,CTHRC1,CTNNA1,CTNNA2,CTNNB1,CTNNBIP1,CTR9,CTTN,CUL4A,CUL7,DAB2,DAG1,DBN1,…
GO:0042274	ribosomal small subunit biogenesis	8.95723e-17	1.6527e-15	33	3560	64	35266	0.00926966	0.00181478	0.515625	0.100947	iPSCs-CECs	BMS1,BYSL,DCAF13,EMG1,FCF1,HEATR1,KRR1,LSM6,MRPS11,MRPS7,MRPS9,NOC4L,NOL11,PWP2,RCL1,RPL38,RPS10,RPS14,RPS17,RPS19,RPS24,RPS27L,RPS28,RPS5,RPS6,RPS7,RPSA,RRS1,SNU13,TBL3,TSR1,UTP3,WDR3
GO:0009605	response to external stimulus	9.30388e-17	1.71338e-15	323	3560	2045	35266	0.0907303	0.0579879	0.157946	0.100947	iPSCs-CECs	ABCE1,ABCF3,ABHD12,ABR,ACADM,ACAT1,ACSL3,ACSL4,ACTA2,ADA,ADAM17,ADAR,ADARB1,ADH5,ADNP,AFG3L2,AGL,AHCY,AIFM1,AIMP1,ALAD,ALCAM,ALDH1A3,ALKBH5,ANK3,ANXA3,ANXA5,AP1G1,AP1M1,AP1S1,AP3D1,APOE,APP,ARSB,ATG5,ATP2B1,B2M,B4GAT1,BAD,BAG3,BAIAP2,BAK1,BANF1,BCAR1,BCL10,BLOC1S6,BYSL,CASP3,CAT,CAV1,CBS,CCT5,CD47,CD63,CDC73,CDK5,CDK6,CFL1,CLU,CNP,COL11A1,COL1A1,COMT,CORO1B,COTL1,CRADD,CREB1,CRMP1,CRNKL1,CRTC1,CT…
GO:0042592	homeostatic process	9.93082e-17	1.82533e-15	264	3560	1583	35266	0.0741573	0.0448874	0.166772	0.100947	iPSCs-CECs	ACAD9,ACADSB,ACADVL,ACO1,ACOX1,ACOX3,ACTB,ACTG1,ADAR,ADD1,ADNP,AIFM1,AKR1B1,ALDOA,ANGPTL4,ANK3,ANXA6,ANXA7,APEX1,APOE,APP,ARF1,ASPH,ATG5,ATOX1,ATP13A1,ATP1B3,ATP2A2,ATP2B1,ATP2B4,ATP5B,ATP6AP1,ATP6V0A1,ATP6V1A,ATP6V1B2,ATP6V1C1,ATP6V1C2,ATP6V1D,ATP6V1E1,ATP6V1F,ATP6V1G1,ATP6V1H,B2M,BAD,BAK1,BAX,BCAP31,BDH2,CA2,CALB1,CALR,CAMK2D,CASP3,CAV1,CCDC22,CCDC47,CDH2,CFL2,CHERP,CHMP4B,CHP1,CKB,CLIC4,CLN6,C…
GO:0034250	positive regulation of cellular amide metabolic process	1.01766e-16	1.86695e-15	46	3560	118	35266	0.0129213	0.003346	0.389831	0.100947	iPSCs-CECs	ABCF1,APOE,C1QBP,CIRBP,CLU,DDX3X,DNAJC3,EEF2,EIF2B5,EIF4A3,EIF5A,EIF6,ELAVL1,ERBB2,FAM129A,HNRNPD,IMPACT,KHDRBS1,LARP1,LIN28A,MAPK1,MAPK3,METTL3,MTOR,NCK2,NPM1,PABPC1,PAIP1,PICALM,POLDIP3,POLR2D,POLR2G,PYM1,RACK1,RBM3,RPS27L,RPS4X,RPS9,SYNCRIP,TARBP2,TGFB1,UPF3B,UQCC2,YBX3,YTHDF1,YTHDF2
GO:0098876	vesicle-mediated transport to the plasma membrane	1.02722e-16	1.88089e-15	31	3560	57	35266	0.00870787	0.00161629	0.54386	0.100947	iPSCs-CECs	ANK3,ARFRP1,C16orf62,CCDC22,CCDC93,COMMD1,DNM2,EXOC1,EXOC2,GOLGA4,GOLPH3,GOPC,KRT18,LLGL1,MACF1,MICALL1,NSF,RAB10,RAB11B,RAB34,SNX17,SNX27,SPTBN1,STXBP6,VAMP2,VAMP3,VAMP7,VPS26A,VPS29,VPS35,VPS39
GO:0035967	cellular response to topologically incorrect protein	1.08822e-16	1.9888e-15	49	3560	132	35266	0.013764	0.00374298	0.371212	0.100947	iPSCs-CECs	AARS,ACADVL,ADD1,ARFGAP1,ASNA1,BAK1,BAX,CALR,CDK5RAP3,CTH,CUL7,DCTN1,DERL1,DERL2,DNAJB11,DNAJC3,EIF2AK2,EIF2S1,ERO1A,FKBP14,GFPT1,GOSR2,GSK3A,HDAC6,HDGF,HSPA5,HYOU1,MYDGF,PDIA5,PDIA6,PREB,PTPN1,RNF126,SDF2L1,SEC31A,SEC61A1,SEC61G,SEC63,SRPRA,SRPRB,SSR1,TBL2,TLN1,TOR1A,TPP1,VAPB,VCP,WFS1,YIF1A
GO:0018130	heterocycle biosynthetic process	1.17996e-16	2.15236e-15	548	3560	3916	35266	0.153933	0.111042	0.139939	0.100947	iPSCs-CECs	ACOT7,ACTL6A,ADA,ADK,ADNP,ADRM1,ADSL,ADSS,AEBP1,AES,AGO1,AGO2,AK1,AK2,AK3,AK4,AK6,AKAP8,ALAD,ALDH18A1,ALDOA,ALYREF,ANP32A,APEX1,APRT,ARHGAP35,ARID1A,ASCC1,ASCC2,ASCC3,ASF1A,ASH2L,ATF7IP,ATIC,ATP5A1,ATP5B,ATP5C1,ATP5D,ATP5F1,ATP5H,ATP5I,ATP5J,ATP5J2,ATP5L,ATP5O,ATP6V0A1,BAZ1B,BCLAF1,BRD3,BRD4,BRD7,BTF3,BZW1,C14orf166,C1QBP,CAD,CARM1,CBFB,CCAR1,CCAR2,CCNK,CDC5L,CDC73,CEBPZ,CGGBP1,CHCHD2,CHCHD3,CHD2…
GO:2000145	regulation of cell motility	1.45874e-16	2.65585e-15	154	3560	775	35266	0.0432584	0.0219758	0.19871	0.100947	iPSCs-CECs	AAMP,ABHD6,ABR,ACTN4,ADA,ADAM10,ADAM17,ADARB1,ANXA3,ANXA5,APEX1,APOE,ARHGDIB,ARHGEF7,ARSB,BCAR1,C1QBP,CALR,CAMK2D,CCAR1,CD63,CD74,CD81,CDK5,CDK6,CERS2,CFAP20,CLASP1,CLIC4,COL18A1,COL1A1,CORO1B,CORO1C,CPNE3,CTNNA1,CTSH,DAB2,DAG1,DAPK3,DCN,DIAPH1,DOCK7,DPYSL3,ELP3,ELP5,EPB41L5,EPHA2,ERBB2,FADD,FN1,FOXP1,GLIPR2,GNA13,GSK3B,GTPBP4,HDAC6,HRAS,HSPA5,HSPB1,ICAM1,IGF1R,IGFBP5,IKBKAP,ILK,INS,ITGA5,ITGAV,J…
GO:0071375	cellular response to peptide hormone stimulus	1.60487e-16	2.91638e-15	75	3560	269	35266	0.0210674	0.00762774	0.27881	0.100947	iPSCs-CECs	AGTRAP,AHCYL1,ANXA5,AP3S1,APEX1,APPL1,APRT,ATP6AP1,ATP6V0A1,ATP6V1A,ATP6V1B2,ATP6V1C1,ATP6V1C2,ATP6V1D,ATP6V1E1,ATP6V1F,ATP6V1G1,ATP6V1H,BAIAP2,BCAR1,CA2,CAV1,CDC5L,CDK2,CREB1,CSK,CTNNB1,EIF4EBP1,EIF4EBP2,FBN1,GFPT1,GNB1,GNB2,GNB3,GNB4,GNG12,GNG2,GNG4,GNG5,GOT1,GRB2,GSK3A,GSTP1,IGF1R,INS,MAPK1,MAPK3,MGARP,MYO5A,OGT,PAK1,PHIP,POR,PPAT,PRKACA,PRKACB,PRKAR1A,PRKAR2A,PRKAR2B,PRKCI,PRKDC,PTK2,PTPN1,PX…
GO:0019438	aromatic compound biosynthetic process	1.69891e-16	3.08143e-15	544	3560	3889	35266	0.152809	0.110276	0.139882	0.100947	iPSCs-CECs	ACOT7,ACTL6A,ADA,ADK,ADNP,ADRM1,ADSL,ADSS,AEBP1,AES,AGO1,AGO2,AK1,AK2,AK3,AK4,AK6,AKAP8,ALAD,ALDOA,ALYREF,ANP32A,APEX1,APRT,ARHGAP35,ARID1A,ASCC1,ASCC2,ASCC3,ASF1A,ASH2L,ATF7IP,ATIC,ATP5A1,ATP5B,ATP5C1,ATP5D,ATP5F1,ATP5H,ATP5I,ATP5J,ATP5J2,ATP5L,ATP5O,ATP6V0A1,BAZ1B,BCLAF1,BRD3,BRD4,BRD7,BTF3,BZW1,C14orf166,C1QBP,CAD,CARM1,CBFB,CCAR1,CCAR2,CCNK,CDC5L,CDC73,CEBPZ,CGGBP1,CHCHD2,CHCHD3,CHD2,CHD4,CNB…
GO:0042493	response to drug	1.81435e-16	3.28463e-15	105	3560	450	35266	0.0294944	0.0127602	0.233333	0.100947	iPSCs-CECs	ABAT,ABCC1,ABCD3,ACADM,ADA,ADAM17,ADD3,AK4,ALAD,APEX1,ATG5,B2M,BAD,BAK1,BAX,BLMH,CAD,CALR,CASP3,CAT,CAV1,CDK1,CDK2,COL18A1,COL1A1,COMT,CPT1A,CREB1,CTNNB1,CTPS1,DAD1,DNMT3A,DPYSL2,EBP,ECE1,EEF2,EFTUD2,EIF2B5,FECH,GCLM,GGH,GSK3B,HADH,HADHA,HDAC2,HMBS,HMGB2,HMGCS1,HNRNPD,ICAM1,IGFBP2,LDHA,LGALS1,MAOB,MAP2K6,MBD1,MCM7,MDK,MFSD10,MGMT,MGST1,MYO6,NDUFA10,OXCT1,PARK7,PFAS,PLIN2,PNP,POR,PPAT,PPM1F,PPOX,P…
GO:0009060	aerobic respiration	2.10848e-16	3.80992e-15	36	3560	77	35266	0.0101124	0.00218341	0.467532	0.100947	iPSCs-CECs	ACO1,BLOC1S1,CAT,CHCHD5,COX20,CS,DHTKD1,DLAT,DLD,FH,FXN,IDH1,IDH2,IDH3A,IDH3B,IDH3G,MDH1,MDH2,MTFR1L,NDUFV1,NNT,OGDH,PDHB,PMPCB,SDHA,SDHB,SDHC,SIRT3,SUCLA2,SUCLG1,SUCLG2,UQCR10,UQCRB,UQCRC1,UQCRC2,UQCRH
GO:0045088	regulation of innate immune response	2.26798e-16	4.09044e-15	95	3560	389	35266	0.0266854	0.0110305	0.244216	0.100947	iPSCs-CECs	ADAR,AP1G1,BCL10,C1QBP,CAV1,CDC37,CNPY3,COLEC12,CUL1,DNAJA3,ERAP1,FADD,FLOT1,HMGB2,HRAS,HSP90AB1,HSPA1B,HSPD1,INS,IRF3,KRAS,LAMP1,LGMN,LGR4,LSM14A,MALT1,MAP2K6,MAPKAPK2,MAVS,MYD88,NECTIN2,NRAS,PAK1,PAK2,PRKACA,PRKACB,PSMA1,PSMA2,PSMA3,PSMA4,PSMA5,PSMA6,PSMA7,PSMB1,PSMB2,PSMB3,PSMB4,PSMB5,PSMB6,PSMB7,PSMC1,PSMC2,PSMC4,PSMC5,PSMC6,PSMD1,PSMD10,PSMD11,PSMD12,PSMD13,PSMD14,PSMD2,PSMD3,PSMD6,PSMD7,PSM…
GO:0032990	cell part morphogenesis	2.82775e-16	5.09047e-15	113	3560	504	35266	0.0317416	0.0142914	0.224206	0.100947	iPSCs-CECs	ABI1,AFG3L2,ALCAM,ANK3,APP,B4GAT1,BAIAP2,BAX,CDK5,CLU,CNP,CPNE1,CREB1,CRMP1,CTNNA2,CTTN,CYFIP1,DAG1,DBNL,DICER1,DNM1L,DNM2,DOCK7,DPYSL2,DPYSL4,DPYSL5,DYNLT1,EFNB1,EFNB2,ENAH,EPB41L3,ERBB2,EZR,FARP1,FIS1,FLOT1,GAP43,GJA1,GPC1,GPM6A,GRB2,GSK3B,HPRT1,HRAS,ILK,IMPACT,IQGAP1,ITGA1,KIDINS220,KIF5B,KIF5C,KRAS,LAMB2,LGI1,LLGL1,MAP1B,MAP1S,MAPK1,MAPK3,MATN2,MFF,MYH10,MYH14,NCAM1,NDUFS6,NECTIN2,NEO1,NES,NR…
GO:0070925	organelle assembly	2.88808e-16	5.18937e-15	122	3560	563	35266	0.0342697	0.0159644	0.216696	0.100947	iPSCs-CECs	ACTG1,ACTR3,AGFG1,ARL3,ATG3,ATG4B,ATG5,ATXN2L,BMS1,BRIX1,C1QBP,CDK2,CETN2,CFAP20,CFL2,CHD4,CHMP2A,CHMP4A,CHMP4B,CHMP5,CHMP6,CHMP7,CIRBP,CLASP1,CNOT7,CSNK1D,DBNL,DDX3X,DHX30,DNAAF5,DNM2,DYNC1H1,DYNLL1,EDC3,EFL1,EIF2A,EIF6,EZR,GABARAPL2,GOLGA2,HGS,IST1,KIF2A,KPNB1,KRT19,LSM14A,LSM3,MAP1LC3A,MAP1LC3B,MRPL11,MRPL20,MRPS11,MRPS7,MRTO4,MVB12A,MYH10,NEBL,NECTIN2,NEK7,NIP7,NPM1,PAFAH1B1,PARVA,PCM1,PDCD6I…
GO:0036258	multivesicular body assembly	3.03068e-16	5.43543e-15	22	3560	30	35266	0.00617978	0.000850678	0.733333	0.100947	iPSCs-CECs	CHMP2A,CHMP4A,CHMP4B,CHMP5,CHMP6,CHMP7,HGS,IST1,MVB12A,PDCD6IP,SNF8,STAM,STAM2,TSG101,VPS25,VPS28,VPS36,VPS37A,VPS37C,VPS4A,VPS4B,VTA1
GO:0007420	brain development	3.04095e-16	5.44369e-15	143	3560	705	35266	0.0401685	0.0199909	0.202837	0.100947	iPSCs-CECs	AARS,ABAT,ABR,ACAT1,ACSL3,ACTB,AK2,AK4,ALDH1A3,ANP32B,ANXA3,APP,ARHGAP35,ARID1A,ARL6,ATIC,ATP2B1,ATP2B4,ATP5J,BAD,BAG3,BAG6,BAK1,BAX,BID,BYSL,CASP3,CAST,CDH2,CDK5,CDK5RAP3,CDK6,CKB,CNP,COL4A1,COX6B1,CREB1,CSK,CTNNA2,CTNNB1,CTNND1,DOCK7,DPCD,DPYSL2,DYNLL1,EML1,G6PD,GART,GLUD1,GNAQ,GNB4,GNG12,GSK3B,H2AFY2,H3F3A,HMGCS1,HNRNPD,HOOK3,HPRT1,HSPA5,HTRA2,IGF2BP1,INA,KRAS,LAMB1,LDB1,LDHA,MAOB,MAP1S,MAP2K1…
GO:0048284	organelle fusion	3.13439e-16	5.60053e-15	49	3560	135	35266	0.013764	0.00382805	0.362963	0.100947	iPSCs-CECs	AFG3L2,ANKFY1,BAK1,BAX,BET1,BNIP1,CDK1,CHCHD3,EEA1,FIS1,GDAP1,GNAI3,GOSR2,MFF,MFN1,MFN2,OPA1,RAB34,RAB7A,RAB8A,SEC22B,SNAP23,SNAP29,SNAPIN,STOML2,STX12,STX17,STX3,STX4,STX5,STX6,STX7,STX8,SYT1,TSG101,UBQLN1,USO1,VAMP2,VAMP3,VAMP7,VPS11,VPS16,VPS33A,VPS39,VPS41,VPS4A,VTI1A,VTI1B,YKT6
GO:0045727	positive regulation of translation	3.18858e-16	5.6868e-15	42	3560	103	35266	0.0117978	0.00292066	0.407767	0.100947	iPSCs-CECs	ABCF1,C1QBP,CIRBP,DDX3X,DNAJC3,EEF2,EIF2B5,EIF4A3,EIF5A,EIF6,ELAVL1,ERBB2,FAM129A,HNRNPD,IMPACT,KHDRBS1,LARP1,LIN28A,MAPK1,MAPK3,METTL3,MTOR,NCK2,NPM1,PABPC1,PAIP1,POLDIP3,POLR2D,POLR2G,PYM1,RBM3,RPS27L,RPS4X,RPS9,SYNCRIP,TARBP2,TGFB1,UPF3B,UQCC2,YBX3,YTHDF1,YTHDF2
GO:1902531	regulation of intracellular signal transduction	3.84688e-16	6.84816e-15	305	3560	1922	35266	0.0856742	0.0545001	0.158689	0.100947	iPSCs-CECs	ABR,ACTN4,ADA,AIDA,AIP,AKAP12,AKAP13,AKR1B1,AKT1S1,APOE,ARF6,ARFGEF1,ARHGAP1,ARHGAP17,ARHGAP35,ARHGAP5,ARHGDIA,ARHGDIB,ARHGEF1,ARHGEF2,ARHGEF7,ARL6IP5,ASPH,ATP2B4,ATP6AP1,ATP6AP2,BAD,BAG5,BAX,BCAP31,BCL10,BCLAF1,BGN,BID,BRD4,BRD7,C1QBP,C3orf58,CAMK2D,CAT,CAV1,CBL,CCAR2,CCDC22,CD74,CD81,CDH2,CDK1,CDK2,CDK5,CDK5RAP3,CHD4,CHP1,CLU,COPS5,COPS8,CPNE1,CRK,CRKL,CSK,CSNK2A2,CTGF,CTH,CTNNB1,CUL3,DAG1,DBNL…
GO:0007059	chromosome segregation	4.39239e-16	7.80481e-15	86	3560	338	35266	0.0241573	0.0095843	0.254438	0.100947	iPSCs-CECs	ACTR2,ACTR3,AHCTF1,AKAP8,ARL8B,BAG6,BUB3,CDC23,CHAMP1,CHMP2A,CHMP4A,CHMP4B,CHMP5,CHMP6,CHMP7,CIAO1,CKAP5,CLASP1,CTCF,CUL3,DDX3X,DDX3Y,FAM96A,FAM96B,KIF2A,KPNB1,MAD1L1,MAD2L1,MAPRE1,MAU2,MCMBP,MMS19,NAA50,NCAPD2,NCAPG,NCAPH,NDC1,NEK9,NUDC,NUP107,NUP133,NUP160,NUP37,NUP43,NUP85,NUP98,P3H4,PAFAH1B1,PDS5A,PDS5B,POGZ,PPP1CC,PPP1R7,PPP2R1A,RAD21,RANBP2,RANGAP1,RCC1,RCC2,RPS3,RRS1,SEC13,SEH1L,SLC25A5,SM…
GO:0006289	nucleotide-excision repair	4.72003e-16	8.37153e-15	50	3560	141	35266	0.0140449	0.00399819	0.35461	0.100947	iPSCs-CECs	AQR,CETN2,COPS2,COPS3,COPS4,COPS5,COPS6,COPS7A,COPS7B,COPS8,CUL4A,CUL4B,DDB1,DDB2,GPS1,LIG3,MMS19,MNAT1,PCNA,PNKP,POLD1,POLD2,POLR2A,POLR2B,POLR2C,POLR2D,POLR2E,POLR2G,POLR2H,POLR2I,POLR2K,POLR2L,PPIE,PRPF19,RAD23A,RBX1,RFC2,RFC3,RFC4,RFC5,RPA1,RPA3,RPS27A,SUMO2,TCEA1,UBE2I,UBE2N,USP7,XAB2,XRCC1
GO:0010565	regulation of cellular ketone metabolic process	5.12708e-16	9.07672e-15	55	3560	166	35266	0.0154494	0.00470708	0.331325	0.100947	iPSCs-CECs	ACADVL,ATP2B4,BHMT,CAV1,COMT,CPT1A,DLAT,DLD,EIF6,ERLIN1,ERLIN2,INS,MTOR,PARK7,PDHB,PDHX,PDP1,PDPR,PRKAB2,PROX1,PSMA1,PSMA2,PSMA3,PSMA4,PSMA5,PSMA6,PSMA7,PSMB1,PSMB2,PSMB3,PSMB4,PSMB5,PSMB6,PSMB7,PSMC1,PSMC2,PSMC4,PSMC5,PSMC6,PSMD1,PSMD10,PSMD11,PSMD12,PSMD13,PSMD14,PSMD2,PSMD3,PSMD6,PSMD7,PSMD9,PSME1,PSME2,PSME3,PSMF1,SNCA
GO:0060429	epithelium development	5.75968e-16	1.01779e-14	174	3560	929	35266	0.0488764	0.0263427	0.187298	0.100947	iPSCs-CECs	AARS,ABI1,ACADVL,ACAT1,ACTA2,ADAM17,AIMP2,ALDH1A3,ALDOC,ANXA7,ARG2,ARHGAP35,ARID1A,ATP6AP2,BCCIP,BCL10,BDH2,CA2,CALB1,CASP3,CASP6,CAT,CBR1,CD63,CDH2,CDK1,CDK6,CES1,CLIC4,CNN3,COL18A1,COL4A1,COL5A1,CPT1A,CRB2,CREB1,CTHRC1,CTNNB1,CTNNBIP1,CTSH,CTSZ,DAB2,DAG1,DLG1,DLG3,DNPH1,DSP,DVL2,EDF1,EFNB2,EPB41L5,EPHA2,EZR,FLNB,FNDC3A,FREM2,GJA1,GLMN,GNA13,GPAT4,GPX1,GRB2,GRSF1,GSTK1,GSTM3,HDAC2,HNRNPH3,HSD17B…
GO:0038093	Fc receptor signaling pathway	6.23637e-16	1.1e-14	82	3560	316	35266	0.0230337	0.00896047	0.259494	0.100947	iPSCs-CECs	ABI1,ACTB,ACTG1,ACTR2,ACTR3,ARPC1A,ARPC1B,ARPC2,ARPC3,ARPC5,BAIAP2,BCL10,BRK1,CRK,CUL1,CYFIP1,CYFIP2,ELMO2,GRB2,HRAS,HSP90AA1,HSP90AB1,KRAS,MALT1,MAP2K4,MAPK1,MAPK3,MYO1C,NCKAP1,NRAS,PAK1,PAK2,PPP3CA,PPP3R1,PSMA1,PSMA2,PSMA3,PSMA4,PSMA5,PSMA6,PSMA7,PSMB1,PSMB2,PSMB3,PSMB4,PSMB5,PSMB6,PSMB7,PSMC1,PSMC2,PSMC4,PSMC5,PSMC6,PSMD1,PSMD10,PSMD11,PSMD12,PSMD13,PSMD14,PSMD2,PSMD3,PSMD6,PSMD7,PSMD9,PSME1,P…
GO:0045089	positive regulation of innate immune response	6.59963e-16	1.16195e-14	77	3560	287	35266	0.0216292	0.00813815	0.268293	0.100947	iPSCs-CECs	AP1G1,BCL10,CAV1,CNPY3,COLEC12,CUL1,FADD,FLOT1,HMGB2,HRAS,HSPA1B,HSPD1,IRF3,KRAS,LAMP1,LGMN,LSM14A,MALT1,MAP2K6,MAPKAPK2,MAVS,MYD88,NECTIN2,NRAS,PAK1,PAK2,PRKACA,PRKACB,PSMA1,PSMA2,PSMA3,PSMA4,PSMA5,PSMA6,PSMA7,PSMB1,PSMB2,PSMB3,PSMB4,PSMB5,PSMB6,PSMB7,PSMC1,PSMC2,PSMC4,PSMC5,PSMC6,PSMD1,PSMD10,PSMD11,PSMD12,PSMD13,PSMD14,PSMD2,PSMD3,PSMD6,PSMD7,PSMD9,PSME1,PSME2,PSME3,PSMF1,RFTN1,RIPK1,RPS19,RPS…
GO:0031175	neuron projection development	6.89098e-16	1.21102e-14	140	3560	691	35266	0.0393258	0.0195939	0.202605	0.100947	iPSCs-CECs	ACSL4,AFG3L2,ALCAM,ANK3,APOE,APP,ARFGEF1,ATXN10,B4GAT1,BAIAP2,BLOC1S1,BLOC1S2,BLOC1S4,BLOC1S6,CALU,CDK5,CLU,CNP,CPNE1,CREB1,CRMP1,CTHRC1,CTNNA1,CTNNA2,CTTN,CUL4B,CYFIP1,DAG1,DBNL,DICER1,DNM2,DOCK7,DPYSL2,DPYSL4,DPYSL5,DYNLT1,EFHD1,EFNB1,EFNB2,EHD1,ENAH,EPB41L3,ERBB2,EZR,FARP1,FLOT1,GAP43,GJA1,GPC1,GPM6A,GRB2,GSK3B,HDAC2,HPRT1,HRAS,ILK,IMPACT,IQGAP1,ITGA1,JAM3,KIDINS220,KIF5B,KIF5C,KRAS,LAMB1,LAMB…
GO:0051260	protein homooligomerization	7.10181e-16	1.2458e-14	79	3560	299	35266	0.022191	0.00847842	0.264214	0.100947	iPSCs-CECs	ACADM,ACAT1,ACOT13,ALAD,ALDH5A1,ALDOA,ANGPTL4,ANXA5,ANXA6,ATL2,ATL3,ATXN10,BAX,BCL10,BID,BRK1,CAT,CAV1,CBR4,CHMP2A,CHMP4A,CHMP4B,CLPP,COLEC12,CPT1A,CRTC1,CRYAA,CRYAB,CRYZ,CTH,DCTPP1,DECR1,DERL1,DNM1L,DPYSL3,EHD1,EHD4,FIS1,FLOT1,GFPT1,GLS,GLUL,GOLGA2,GOPC,HM13,HPRT1,HSD17B10,IMPDH2,KCTD12,LGI1,LONP1,MFF,MGST1,MIF,NUP54,NUP58,OGT,PCBD1,PEX11B,PEX14,PFKL,PNPT1,PPAT,RBMX,RIPK1,SAMHD1,SCUBE3,SHMT1,SHM…
GO:0007032	endosome organization	8.35266e-16	1.46255e-14	32	3560	64	35266	0.00898876	0.00181478	0.5	0.100947	iPSCs-CECs	CHMP2A,CHMP4A,CHMP4B,CHMP5,CHMP6,CHMP7,DNAJC13,DNM1,HGS,HOOK3,IST1,LAMTOR1,MVB12A,PDCD6IP,RAB5B,SNF8,SNX3,STAM,STAM2,STX6,TSG101,VPS11,VPS18,VPS25,VPS28,VPS33B,VPS36,VPS37A,VPS37C,VPS4A,VPS4B,VTA1
GO:0036257	multivesicular body organization	9.43807e-16	1.6496e-14	22	3560	31	35266	0.00617978	0.000879034	0.709677	0.100947	iPSCs-CECs	CHMP2A,CHMP4A,CHMP4B,CHMP5,CHMP6,CHMP7,HGS,IST1,MVB12A,PDCD6IP,SNF8,STAM,STAM2,TSG101,VPS25,VPS28,VPS36,VPS37A,VPS37C,VPS4A,VPS4B,VTA1
GO:0051253	negative regulation of RNA metabolic process	1.15512e-15	2.01527e-14	223	3560	1299	35266	0.0626404	0.0368343	0.171671	0.100947	iPSCs-CECs	AEBP1,AES,APEX1,ARHGAP35,ARID1A,ASF1A,ATF7IP,BCL7A,BCLAF1,BRD7,C1QBP,CALR,CAV1,CBX1,CBX5,CCAR1,CCAR2,CDC73,CDK5,CDKN1C,CGGBP1,CHCHD3,CHD4,CNOT1,CNOT2,COPS2,CREB1,CREG1,CTBP1,CTCF,CTNNB1,CTNNBIP1,CTR9,CUL3,DAB2,DAP,DDX20,DDX5,DICER1,DLG1,DNAJA3,DNAJB6,DNMT3A,DPY30,DR1,DRAP1,EHMT1,EHMT2,EIF4A2,ELP2,ENO1,EZR,FOXK1,FOXP1,FST,GABPA,GATAD2B,GCLC,H2AFV,H2AFY,H2AFY2,H3F3A,HAT1,HCFC1,HDAC2,HDAC6,HDGF,HEXI…
GO:0030968	endoplasmic reticulum unfolded protein response	1.21867e-15	2.12229e-14	45	3560	120	35266	0.0126404	0.00340271	0.375	0.100947	iPSCs-CECs	AARS,ACADVL,ADD1,ARFGAP1,ASNA1,BAK1,BAX,CALR,CDK5RAP3,CTH,CUL7,DCTN1,DERL1,DERL2,DNAJB11,DNAJC3,EIF2AK2,EIF2S1,ERO1A,FKBP14,GFPT1,GOSR2,GSK3A,HDGF,HSPA5,HYOU1,MYDGF,PDIA5,PDIA6,PREB,PTPN1,SEC31A,SEC61A1,SEC61G,SEC63,SRPRA,SRPRB,SSR1,TBL2,TLN1,TPP1,VAPB,VCP,WFS1,YIF1A
GO:0030182	neuron differentiation	1.35061e-15	2.34782e-14	187	3560	1032	35266	0.0525281	0.0292633	0.181202	0.100947	iPSCs-CECs	ACSL4,AFG3L2,AGRN,AIFM1,ALCAM,ANK3,APOE,APP,ARFGEF1,ARL3,ATXN10,B4GAT1,BAIAP2,BLOC1S1,BLOC1S2,BLOC1S4,BLOC1S6,BYSL,CALU,CASP3,CDK5,CDKN1C,CLN8,CLU,CNP,COPS2,CPNE1,CREB1,CRMP1,CTHRC1,CTNNA1,CTNNA2,CTNNB1,CTTN,CUL4B,CYFIP1,DAG1,DAPK3,DBNL,DFNA5,DICER1,DNM2,DNMT3A,DOCK7,DPYSL2,DPYSL3,DPYSL4,DPYSL5,DYNLL2,DYNLT1,EFHD1,EFNB1,EFNB2,EHD1,ENAH,EPB41L3,EPHA2,ERBB2,EZR,FARP1,FLOT1,GAP43,GJA1,GNAQ,GPC1,GPC2…
GO:0017148	negative regulation of translation	1.36463e-15	2.36605e-14	64	3560	217	35266	0.0179775	0.00615324	0.294931	0.100947	iPSCs-CECs	ADAR,AGO1,AGO2,CALR,CAPRIN1,CELF1,CIRBP,CNOT1,CNOT2,CNOT3,CNOT7,DAPK3,DDX3X,DICER1,EIF2AK2,EIF2B3,EIF2B4,EIF2B5,EIF2S1,EIF3E,EIF4A3,EIF4E,EIF4E2,EIF4EBP1,EIF4EBP2,EIF4ENIF1,EIF6,FXR1,FXR2,GAPDH,HNRNPA2B1,HNRNPD,HNRNPR,IGF2BP1,IGF2BP2,IGF2BP3,IGFBP5,ILF3,LIN28A,LIN28B,METTL14,METTL3,MOV10,MRPL44,PAIP2,PRKRA,PURA,QKI,RACK1,RAN,RBM4,RPL13A,RPS3,SMAD2,SRP9,SRRT,STAT3,SYNCRIP,TARBP2,TGFB1,TIA1,TPR,UPF…
GO:0001649	osteoblast differentiation	1.36602e-15	2.36605e-14	46	3560	125	35266	0.0129213	0.00354449	0.368	0.100947	iPSCs-CECs	ADAR,ALYREF,ASF1A,ATP5B,CAT,CBFB,CCDC47,CLTC,COL1A1,COL6A1,DDX21,DHX9,DNAJC13,EPHA2,ERH,FASN,FBL,GJA1,GTPBP4,HNRNPC,HSD17B4,HSPE1,IGFBP5,LGR4,MRC2,MSX2,MYBBP1A,PCP4,PHB,PSMC2,RACK1,RBMX,RDH14,RPS11,RRAS2,RRBP1,RSL1D1,SFRP1,SMAD5,SND1,SNRNP200,SYNCRIP,TMSB4X,TNC,TPM4,UFL1
GO:0006629	lipid metabolic process	1.40849e-15	2.43522e-14	269	3560	1656	35266	0.0755618	0.0469574	0.16244	0.100947	iPSCs-CECs	ABCD3,ABHD12,ABHD5,ABHD6,ACAA1,ACAA2,ACACA,ACAD9,ACADM,ACADSB,ACADVL,ACAT2,ACBD3,ACLY,ACOT1,ACOT7,ACOX1,ACOX3,ACSF2,ACSL3,ACSL4,ADH5,AGK,AGPAT1,AGPAT4,AGPS,AGRN,AKR1B1,ALDH1A3,ALDH3A2,ALDH5A1,ALG1,ALG12,ALG2,ALG5,ALG9,APOE,APP,ARF1,ARSB,ASAH1,ATP5A1,ATP5B,BAX,BDH2,BPNT1,BSCL2,CARM1,CAT,CAV1,CBR1,CBR4,CD74,CDIPT,CDS2,CEPT1,CERS2,CHKA,CLN6,CLN8,CLU,CNBP,COMT,CPNE1,CPNE3,CPT1A,CPT2,CRABP1,CRAT,CYB5R…
GO:0048646	anatomical structure formation involved in morphogenesis	1.4825e-15	2.55857e-14	163	3560	859	35266	0.0457865	0.0243577	0.189756	0.100947	iPSCs-CECs	AAMP,ABI1,ACTG1,ACTN1,ADA,ADAM17,AGFG1,AIMP1,ALDH1A3,ANGPTL4,ANXA2,ARHGAP35,ARID1A,ARL6,ATP5B,BCL10,BYSL,CALB1,CAPN2,CASP3,CAST,CAV1,CDC73,CDK5,CFL2,CLIC4,CNOT2,CNOT3,COL11A1,COL12A1,COL18A1,COL1A1,COL4A1,COL4A2,COL6A1,CRB2,CTGF,CTHRC1,CTNNB1,CTR9,CUL3,DICER1,DVL2,EFNB2,EGFL7,EPB41L3,EPB41L5,EPHA2,ERAP1,EXOC4,FBN2,FN1,GLMN,GNA13,GPC1,GPI,GPX1,GRB2,GSK3B,HDAC2,HSBP1,HSPG2,HTRA1,ILK,ITGA5,ITGA6,ITG…
GO:0042255	ribosome assembly	1.48589e-15	2.55984e-14	32	3560	65	35266	0.00898876	0.00184314	0.492308	0.100947	iPSCs-CECs	BMS1,BRIX1,C1QBP,DDX3X,DHX30,EFL1,EIF2A,EIF6,MRPL11,MRPL20,MRPS11,MRPS7,MRTO4,NIP7,NPM1,PPAN,PWP2,RPF2,RPL12,RPL23A,RPL24,RPL3,RPL38,RPS10,RPS14,RPS17,RPS19,RPS27L,RPS5,RPSA,SBDS,TSR1
GO:0046165	alcohol biosynthetic process	1.65211e-15	2.8411e-14	34	3560	73	35266	0.00955056	0.00206998	0.465753	0.100947	iPSCs-CECs	ACAA2,ACLY,AKR1B1,CNBP,CYB5R3,CYP51A1,DHCR24,DHCR7,EBP,FDFT1,FDPS,G6PD,GBA,GOT1,HMGCS1,HSD17B7,IDI1,IMPA1,IMPAD1,ISYNA1,LBR,LSS,MSMO1,MVD,MVK,NSDHL,PARK7,PGP,PMVK,SCP2,SPTLC1,SPTLC2,SQLE,TM7SF2
GO:0006120	mitochondrial electron transport, NADH to ubiquinone	1.99464e-15	3.42401e-14	30	3560	58	35266	0.00842697	0.00164464	0.517241	0.100947	iPSCs-CECs	DLD,NDUFA10,NDUFA11,NDUFA12,NDUFA2,NDUFA4,NDUFA5,NDUFA6,NDUFA7,NDUFA8,NDUFA9,NDUFAB1,NDUFB1,NDUFB10,NDUFB11,NDUFB3,NDUFB4,NDUFB6,NDUFB7,NDUFB8,NDUFB9,NDUFS1,NDUFS2,NDUFS3,NDUFS4,NDUFS5,NDUFS6,NDUFS7,NDUFV1,NDUFV2
GO:1901653	cellular response to peptide	2.68877e-15	4.60733e-14	76	3560	288	35266	0.0213483	0.00816651	0.263889	0.100947	iPSCs-CECs	AGTRAP,AHCYL1,AKR1B1,ANXA5,AP3S1,APEX1,APPL1,APRT,ATP6AP1,ATP6V0A1,ATP6V1A,ATP6V1B2,ATP6V1C1,ATP6V1C2,ATP6V1D,ATP6V1E1,ATP6V1F,ATP6V1G1,ATP6V1H,BAIAP2,BCAR1,CA2,CAV1,CDC5L,CDK2,CREB1,CSK,CTNNB1,EIF4EBP1,EIF4EBP2,FBN1,GFPT1,GNB1,GNB2,GNB3,GNB4,GNG12,GNG2,GNG4,GNG5,GOT1,GRB2,GSK3A,GSTP1,IGF1R,INS,MAPK1,MAPK3,MGARP,MYO5A,OGT,PAK1,PHIP,POR,PPAT,PRKACA,PRKACB,PRKAR1A,PRKAR2A,PRKAR2B,PRKCI,PRKDC,PTK2,P…
GO:0019886	antigen processing and presentation of exogenous peptide antigen via MHC class II	2.91661e-15	4.98886e-14	41	3560	104	35266	0.0115169	0.00294902	0.394231	0.100947	iPSCs-CECs	ACTR1B,AP1B1,AP1G1,AP1M1,AP1S1,AP1S2,AP2A1,AP2A2,AP2B1,AP2M1,ARF1,CANX,CD74,CLTC,CTSD,DCTN1,DCTN2,DCTN3,DCTN4,DCTN5,DCTN6,DNM2,DYNC1H1,DYNC1I2,DYNC1LI2,DYNLL1,DYNLL2,KIF2A,KLC1,LGMN,OSBPL1A,RAB7A,SAR1B,SEC13,SEC23A,SEC24A,SEC24B,SEC24C,SEC24D,SEC31A,SPTBN2
GO:0120035	regulation of plasma membrane bounded cell projection organization	3.1384e-15	5.35869e-14	120	3560	567	35266	0.0337079	0.0160778	0.21164	0.100947	iPSCs-CECs	ADNP,AGRN,APOE,ARF1,ARF6,ARHGAP35,ARHGDIA,ARHGEF1,ARHGEF7,ARPC2,ARSB,ATG3,ATG5,B2M,BAG5,BAIAP2,BRK1,CAPRIN1,CAPZB,CARM1,CAV1,CDH2,CDK5,CERS2,CFL1,CORO1B,CORO1C,CRMP1,CRTC1,CTTN,CUL7,DBN1,DGUOK,DNM2,DPYSL2,DPYSL3,EPHA2,EPS8L2,EZR,FKBP4,FN1,FSCN1,GAP43,GDI1,GOLGA4,GPM6A,GRN,GSK3B,HDAC2,HRAS,HSP90AA1,ICAM1,IFT20,ILK,IST1,ITM2C,KIDINS220,LGALS1,MACF1,MAP1B,MAP2K1,MAP2K2,MAP4,MARCKS,MIEN1,MTOR,NCKAP1,…
GO:0034620	cellular response to unfolded protein	3.56496e-15	6.07623e-14	45	3560	123	35266	0.0126404	0.00348778	0.365854	0.100947	iPSCs-CECs	AARS,ACADVL,ADD1,ARFGAP1,ASNA1,BAK1,BAX,CALR,CDK5RAP3,CTH,CUL7,DCTN1,DERL1,DERL2,DNAJB11,DNAJC3,EIF2AK2,EIF2S1,ERO1A,FKBP14,GFPT1,GOSR2,GSK3A,HDGF,HSPA5,HYOU1,MYDGF,PDIA5,PDIA6,PREB,PTPN1,SEC31A,SEC61A1,SEC61G,SEC63,SRPRA,SRPRB,SSR1,TBL2,TLN1,TPP1,VAPB,VCP,WFS1,YIF1A
GO:2000027	regulation of organ morphogenesis	3.59245e-15	6.11224e-14	69	3560	249	35266	0.019382	0.00706062	0.277108	0.100947	iPSCs-CECs	AP2A1,AP2A2,AP2B1,AP2M1,BAX,CARM1,CLTC,CTHRC1,CTNNB1,DAB2,DVL2,GNG5,GPC4,GPC6,LGR4,NACA,NUMB,PFN1,POR,PSMA1,PSMA2,PSMA3,PSMA4,PSMA5,PSMA6,PSMA7,PSMB1,PSMB2,PSMB3,PSMB4,PSMB5,PSMB6,PSMB7,PSMC1,PSMC2,PSMC4,PSMC5,PSMC6,PSMD1,PSMD10,PSMD11,PSMD12,PSMD13,PSMD14,PSMD2,PSMD3,PSMD6,PSMD7,PSMD9,PSME1,PSME2,PSME3,PSMF1,PTK7,RAC1,RBPJ,RHOA,RPS27A,SEC24B,SFRP1,SFRP2,SMAD4,SRSF6,STAT1,TGFB1,TGFB2,VANGL2,WNT1,…
GO:0030334	regulation of cell migration	3.78149e-15	6.42251e-14	143	3560	726	35266	0.0401685	0.0205864	0.19697	0.100947	iPSCs-CECs	AAMP,ABHD6,ABR,ACTN4,ADA,ADAM10,ADAM17,ADARB1,ANXA3,APEX1,APOE,ARHGDIB,ARHGEF7,ARSB,BCAR1,C1QBP,CALR,CAMK2D,CCAR1,CD63,CD74,CDK5,CERS2,CLASP1,CLIC4,COL18A1,COL1A1,CORO1B,CORO1C,CPNE3,CTSH,DAB2,DAG1,DAPK3,DCN,DIAPH1,DOCK7,DPYSL3,ELP3,ELP5,EPB41L5,EPHA2,FADD,FN1,FOXP1,GLIPR2,GNA13,GSK3B,GTPBP4,HDAC6,HRAS,HSPA5,HSPB1,ICAM1,IGF1R,IGFBP5,IKBKAP,ILK,INS,ITGA5,ITGAV,JAM3,LAMA1,LAMA5,LAMB1,LDB1,LGALS3,MA…
GO:0000302	response to reactive oxygen species	3.97791e-15	6.74421e-14	61	3560	205	35266	0.0171348	0.00581296	0.297561	0.100947	iPSCs-CECs	ADA,ADPRHL2,AIFM1,AKR1B1,ALDH3A2,APEX1,APOE,BAD,BAK1,CASP3,CAT,CDK1,CDK2,COL1A1,CRYAB,CYCS,DNM2,EEF2,ERO1A,FN1,FXN,GPX1,GPX7,GPX8,GSK3B,GSR,GSTP1,HDAC2,HDAC6,HNRNPD,IMPACT,KPNA4,LDHA,MPV17,MTR,NUDT2,P4HB,PARK7,PDCD10,PDGFRB,PPP2CB,PPP5C,PRDX1,PRDX2,PRDX3,PRDX5,PRDX6,PXN,RHOB,ROMO1,RPS3,SOD1,SOD2,SRC,STK24,STK26,TPM1,TXN,TXN2,TXNRD1,TXNRD2
GO:0034654	nucleobase-containing compound biosynthetic process	4.05289e-15	6.85923e-14	521	3560	3756	35266	0.146348	0.106505	0.138711	0.100947	iPSCs-CECs	ACOT7,ACTL6A,ADA,ADK,ADNP,ADRM1,ADSL,ADSS,AEBP1,AES,AGO1,AGO2,AK1,AK2,AK3,AK4,AK6,AKAP8,ALDOA,ALYREF,ANP32A,APEX1,APRT,ARHGAP35,ARID1A,ASCC1,ASCC2,ASCC3,ASF1A,ASH2L,ATF7IP,ATIC,ATP5A1,ATP5B,ATP5C1,ATP5D,ATP5F1,ATP5H,ATP5I,ATP5J,ATP5J2,ATP5L,ATP5O,ATP6V0A1,BAZ1B,BCLAF1,BRD3,BRD4,BRD7,BTF3,BZW1,C14orf166,C1QBP,CAD,CARM1,CBFB,CCAR1,CCAR2,CCNK,CDC5L,CDC73,CEBPZ,CGGBP1,CHCHD2,CHCHD3,CHD2,CHD4,CNBP,CNO…
GO:0097190	apoptotic signaling pathway	4.11147e-15	6.94615e-14	77	3560	296	35266	0.0216292	0.00839335	0.260135	0.100947	iPSCs-CECs	AIFM1,ANXA6,APPL1,ARL6IP5,BAD,BAG3,BAG6,BAK1,BAX,BID,BLOC1S2,CASP3,CAV1,CLU,CRADD,CUL1,CUL3,CUL4A,CUL5,CYCS,DAP,DAPK3,DDX3X,DDX47,DDX5,DIABLO,DNAJC10,DNM1L,DPF2,EPHA2,ERO1A,FADD,FHIT,FIS1,GGCT,GPX1,GSK3A,GSK3B,HINT1,HIP1,HRAS,HTRA2,ITGAV,KRT18,LAMP1,MFF,MLLT11,MSH6,MYBBP1A,PAWR,PDCD10,POLB,PPM1F,PRKCA,PRKDC,PTGIS,RHOT1,RHOT2,RIPK1,RPS27L,SART1,SGPL1,SNW1,SOD2,SORT1,STK24,TGFB1,TGFB2,TICAM2,TIMM50…
GO:0090407	organophosphate biosynthetic process	4.16196e-15	7.0191e-14	138	3560	692	35266	0.038764	0.0196223	0.199422	0.100947	iPSCs-CECs	ABHD5,ACOT7,ADA,ADK,ADSL,ADSS,AGPAT1,AGPAT4,AK1,AK2,AK3,AK4,AK6,ALDOA,ALG5,APRT,ARF1,ATIC,ATP5A1,ATP5B,ATP5C1,ATP5D,ATP5F1,ATP5H,ATP5I,ATP5J,ATP5J2,ATP5L,ATP5O,ATP6V0A1,CAD,CDIPT,CDS2,CEPT1,CHKA,COASY,CPNE1,CPNE3,CTPS1,CTPS2,DCAKD,DCK,DCTD,DGUOK,DOLPP1,DTYMK,DUT,ERH,FABP5,FADS1,FAR1,FDPS,FLAD1,G6PD,GARS,GART,GMPS,GPAA1,GPAT4,GPD1,GPHN,GRB2,GUK1,HEXB,HPRT1,IDI1,IMPA1,IMPDH2,INPPL1,ISYNA1,KARS,KMO,…
GO:0031344	regulation of cell projection organization	4.2618e-15	7.17489e-14	121	3560	576	35266	0.0339888	0.016333	0.210069	0.100947	iPSCs-CECs	ADNP,AGRN,APOE,ARF1,ARF6,ARHGAP35,ARHGDIA,ARHGEF1,ARHGEF7,ARPC2,ARSB,ATG3,ATG5,B2M,BAG5,BAIAP2,BRK1,CAPRIN1,CAPZB,CARM1,CAV1,CDH2,CDK5,CERS2,CFL1,CORO1B,CORO1C,CRMP1,CRTC1,CTTN,CUL7,DBN1,DGUOK,DNM2,DPYSL2,DPYSL3,EPHA2,EPS8L2,EZR,FKBP4,FN1,FSCN1,GAP43,GDI1,GOLGA4,GPM6A,GRN,GSK3B,HDAC2,HRAS,HSP90AA1,ICAM1,IFT20,ILK,IST1,ITM2C,KIDINS220,LGALS1,MACF1,MAP1B,MAP2K1,MAP2K2,MAP4,MARCKS,MIEN1,MTOR,NCKAP1,…
GO:0051262	protein tetramerization	4.40407e-15	7.40146e-14	49	3560	143	35266	0.013764	0.0040549	0.342657	0.100947	iPSCs-CECs	AASS,ACADM,ACOT13,ADSL,ALDH5A1,ALDOA,ANXA2,CAT,CBR4,CPSF6,CPSF7,CRTC1,CRYZ,CTH,DCTPP1,DECR1,DNM1,DNM1L,FH,GFPT1,GLS,GOLGA2,HIST1H3A,HIST1H4A,HM13,HMGCL,HPRT1,HSD17B10,IGF1R,IMPDH2,NUDT21,NUP54,NUP58,PCBD1,PEX5,PFKL,PPAT,RPS19,RRM1,RRM2,S100A10,SAMHD1,SHMT1,SHMT2,SOD2,SRR,UXS1,VASP,XRCC6
GO:1901214	regulation of neuron death	4.77089e-15	8.00394e-14	70	3560	256	35266	0.0196629	0.00725912	0.273438	0.100947	iPSCs-CECs	AARS,ADNP,AIFM1,AIMP2,AKT1S1,APOE,BAD,BAX,CASP3,CDK5,CHMP4A,CHMP4B,CHP1,CLU,CREB1,CTNNB1,DHCR24,DNAJC5,EIF2S1,G6PD,GCLC,GCLM,GPI,GPX1,GSK3B,HRAS,HSP90AB1,HTRA2,HYOU1,ILK,ITGA1,KRAS,LGMN,MAP2K4,MDK,MECP2,MTOR,NAE1,NES,NONO,PARK7,PAWR,PCP4,PICALM,PIN1,PPP5C,PRDX2,PRKCI,PSMC1,RACK1,RASA1,RRAS2,SARM1,SERPINF1,SET,SIGMAR1,SNCA,SOD1,SOD2,SRPK2,STAMBP,STAT3,STXBP1,TGFB2,TIGAR,TP53BP2,TRIM2,UBE2M,WFS1,ZP…
GO:0016482	cytosolic transport	5.05079e-15	8.45875e-14	45	3560	124	35266	0.0126404	0.00351613	0.362903	0.100947	iPSCs-CECs	ACTR2,ANKFY1,AP1G1,AP1S1,AP2A1,ARFRP1,ARL1,BET1L,CLTC,CORO7,DCTN1,EEA1,EPS15,GBF1,GOSR2,HOOK3,LAMP1,MYO1D,RAB14,RAB5A,RAB6A,RAB7A,RAB9A,RNF126,SNF8,SNX1,SNX2,SNX5,SNX6,SNX8,SORT1,SPAG9,STX5,STX6,STX8,TBC1D17,UBE2O,VAMP3,VPS26A,VPS26B,VPS29,VPS35,VTI1A,VTI1B,YKT6
GO:2001235	positive regulation of apoptotic signaling pathway	5.08894e-15	8.50782e-14	55	3560	174	35266	0.0154494	0.00493393	0.316092	0.100947	iPSCs-CECs	BAD,BAK1,BAX,BCAP31,BCL10,BCLAF1,BID,CAV1,CLU,CRADD,CTNNA1,CTSC,CTSH,DAPK3,DFNA5,DNM1L,DYNLL1,DYNLL2,FADD,FAM162A,FIS1,GSK3A,GSK3B,HTRA2,ING5,ITM2C,MFF,MLLT11,NCK2,NMT1,PAK2,PARK7,PDIA3,PEA15,PPP1CA,PPP2R1A,PPP3R1,PRKRA,RACK1,RIPK1,RPS3,SFPQ,SFRP1,SLC9A3R1,SOD1,STK4,TGFB2,TNFRSF10B,TP53BP2,TPD52L1,YWHAE,YWHAG,YWHAH,YWHAQ,YWHAZ
GO:0051493	regulation of cytoskeleton organization	5.3554e-15	8.93775e-14	124	3560	598	35266	0.0348315	0.0169568	0.207358	0.100947	iPSCs-CECs	ABI2,ACTR2,ACTR3,ADD1,ADD2,AKAP13,ARF1,ARF6,ARFGEF1,ARFIP1,ARFIP2,ARHGDIA,ARHGDIB,ARL2,ARPC1A,ARPC1B,ARPC2,ARPC3,ARPC4,ARPC5,ARPC5L,BAIAP2,BRK1,CAPG,CAPN2,CAPZA1,CAPZA2,CAPZB,CAV1,CD2AP,CDK5,CFL2,CHMP2A,CHMP4B,CHMP5,CHORDC1,CLASP1,CLIC4,CORO1B,CRK,CTGF,CTNNB1,CTTN,CYFIP1,DAPK3,DLG1,DSTN,DYNLT1,FKBP4,FSCN1,GMFB,GRB2,GSN,HDAC6,HRAS,ICAM1,ILK,JAM3,KIRREL,LIMA1,LMOD1,MAPK1,MAPK3,MAPRE1,MID1,MLST8,MTO…
GO:0000470	maturation of LSU-rRNA	5.58955e-15	9.31237e-14	18	3560	22	35266	0.00505618	0.00062383	0.818182	0.100947	iPSCs-CECs	BOP1,EIF6,FTSJ3,LAS1L,MAK16,MRPL1,NHP2,NOL9,NSA2,PES1,RPF2,RPL10A,RPL35,RPL7,RPL7L1,RSL1D1,SNU13,WDR12
GO:0070647	protein modification by small protein conjugation or removal	5.77811e-15	9.60986e-14	213	3560	1242	35266	0.0598315	0.0352181	0.171498	0.100947	iPSCs-CECs	AAAS,ANAPC7,ARIH1,ARIH2,ATG3,BABAM1,BLMH,BRCC3,BUB3,CAND1,CBFB,CBL,CDC16,CDC23,CDC26,CDC27,CDC73,CDK1,CDK5RAP3,CETN2,COPS4,COPS5,CTR9,CUL1,CUL3,CUL4A,CUL4B,CUL5,CUL7,DCAF13,DCAF7,DCAF8,DCUN1D1,DDB1,DDB2,DDRGK1,EIF3F,ENY2,FBXO2,FBXO22,FBXO7,HDAC6,HERC4,HLTF,HNRNPC,HUWE1,KLHL14,LNPEP,LRRC41,LRSAM1,MAD2L1,MALT1,MDC1,MED10,MED17,MED20,MED21,MED27,MED8,MKRN2,MOCS3,MTA1,NAE1,NDC1,NEDD8,NOP58,NPEPPS,NUP…
GO:0070585	protein localization to mitochondrion	6.34698e-15	1.05377e-13	36	3560	84	35266	0.0101124	0.0023819	0.428571	0.100947	iPSCs-CECs	AFG3L2,AIP,BAD,BAX,BID,CHCHD4,DNAJA1,DNM1L,FBXO7,FIS1,GDAP1,HK1,HK2,HSP90AA1,HSPA4,MFF,MGARP,MIPEP,MTCH2,MTX1,MTX2,SAMM50,SLC25A6,TIMM10,TIMM13,TIMM23,TIMM44,TIMM50,TIMM9,TOMM20,TOMM22,TOMM34,TOMM40,TOMM70,TRNT1,TSPO
GO:0002495	antigen processing and presentation of peptide antigen via MHC class II	6.35945e-15	1.05402e-13	41	3560	106	35266	0.0115169	0.00300573	0.386792	0.100947	iPSCs-CECs	ACTR1B,AP1B1,AP1G1,AP1M1,AP1S1,AP1S2,AP2A1,AP2A2,AP2B1,AP2M1,ARF1,CANX,CD74,CLTC,CTSD,DCTN1,DCTN2,DCTN3,DCTN4,DCTN5,DCTN6,DNM2,DYNC1H1,DYNC1I2,DYNC1LI2,DYNLL1,DYNLL2,KIF2A,KLC1,LGMN,OSBPL1A,RAB7A,SAR1B,SEC13,SEC23A,SEC24A,SEC24B,SEC24C,SEC24D,SEC31A,SPTBN2
GO:0045070	positive regulation of viral genome replication	6.68258e-15	1.10567e-13	21	3560	30	35266	0.00589888	0.000850678	0.7	0.100947	iPSCs-CECs	ADAR,ADARB1,DDB1,DDX3X,HACD3,LARP1,PABPC1,PKN2,PPIA,PPIB,PPID,PPIE,PPIH,RAD23A,SRPK1,SRPK2,STOM,TARBP2,TOP2A,VAPA,VAPB
GO:0022604	regulation of cell morphogenesis	7.42503e-15	1.22641e-13	103	3560	461	35266	0.0289326	0.0130721	0.223427	0.100947	iPSCs-CECs	ACTN4,ADNP,ALDOA,ANXA7,APOE,ARHGAP35,ARHGDIA,ARHGEF1,ARHGEF7,ARPC2,BAIAP2,C1QBP,CALR,CAPRIN1,CAPZB,CDC42SE2,CDH2,CDK5,CFDP1,CFL1,CORO1B,CORO1C,CSNK1A1,CSNK1D,CTTN,CUL7,CYFIP1,DAG1,DAPK3,DIAPH1,DLG1,DNM2,DPYSL2,EPB41L3,EZR,FBLIM1,FERMT2,FN1,GBP1,GDI1,GNA13,GOLGA4,GSK3B,HEXB,ICAM1,ILK,IST1,ITGA7,LIMS1,MACF1,MAP1B,MAP2K1,MAP2K2,MARCKS,MYADM,MYH10,MYH14,MYL12B,PAFAH1B1,PALM,PARVA,PDLIM5,PDPN,PHIP,PLX…
GO:0010038	response to metal ion	8.35297e-15	1.37731e-13	85	3560	348	35266	0.0238764	0.00986786	0.244253	0.100947	iPSCs-CECs	ABAT,ACADM,ACO1,AHCYL1,ALAD,ALG2,ANK3,ANXA5,ANXA7,APP,ASPH,ATP5D,B2M,BAD,BAX,CA2,CALR,CAMK2D,CASP3,CAT,CAV1,CDK1,CDK2,CLIC4,CLU,CPNE1,CPNE2,CPNE3,CPOX,CREB1,CTNNB1,CUTA,CYB5A,DNMT3A,DTYMK,ECE1,EIF2S1,ENDOG,FECH,FN1,FUS,FXN,GDI1,GGH,GSK3B,GSS,GSTP1,HMBS,HNRNPD,HSPA5,ICAM1,IGFBP2,IQGAP1,LONP1,LOXL2,LTA4H,MAOB,MECP2,MNAT1,NDRG1,PARK7,PAWR,PCNA,PEF1,PPP3CA,PPP5C,QDPR,S100A13,S100A16,SEC31A,SERPINF1,S…
GO:0006081	cellular aldehyde metabolic process	9.30749e-15	1.53207e-13	41	3560	107	35266	0.0115169	0.00303408	0.383178	0.100947	iPSCs-CECs	ADH5,AKR7A2,ALDH1A3,ALDH3A2,ALDH7A1,ALDH9A1,AMT,BCKDHA,BCKDHB,DERA,DHTKD1,DLAT,DLD,ESD,G6PD,GCSH,GLDC,GLO1,GPI,H6PD,HAGH,IDH1,IDH2,NDUFAB1,OGDH,PARK7,PDHB,PDHX,PDXK,PDXP,PGD,PGLS,PGM2,RDH10,RDH11,RPE,SHPK,TALDO1,TKFC,TKT,TPI1
GO:0006890	retrograde vesicle-mediated transport, Golgi to ER	9.94175e-15	1.63368e-13	36	3560	85	35266	0.0101124	0.00241025	0.423529	0.100947	iPSCs-CECs	ARCN1,ARF5,ARFGAP1,ARFGAP2,ARFGAP3,BNIP1,COG3,COG4,COG7,COPA,COPB1,COPB2,COPE,COPG1,COPG2,COPZ1,GBF1,KDELR1,KIF2A,KLC1,LMAN2,NAPA,NSF,RAB1A,RAB1B,RAB6A,RINT1,SCFD1,SCYL1,SEC22B,STX18,TMED10,TMED2,TMED9,USE1,ZW10
GO:0007169	transmembrane receptor protein tyrosine kinase signaling pathway	1.08339e-14	1.77477e-13	127	3560	624	35266	0.0356742	0.0176941	0.203526	0.100947	iPSCs-CECs	ABI1,ACTB,ACTG1,ACTR2,ACTR3,ADAM10,ADAM17,AKT1S1,AP2A1,AP2A2,AP2B1,AP2M1,AP3S1,APPL1,ARHGEF7,ARPC1A,ARPC1B,ARPC2,ARPC3,ARPC5,ATP6AP1,ATP6V0A1,ATP6V1A,ATP6V1B2,ATP6V1C1,ATP6V1C2,ATP6V1D,ATP6V1E1,ATP6V1F,ATP6V1G1,ATP6V1H,BAIAP2,BCAR1,BRK1,CAMLG,CASP3,CBL,CDC37,CPNE3,CRK,CSK,CTGF,CUL5,CYFIP1,CYFIP2,DNM1,EFEMP1,EFNB1,EFNB2,EIF4EBP1,EIF4EBP2,ELMO2,EPHA2,EPS15,ERBB2,FIBP,GIT1,GRB2,GSK3A,GTF2F1,GTF2F2,H…
GO:0006796	phosphate-containing compound metabolic process	1.08373e-14	1.77477e-13	544	3560	3975	35266	0.152809	0.112715	0.136855	0.100947	iPSCs-CECs	AAK1,ABHD12,ABHD14B,ABHD5,ABHD6,ABI1,ABI2,ACOT7,ACP1,ACP2,ACYP1,ADA,ADAM10,ADK,ADPGK,ADSL,ADSS,AGK,AGPAT1,AGPAT4,AK1,AK2,AK3,AK4,AK6,AKAP13,AKAP8L,ALDH18A1,ALDH5A1,ALDOA,ALDOC,ALG5,APEX1,APP,APRT,ARF1,ATIC,ATP5A1,ATP5B,ATP5C1,ATP5D,ATP5F1,ATP5H,ATP5I,ATP5J,ATP5J2,ATP5L,ATP5O,ATP6V0A1,ATP6V1A,ATP6V1B2,BAD,BAZ1B,BCKDK,BPNT1,CA3,CAB39,CAD,CALM3,CAMK2D,CAMK2G,CASK,CAT,CAV1,CCNK,CDC37,CDC42BPB,CDIPT,C…
GO:0009063	cellular amino acid catabolic process	1.10316e-14	1.80352e-13	50	3560	151	35266	0.0140449	0.00428174	0.331126	0.100947	iPSCs-CECs	AASS,ABAT,ACADSB,ACAT1,AHCY,ALDH5A1,ALDH6A1,ALDH7A1,AMT,ASRGL1,AUH,BCAT1,BCAT2,BCKDHA,BCKDHB,BCKDK,CBS,CDO1,CTH,DDAH1,DDAH2,DLD,DTD1,FAH,GCDH,GCSH,GLDC,GLS,GLUD1,GLUL,GOT1,GOT2,GPT2,GSTZ1,HIBADH,HIBCH,HMGCL,HSD17B10,IVD,KMO,MCCC1,MCCC2,OAT,OGDH,PCBD1,PCYOX1,PCYOX1L,PPAT,QDPR,SHMT1
GO:0042060	wound healing	1.30824e-14	2.13517e-13	107	3560	491	35266	0.0300562	0.0139228	0.217923	0.100947	iPSCs-CECs	ACTB,ACTG1,ADAM17,AK3,ANXA5,AP3B1,BLOC1S4,BLOC1S6,C1QBP,CAPZA1,CAPZA2,CAPZB,CASP3,CAV1,CBX5,CD59,CLIC1,COL1A1,COL1A2,COL5A1,CORO1B,CPQ,CSRP1,DCBLD2,DCN,DSP,EHD1,ENPP4,ERBB2,FIBP,FN1,FNTB,GAP43,GJA1,GNA11,GNA13,GNAQ,GNB1,GNG2,GPX1,H3F3A,HDAC2,HIST1H3A,HIST2H3A,HSPB1,ILK,INS,ITGA5,LMAN1,LNP,MACF1,MAPK1,MAPK14,MAPK3,MCAM,METAP1,MIA3,MMRN1,MSX2,MTOR,MTPN,MYH10,MYL9,MYOF,NACA,PABPC4,PAK1,PDCD10,PDGFC,…
GO:0033157	regulation of intracellular protein transport	1.38413e-14	2.25519e-13	90	3560	382	35266	0.0252809	0.010832	0.235602	0.100947	iPSCs-CECs	ACTL6A,ANK3,ANP32B,ARIH2,ASPH,B3GAT3,BCAP31,CCDC22,CDK1,CDK5,CHERP,CHP1,CSNK2A2,CYB5R1,DAB2,DERL2,ERBB2,ERLEC1,FIS1,G3BP2,GDI1,GNAQ,GSK3A,GSK3B,HSP90AA1,HSP90AB1,HTRA2,HUWE1,IPO5,IWS1,JUP,MAPK14,MAVS,MFF,MTOR,MYO1C,NPEPPS,NUCB1,NUP54,NUP58,NUP62,NUTF2,OGT,OS9,PARK7,PCM1,PPM1A,PPM1B,PPP3CA,PPP3R1,PRDX1,PRKACA,PSMB7,PSMD10,PTPN1,PTPN11,RAB23,RANBP3,RANGAP1,RBM22,RBPMS,RHOA,RPL28,RUVBL1,SAE1,SFRP2,S…
GO:0034330	cell junction organization	1.71348e-14	2.78709e-13	61	3560	211	35266	0.0171348	0.0059831	0.2891	0.100947	iPSCs-CECs	ACTB,ACTG1,ACTN1,ACTN4,ARHGEF7,ARL2,CADM2,CD151,CDH2,CDH6,CLDN6,CSK,CTNNA1,CTNNB1,CTNND1,CTTN,CXADR,DLG1,DSG2,DSP,EPB41L3,FBLIM1,FERMT2,FLNC,FN1,FSCN1,GJA1,ILK,ITGA5,ITGA6,JUP,LAMA5,LAMC1,LIMS1,MPP5,MTDH,NECTIN2,NUMB,PARD6B,PKN2,PKP2,PLEC,PRKCA,PRKCI,RAB13,RAB8B,RAC1,RCC2,RHOA,SRC,STRN,TBCD,TGFB1,TGFB2,THY1,TJP1,TLN1,TLN2,TRIP6,VASP,VMP1
GO:0006631	fatty acid metabolic process	1.82067e-14	2.95644e-13	82	3560	334	35266	0.0230337	0.00947088	0.245509	0.100947	iPSCs-CECs	ABCD3,ABHD5,ACAA1,ACAA2,ACACA,ACAD9,ACADM,ACADSB,ACADVL,ACLY,ACOT1,ACOT7,ACOX1,ACOX3,ACSF2,ACSL3,ACSL4,ALDH3A2,ALDH5A1,BDH2,CBR1,CBR4,CD74,CPT1A,CPT2,CRAT,DECR1,DEGS1,DLD,ECH1,ECHS1,ECI1,ECI2,ELOVL5,EPHX2,ETFA,ETFB,ETFDH,FADS1,FADS2,FASN,GCDH,GPAT4,GPX1,HACD3,HADH,HADHA,HADHB,HSD17B12,HSD17B4,HSD17B8,IVD,LYPLA1,MAPK14,MAPK3,MECR,MIF,MSMO1,MUT,MYO5A,NDUFAB1,NDUFS6,PCCA,PCCB,PDPN,PLA2G15,POR,PRKAB1…
GO:0000291	nuclear-transcribed mRNA catabolic process, exonucleolytic	1.8734e-14	3.03693e-13	21	3560	31	35266	0.00589888	0.000879034	0.677419	0.100947	iPSCs-CECs	CNOT7,DCP1A,DCPS,DIS3,EDC3,EDC4,EXOSC2,EXOSC3,EXOSC4,EXOSC5,EXOSC6,EXOSC7,EXOSC8,EXOSC9,LSM1,LSM2,LSM3,LSM5,LSM6,LSM7,POLR2G
GO:0048666	neuron development	1.88723e-14	3.05419e-13	157	3560	840	35266	0.0441011	0.023819	0.186905	0.100947	iPSCs-CECs	ACSL4,AFG3L2,AGRN,ALCAM,ANK3,APOE,APP,ARFGEF1,ARL3,ATXN10,B4GAT1,BAIAP2,BLOC1S1,BLOC1S2,BLOC1S4,BLOC1S6,CALU,CDK5,CDKN1C,CLU,CNP,CPNE1,CREB1,CRMP1,CTHRC1,CTNNA1,CTNNA2,CTTN,CUL4B,CYFIP1,DAG1,DBNL,DICER1,DNM2,DOCK7,DPYSL2,DPYSL3,DPYSL4,DPYSL5,DYNLL2,DYNLT1,EFHD1,EFNB1,EFNB2,EHD1,ENAH,EPB41L3,ERBB2,EZR,FARP1,FLOT1,GAP43,GJA1,GNAQ,GPC1,GPM6A,GRB2,GSK3B,HDAC2,HPRT1,HRAS,HTRA2,IFT20,ILK,IMPACT,IQGAP1,…
GO:0030178	negative regulation of Wnt signaling pathway	1.90615e-14	3.07963e-13	62	3560	217	35266	0.0174157	0.00615324	0.285714	0.100947	iPSCs-CECs	AES,APOE,CAV1,CDH2,CSNK1A1,CTHRC1,CTNNBIP1,CTNND1,CUL3,DAB2,DVL2,G3BP1,GSK3A,GSK3B,HMGXB4,IGFBP2,MAD2L2,MAPK14,NXN,PFDN5,PSMA1,PSMA2,PSMA3,PSMA4,PSMA5,PSMA6,PSMA7,PSMB1,PSMB2,PSMB3,PSMB4,PSMB5,PSMB6,PSMB7,PSMC1,PSMC2,PSMC4,PSMC5,PSMC6,PSMD1,PSMD10,PSMD11,PSMD12,PSMD13,PSMD14,PSMD2,PSMD3,PSMD6,PSMD7,PSMD9,PSME1,PSME2,PSME3,PSMF1,RACK1,RBX1,RPS27A,SCYL2,SFRP1,SFRP2,STK4,TAX1BP3
GO:0033044	regulation of chromosome organization	1.92252e-14	3.10087e-13	78	3560	310	35266	0.0219101	0.00879034	0.251613	0.100947	iPSCs-CECs	AKAP8,ASF1A,ATG5,BRD7,BUB3,CAMK2D,CCT2,CCT4,CCT5,CCT6A,CCT7,CCT8,CDC23,CDC26,CDC27,CENPV,CSNK2A2,CTBP1,CTCF,CTNNB1,CTR9,CUL3,DHX36,DKC1,DYNC1LI1,GNL3,H2AFY,HIST1H1B,HMGA1,HNRNPA1,HNRNPC,IWS1,MAD1L1,MAD2L1,MAD2L2,MAP1S,MAPK1,MAPK3,MECP2,NAT10,NEK7,NELFE,NOC2L,OGT,OTUB1,PAF1,PCID2,PHF2,PIH1D1,PNKP,PRKD2,RAD50,RNF20,SART3,SET,SFPQ,SIN3A,SMAD4,SMARCB1,SNCA,SNW1,SRC,SUPT6H,TAF7,TCP1,TERF2IP,TGFB1,TPR,…
GO:0006006	glucose metabolic process	2.03812e-14	3.28181e-13	49	3560	148	35266	0.013764	0.00419668	0.331081	0.100947	iPSCs-CECs	ADPGK,AIMP1,ALDH5A1,ALDOA,ALDOC,BAD,BRAT1,CPT1A,DLAT,ENO1,FABP5,G6PC3,G6PD,GAA,GALM,GAPDH,GNPDA1,GOT1,GOT2,GPD1,GPD2,GPI,H6PD,HK1,HK2,IGFBP5,INPPL1,INS,MAPK14,MDH1,MDH2,PC,PCK2,PDHB,PFKL,PFKM,PGAM1,PGK1,PGM1,PGM2,PGM2L1,PKM,SLC25A1,SLC25A10,SLC25A11,SLC25A12,SLC25A13,SORD,TPI1
GO:0048024	regulation of mRNA splicing, via spliceosome	2.15333e-14	3.46153e-13	32	3560	70	35266	0.00898876	0.00198491	0.457143	0.100947	iPSCs-CECs	C1QBP,DAZAP1,DDX5,HNRNPA2B1,HNRNPL,HSPA8,MAGOH,PRPF19,PTBP1,RBM10,RBM15B,RBM25,RBM4,RBM42,RBM8A,RBMX,RNPS1,SF3A1,SNRNP70,SNW1,SRPK1,SRPK2,SRSF2,SRSF3,SRSF6,SRSF7,THRAP3,TIA1,TRA2B,U2AF2,WTAP,YTHDC1
GO:0030100	regulation of endocytosis	2.17895e-14	3.49687e-13	59	3560	201	35266	0.016573	0.00569954	0.293532	0.100947	iPSCs-CECs	AAK1,ABR,ACTN4,ANKFY1,ANXA2,ARF1,ARF6,ARFGAP1,ATAD1,B2M,BIN1,CALR,CAV1,CBL,CD2AP,CD47,CD63,CSK,DAB2,DNM2,EHD4,EPN2,FLOT1,HIP1,ITGAV,LGALS3,LMAN2,LRSAM1,MFGE8,PACSIN2,PACSIN3,PICALM,PTPN1,RAB21,RAB4A,RAB5A,RAB5B,RAB5C,RAC1,RACK1,RAP1A,RUFY1,SCYL2,SDCBP,SMAP1,SNCA,SNX12,SNX17,SNX3,SRC,SYNJ2BP,TGFB1,TOR1A,TSG101,UBQLN2,UNC119,VPS28,VTN,WASL
GO:0005996	monosaccharide metabolic process	2.21669e-14	3.5515e-13	72	3560	275	35266	0.0202247	0.00779788	0.261818	0.100947	iPSCs-CECs	ABHD10,ADPGK,AIMP1,AKR1B1,ALDH5A1,ALDOA,ALDOC,B3GLCT,BAD,BRAT1,CPT1A,CYB5A,CYB5R3,DLAT,ENO1,FABP5,FUCA1,G6PC3,G6PD,GAA,GALE,GALK1,GALM,GALT,GAPDH,GCLC,GLB1,GNPDA1,GOT1,GOT2,GPD1,GPD2,GPI,H6PD,HK1,HK2,IGFBP5,INPPL1,INS,MAN2A1,MAN2B1,MAPK14,MDH1,MDH2,MPI,NUDT5,PC,PCK2,PDHB,PFKL,PFKM,PGAM1,PGD,PGK1,PGM1,PGM2,PGM2L1,PKM,POFUT1,RPE,SLC25A1,SLC25A10,SLC25A11,SLC25A12,SLC25A13,SLC2A1,SLC2A3,SORD,TALDO1,…
GO:0010501	RNA secondary structure unwinding	2.41207e-14	3.8517e-13	25	3560	44	35266	0.00702247	0.00124766	0.568182	0.100947	iPSCs-CECs	AGO1,AGO2,DDX1,DDX17,DDX18,DDX19A,DDX20,DDX21,DDX23,DDX24,DDX27,DDX39A,DDX3X,DDX3Y,DDX41,DDX42,DDX46,DDX47,DDX5,DDX50,DDX52,DHX36,EIF4A1,EIF4A2,EIF4A3
GO:0016126	sterol biosynthetic process	2.41207e-14	3.8517e-13	25	3560	44	35266	0.00702247	0.00124766	0.568182	0.100947	iPSCs-CECs	ACAA2,ACLY,CNBP,CYB5R1,CYB5R2,CYB5R3,CYP51A1,DHCR24,DHCR7,EBP,FDFT1,FDPS,G6PD,HMGCS1,HSD17B7,IDI1,LBR,LSS,MSMO1,MVD,MVK,NSDHL,PMVK,SQLE,TM7SF2
GO:0035556	intracellular signal transduction	2.47784e-14	3.95017e-13	354	3560	2383	35266	0.0994382	0.0675722	0.148552	0.100947	iPSCs-CECs	ABI2,ABR,AGO1,AGO2,AIFM1,AKAP13,AKR1B1,ANP32A,APOE,ARF1,ARF5,ARF6,ARFIP2,ARFRP1,ARHGAP1,ARHGAP35,ARHGAP5,ARHGEF1,ARHGEF2,ARHGEF7,ARL1,ARL10,ARL15,ARL2,ARL3,ARL4A,ARL4C,ARL6,ARL6IP5,ARL8B,ASPH,ATP2A2,BAD,BAG6,BAK1,BAX,BCAP31,BCL10,BID,BRK1,C1QBP,CA8,CAB39,CAMK2D,CARHSP1,CARM1,CASP3,CAV1,CDC42,CDC42BPB,CDC5L,CDK1,CDK2,CFL1,CHP1,CLU,CNOT1,CNOT10,CNOT2,CNOT3,CNOT7,COL1A2,COPS8,CRADD,CRKL,CRYAB,CTGF,C…
GO:1902680	positive regulation of RNA biosynthetic process	2.59106e-14	4.1102e-13	232	3560	1406	35266	0.0651685	0.0398684	0.165007	0.100947	iPSCs-CECs	AATF,ABHD14B,AGO1,AGO2,AGRN,ALYREF,APP,ARID1A,ARMCX3,ASF1A,ASH2L,ASPH,ATF7IP,BAZ1B,BCL10,BCLAF1,BLOC1S2,BRD4,BRD7,C14orf166,CAND1,CBFB,CCNK,CD81,CDC73,CDK2,CDK5RAP3,CDKN1C,CEBPZ,CHCHD2,CNBP,CNOT7,COL1A1,COPS5,CREB1,CRTC1,CTCF,CTNNB1,CTR9,DAB2,DCN,DDX17,DDX3X,DDX41,DDX5,DHX36,DNM2,DVL2,EDF1,EIF2A,ENY2,ERBB2,ERLIN1,ERLIN2,FADD,FOXK1,FUBP3,GABPA,GCN1,GNL3,GSK3B,GTF2F1,GTF2F2,HCFC1,HDAC2,HEATR1,HEXB,…
GO:1903508	positive regulation of nucleic acid-templated transcription	2.59106e-14	4.1102e-13	232	3560	1406	35266	0.0651685	0.0398684	0.165007	0.100947	iPSCs-CECs	AATF,ABHD14B,AGO1,AGO2,AGRN,ALYREF,APP,ARID1A,ARMCX3,ASF1A,ASH2L,ASPH,ATF7IP,BAZ1B,BCL10,BCLAF1,BLOC1S2,BRD4,BRD7,C14orf166,CAND1,CBFB,CCNK,CD81,CDC73,CDK2,CDK5RAP3,CDKN1C,CEBPZ,CHCHD2,CNBP,CNOT7,COL1A1,COPS5,CREB1,CRTC1,CTCF,CTNNB1,CTR9,DAB2,DCN,DDX17,DDX3X,DDX41,DDX5,DHX36,DNM2,DVL2,EDF1,EIF2A,ENY2,ERBB2,ERLIN1,ERLIN2,FADD,FOXK1,FUBP3,GABPA,GCN1,GNL3,GSK3B,GTF2F1,GTF2F2,HCFC1,HDAC2,HEATR1,HEXB,…
GO:0045893	positive regulation of transcription, DNA-templated	2.59106e-14	4.1102e-13	232	3560	1406	35266	0.0651685	0.0398684	0.165007	0.100947	iPSCs-CECs	AATF,ABHD14B,AGO1,AGO2,AGRN,ALYREF,APP,ARID1A,ARMCX3,ASF1A,ASH2L,ASPH,ATF7IP,BAZ1B,BCL10,BCLAF1,BLOC1S2,BRD4,BRD7,C14orf166,CAND1,CBFB,CCNK,CD81,CDC73,CDK2,CDK5RAP3,CDKN1C,CEBPZ,CHCHD2,CNBP,CNOT7,COL1A1,COPS5,CREB1,CRTC1,CTCF,CTNNB1,CTR9,DAB2,DCN,DDX17,DDX3X,DDX41,DDX5,DHX36,DNM2,DVL2,EDF1,EIF2A,ENY2,ERBB2,ERLIN1,ERLIN2,FADD,FOXK1,FUBP3,GABPA,GCN1,GNL3,GSK3B,GTF2F1,GTF2F2,HCFC1,HDAC2,HEATR1,HEXB,…
GO:0036503	ERAD pathway	2.7276e-14	4.31967e-13	35	3560	83	35266	0.00983146	0.00235354	0.421687	0.100947	iPSCs-CECs	AUP1,BAG6,CCDC47,DERL1,DERL2,DNAJC10,ECM29,ERLEC1,ERLIN1,ERLIN2,FAF2,FBXO2,GET4,HM13,HSPA5,MAN1B1,NPLOC4,OS9,PSMC1,PSMC2,PSMC4,PSMC5,PSMC6,SDF2L1,SEL1L,STT3B,TMUB1,TOR1A,TRIM25,UBE2G2,UBQLN1,UBQLN2,UBXN4,VCP,WFS1
GO:0001503	ossification	3.5917e-14	5.67878e-13	68	3560	254	35266	0.0191011	0.0072024	0.267717	0.100947	iPSCs-CECs	ADAR,ALYREF,ASF1A,ATP5B,CAT,CBFB,CCDC47,CLTC,COL11A1,COL1A1,COL5A2,COL6A1,CTGF,CTHRC1,DDX21,DHX36,DHX9,DNAJC13,EPHA2,ERH,FASN,FBL,GJA1,GTPBP4,HNRNPC,HSD17B4,HSPE1,IGFBP5,IMPAD1,INPPL1,LGR4,MINPP1,MMP14,MRC2,MSX2,MYBBP1A,OSTF1,PCP4,PDLIM7,PHB,PLXNB1,PSMC2,RACK1,RBMX,RDH14,RHOA,RPL38,RPS11,RRAS2,RRBP1,RSL1D1,SBDS,SFRP1,SMAD5,SND1,SNRNP200,SORT1,SP3,SPARC,STC1,SUCO,SUN1,SYNCRIP,TGFB1,TMSB4X,TNC,TPM4…
GO:0009124	nucleoside monophosphate biosynthetic process	3.72502e-14	5.87991e-13	45	3560	130	35266	0.0126404	0.00368627	0.346154	0.100947	iPSCs-CECs	ADA,ADK,ADSL,ADSS,AK1,AK2,AK3,AK4,ALDOA,APRT,ATIC,ATP5A1,ATP5B,ATP5C1,ATP5D,ATP5F1,ATP5H,ATP5I,ATP5J,ATP5J2,ATP5L,ATP5O,ATP6V0A1,CAD,DCK,DGUOK,DUT,GART,GMPS,HPRT1,IMPDH2,LHPP,PAICS,PFAS,PKM,PPAT,PRPS1,PRPS2,RFK,SHMT1,SLC25A13,STOML2,TGFB1,TYMS,UMPS
GO:0042127	regulation of cell proliferation	4.09551e-14	6.45413e-13	263	3560	1655	35266	0.0738764	0.0469291	0.158912	0.100947	iPSCs-CECs	ABI1,ADA,ADAM10,ADAM17,ADARB1,ADK,AIMP1,AIMP2,AKR1B1,ANXA2,APOE,ASH2L,ASPH,ATP5A1,BAD,BAG6,BAK1,BAX,BID,BLOC1S2,BRD7,BRK1,CALR,CAMK2D,CAPN1,CARM1,CASP3,CAV1,CCAR1,CD276,CD47,CD59,CD74,CD81,CDC73,CDH2,CDK1,CDK2,CDK6,CDKN1C,CERS2,CFDP1,CHERP,CIAO1,CLU,CNBP,CNOT7,COL18A1,COMT,COPS8,CREB1,CRIP2,CRKL,CSK,CTBP1,CTGF,CTHRC1,CTNNA1,CTNNB1,CTNNBIP1,CTSH,CUL1,CUL3,CUL4A,CUL5,DDX20,DERL2,DFNA5,DHCR24,DHCR7,…
GO:0009792	embryo development ending in birth or egg hatching	4.58905e-14	7.22005e-13	118	3560	574	35266	0.0331461	0.0162763	0.205575	0.100947	iPSCs-CECs	ABI1,ACSL4,ADA,ADAM10,ADAR,ADD1,ARHGAP35,ARID1A,ATP6AP2,BCL10,BRK1,BTF3,BYSL,CAPN2,CDKN1C,CNOT2,CNOT3,COL11A1,COL1A1,COPS3,CRB2,CTHRC1,CTNNB1,CTR9,CUL3,CUL4A,DAD1,DLG1,DNAJB6,DVL2,ECE1,EIF2S2,EIF4A3,EIF4E2,ENDOG,ENO1,EPB41L5,EPHA2,EPN1,FXN,GABPA,GJA1,GLMN,GNA13,GPI,GRB2,HSD17B2,KIDINS220,KRT19,MAN2A1,MAP2K1,MAPK1,MBD3,MBNL1,MED21,MMP14,MTHFD1L,MYH10,MYO1E,NMT1,NR2F2,NSDHL,NUP133,OCRL,PAX6,PBX1,PF…
GO:0043928	exonucleolytic nuclear-transcribed mRNA catabolic process involved in deadenylation-dependent decay	4.66679e-14	7.33037e-13	20	3560	29	35266	0.00561798	0.000822322	0.689655	0.100947	iPSCs-CECs	CNOT7,DCP1A,DCPS,DIS3,EDC3,EDC4,EXOSC2,EXOSC3,EXOSC4,EXOSC5,EXOSC6,EXOSC7,EXOSC8,EXOSC9,LSM1,LSM2,LSM3,LSM5,LSM6,LSM7
GO:0006399	tRNA metabolic process	5.06585e-14	7.94422e-13	90	3560	390	35266	0.0252809	0.0110588	0.230769	0.100947	iPSCs-CECs	AARS,AARS2,AARSD1,AIMP1,AIMP2,C14orf166,C2orf49,CARS,CARS2,CDKAL1,CPSF1,CPSF4,CSTF2,DARS,DARS2,DDX1,DTD1,EARS2,EEF1E1,ELAC2,ELP3,EPRS,EXOSC2,EXOSC3,EXOSC7,EXOSC8,EXOSC9,FAM98B,FARSA,FARSB,FBL,FBLL1,GARS,GRSF1,GTF3C1,GTF3C2,GTF3C3,GTF3C4,GTF3C5,GTF3C6,HARS,HARS2,HSD17B10,IARS,IARS2,IKBKAP,KARS,KIAA0391,LARS,LARS2,LSM6,MARS,METTL1,MOCS3,MRPL39,NARS,NARS2,NAT10,NSUN2,OSGEP,POP1,POP4,POP7,PPA2,QARS,Q…
GO:0006974	cellular response to DNA damage stimulus	6.9154e-14	1.0827e-12	199	3560	1165	35266	0.0558989	0.0330347	0.170815	0.100947	iPSCs-CECs	AATF,ACTL6A,APEX1,AQR,ARMT1,ASCC1,ASCC2,ASCC3,ASF1A,ASH2L,BABAM1,BAD,BAG6,BAK1,BAX,BAZ1B,BCCIP,BID,BRAT1,BRCC3,BRD4,CARM1,CASP3,CCAR2,CCNK,CDC5L,CDK1,CDK2,CDK3,CDK5RAP3,CETN2,CHCHD6,CHD2,CNOT1,CNOT10,CNOT2,CNOT3,CNOT7,COPS2,COPS3,COPS4,COPS5,COPS6,COPS7A,COPS7B,COPS8,CRADD,CSNK1D,CUL4A,CUL4B,DDB1,DDB2,DDX1,DDX39A,DNAJA1,EPHA2,FEN1,FTO,GNL1,GPS1,GRB2,HIST1H4A,HLTF,HMGA1,HMGB2,HTRA2,HUWE1,INIP,INTS…
GO:0051188	cofactor biosynthetic process	7.19767e-14	1.12506e-12	72	3560	281	35266	0.0202247	0.00796801	0.256228	0.100947	iPSCs-CECs	ACLY,ACOT1,ACOT13,ACOT7,ACOT9,ACSF2,ACSL3,ACSL4,AGK,ALAD,ATIC,BDH2,CIAO1,CIAPIN1,COASY,CPOX,DCAKD,DLAT,DLD,ELOVL5,FAM96A,FAM96B,FASN,FECH,FLAD1,FXN,GART,GCDH,GPHN,HMBS,HSD17B12,ISCA2,ISCU,KMO,MAT2A,MAT2B,MMS19,MOCS3,MPC1,MTHFD1,MTHFD1L,MTHFD2,MTHFS,NADK2,NAMPT,NAPRT,NDUFA9,NFS1,NFU1,NMNAT1,NUBP1,NUBP2,PANK4,PCBD1,PDHB,PDHX,PDXK,PNP,PPCS,PPOX,PPT2,QDPR,QPRT,RFK,SCD,SCD5,SLC25A1,SPR,SUCLA2,TECR,TSP…
GO:0000819	sister chromatid segregation	7.9212e-14	1.23614e-12	60	3560	212	35266	0.0168539	0.00601146	0.283019	0.100947	iPSCs-CECs	AHCTF1,AKAP8,BUB3,CDC23,CHAMP1,CHMP2A,CHMP4A,CHMP4B,CHMP5,CHMP6,CHMP7,CKAP5,CLASP1,CUL3,KIF2A,KPNB1,MAD1L1,MAD2L1,MAPRE1,MAU2,MCMBP,NAA50,NCAPD2,NCAPG,NCAPH,NUDC,NUP107,NUP133,NUP160,NUP37,NUP43,NUP85,NUP98,PAFAH1B1,PDS5A,PDS5B,POGZ,PPP1CC,PPP2R1A,RAD21,RANBP2,RANGAP1,RCC2,RRS1,SEC13,SEH1L,SMC1A,SMC2,SMC3,SMC4,SPC24,STAG1,STAG2,TAOK1,TOP2A,TOP2B,VPS4A,VPS4B,XPO1,ZW10
GO:0044255	cellular lipid metabolic process	8.22616e-14	1.28165e-12	210	3560	1251	35266	0.0589888	0.0354733	0.167866	0.100947	iPSCs-CECs	ABCD3,ABHD12,ABHD5,ABHD6,ACAA1,ACAA2,ACACA,ACAD9,ACADM,ACADSB,ACADVL,ACLY,ACOT1,ACOT7,ACOX1,ACOX3,ACSF2,ACSL3,ACSL4,ADH5,AGK,AGPAT1,AGPAT4,AGPS,AGRN,ALDH1A3,ALDH3A2,ALDH5A1,ALG1,ALG12,ALG2,ALG5,ALG9,APOE,ARF1,ARSB,ASAH1,BAX,BDH2,BPNT1,CARM1,CAT,CAV1,CBR1,CBR4,CD74,CDIPT,CDS2,CEPT1,CERS2,CHKA,CLN6,CLN8,CPNE1,CPNE3,CPT1A,CPT2,CRABP1,CRAT,DBI,DECR1,DEGS1,DHRS3,DLD,DOLPP1,ECH1,ECHS1,ECI1,ECI2,ELOVL5,…
GO:0006695	cholesterol biosynthetic process	8.73076e-14	1.35588e-12	23	3560	39	35266	0.00646067	0.00110588	0.589744	0.100947	iPSCs-CECs	ACAA2,ACLY,CNBP,CYB5R3,CYP51A1,DHCR24,DHCR7,EBP,FDFT1,FDPS,G6PD,HMGCS1,HSD17B7,IDI1,LBR,LSS,MSMO1,MVD,MVK,NSDHL,PMVK,SQLE,TM7SF2
GO:1902653	secondary alcohol biosynthetic process	8.73076e-14	1.35588e-12	23	3560	39	35266	0.00646067	0.00110588	0.589744	0.100947	iPSCs-CECs	ACAA2,ACLY,CNBP,CYB5R3,CYP51A1,DHCR24,DHCR7,EBP,FDFT1,FDPS,G6PD,HMGCS1,HSD17B7,IDI1,LBR,LSS,MSMO1,MVD,MVK,NSDHL,PMVK,SQLE,TM7SF2
GO:0043009	chordate embryonic development	9.36147e-14	1.45148e-12	116	3560	566	35266	0.0325843	0.0160495	0.204947	0.100947	iPSCs-CECs	ABI1,ADA,ADAM10,ADAR,ADD1,ARHGAP35,ARID1A,ATP6AP2,BCL10,BRK1,BTF3,BYSL,CAPN2,CDKN1C,CNOT2,CNOT3,COL11A1,COL1A1,COPS3,CRB2,CTHRC1,CTNNB1,CTR9,CUL3,CUL4A,DAD1,DLG1,DNAJB6,DVL2,ECE1,EIF2S2,EIF4A3,EIF4E2,ENDOG,ENO1,EPB41L5,EPHA2,EPN1,GABPA,GJA1,GLMN,GNA13,GPI,GRB2,HSD17B2,KIDINS220,KRT19,MAN2A1,MAP2K1,MAPK1,MBD3,MBNL1,MED21,MMP14,MTHFD1L,MYH10,MYO1E,NMT1,NR2F2,NSDHL,NUP133,OCRL,PAX6,PBX1,PFN1,PLCD1,P…
GO:0044801	single-organism membrane fusion	9.56997e-14	1.48142e-12	45	3560	133	35266	0.0126404	0.00377134	0.338346	0.100947	iPSCs-CECs	AFG3L2,ANKFY1,BAK1,BAX,BET1,BNIP1,CHCHD3,EEA1,FIS1,GDAP1,GNAI3,GOSR2,MFF,MFN1,MFN2,NSF,OPA1,RAB34,RAB7A,RAB8A,SEC22B,SNAP23,SNAP29,SNAPIN,STOML2,STX12,STX17,STX3,STX4,STX5,STX6,STX7,STX8,SYT1,USO1,VAMP2,VAMP3,VAMP7,VPS11,VPS39,VPS41,VPS4A,VTI1A,VTI1B,YKT6
GO:0042769	DNA damage response, detection of DNA damage	1.074e-13	1.65721e-12	22	3560	36	35266	0.00617978	0.00102081	0.611111	0.100947	iPSCs-CECs	CUL4A,CUL4B,DDB1,DNAJA1,MRPS11,MRPS26,MRPS35,MRPS9,PCNA,PNKP,POLD1,POLD2,RBX1,RFC2,RFC3,RFC4,RFC5,RPA1,RPA3,RPS27A,RPS3,UBE2B
GO:0019068	virion assembly	1.074e-13	1.65721e-12	22	3560	36	35266	0.00617978	0.00102081	0.611111	0.100947	iPSCs-CECs	APOE,CHMP2A,CHMP4A,CHMP4B,CHMP5,CHMP6,CHMP7,LRSAM1,MVB12A,PC,PDCD6IP,PPIA,RAB1A,RAB1B,RPS27A,TSG101,VPS28,VPS37A,VPS37C,VPS4A,VPS4B,VTA1
GO:0046394	carboxylic acid biosynthetic process	1.19545e-13	1.8387e-12	86	3560	370	35266	0.0241573	0.0104917	0.232432	0.100947	iPSCs-CECs	AASDHPPT,ABAT,ABCD3,ACACA,ACLY,ACOT7,ACSL3,ADI1,AHCY,ALDH18A1,ALDH1A3,ATIC,BCAT1,BCAT2,BGN,BHMT,CAD,CBR1,CBR4,CBS,CD74,CDO1,CHST14,CTH,DCN,DEGS1,ELOVL5,ENOPH1,FADS1,FADS2,FASN,GAMT,GART,GATM,GLS,GLUD1,GLUL,GOT1,GOT2,GPT2,HACD3,HSD17B12,HSD17B4,HSD17B8,KMO,LTA4H,MECR,MIF,MRI1,MSMO1,MTAP,MTHFD1,MTHFD1L,MTHFD2,MTHFS,MTR,MYO5A,NDUFAB1,OAT,PARK7,PHGDH,PKM,PLOD1,PRKAB1,PRKAB2,PRKAG1,PSAT1,PSPH,PTGES2,P…
GO:0016053	organic acid biosynthetic process	1.19545e-13	1.8387e-12	86	3560	370	35266	0.0241573	0.0104917	0.232432	0.100947	iPSCs-CECs	AASDHPPT,ABAT,ABCD3,ACACA,ACLY,ACOT7,ACSL3,ADI1,AHCY,ALDH18A1,ALDH1A3,ATIC,BCAT1,BCAT2,BGN,BHMT,CAD,CBR1,CBR4,CBS,CD74,CDO1,CHST14,CTH,DCN,DEGS1,ELOVL5,ENOPH1,FADS1,FADS2,FASN,GAMT,GART,GATM,GLS,GLUD1,GLUL,GOT1,GOT2,GPT2,HACD3,HSD17B12,HSD17B4,HSD17B8,KMO,LTA4H,MECR,MIF,MRI1,MSMO1,MTAP,MTHFD1,MTHFD1L,MTHFD2,MTHFS,MTR,MYO5A,NDUFAB1,OAT,PARK7,PHGDH,PKM,PLOD1,PRKAB1,PRKAB2,PRKAG1,PSAT1,PSPH,PTGES2,P…
GO:0072655	establishment of protein localization to mitochondrion	1.31951e-13	2.02627e-12	33	3560	78	35266	0.00926966	0.00221176	0.423077	0.100947	iPSCs-CECs	AFG3L2,AIP,BAD,BAX,BID,CHCHD4,FBXO7,FIS1,GDAP1,HK1,HK2,HSP90AA1,HSPA4,MFF,MGARP,MIPEP,MTX1,MTX2,SAMM50,SLC25A6,TIMM10,TIMM13,TIMM23,TIMM44,TIMM50,TIMM9,TOMM20,TOMM22,TOMM34,TOMM40,TOMM70,TRNT1,TSPO
GO:0032434	regulation of proteasomal ubiquitin-dependent protein catabolic process	1.3566e-13	2.07991e-12	39	3560	105	35266	0.0109551	0.00297737	0.371429	0.100947	iPSCs-CECs	ARIH1,ARIH2,BAG5,BAG6,BCAP31,CAV1,CCAR2,CLU,COMMD1,CSNK1A1,CSNK1D,DAB2,FBXO22,FHIT,GBA,GCLC,GIPC1,GLMN,GSK3B,HSP90AB1,HSPBP1,PARK7,PSMD10,RACK1,RAD23A,RNF114,SDCBP,SGTA,SMARCC1,SUMO2,UBE2K,UBQLN1,UBQLN2,UBQLN4,UBXN1,UFL1,USP14,USP5,VCP
GO:0010822	positive regulation of mitochondrion organization	1.53275e-13	2.34623e-12	73	3560	291	35266	0.0205056	0.00825157	0.250859	0.100947	iPSCs-CECs	ACTL6A,ANXA5,ARIH2,ATG5,BAD,BAK1,BAX,BID,BLOC1S1,CDC37,CRNKL1,CSNK2A2,CYB5R1,DCN,DNM1L,DYNLL1,DYNLL2,EIF2S1,FAM162A,FIS1,GSK3A,GSK3B,HAPLN1,HDAC6,HK2,HTRA2,HUWE1,IST1,LMCD1,MAP2K1,MDH1,MFF,MGARP,MLLT11,MRPS10,NDUFB9,NEFM,NME2,NMT1,NPEPPS,NUP93,OPA1,PARK7,PI4K2A,PLOD2,PPP3R1,PRKD2,PSMB7,RPL28,RUVBL1,SAE1,SH3GLB1,SNRPB,SNRPD1,SNRPF,SQSTM1,STAT2,STOM,STOML2,TP53BP2,TXLNA,U2AF1,U2AF2,UBE2L3,VPS11,WBP…
GO:0090501	RNA phosphodiester bond hydrolysis	1.72049e-13	2.62942e-12	51	3560	166	35266	0.0143258	0.00470708	0.307229	0.100947	iPSCs-CECs	AGO2,APEX1,BMS1,BOP1,CNOT1,CNOT2,CNOT7,CPSF1,CPSF2,CPSF3,CSTF1,CSTF2,CSTF2T,CSTF3,DCPS,DICER1,DIS3,EDC3,ERI3,EXOSC10,EXOSC2,EXOSC3,EXOSC4,EXOSC5,EXOSC7,EXOSC8,EXOSC9,FEN1,KIAA0391,LAS1L,MOV10,MRPL44,NCBP2,NHP2,NOL9,PDE12,PNPT1,POP1,POP4,POP7,PPP1R8,RCL1,REXO2,RNASEH2C,RNASET2,RPP30,RPP40,RPSA,RRS1,TSR1,XRN2
GO:0010563	negative regulation of phosphorus metabolic process	1.98009e-13	3.02137e-12	116	3560	572	35266	0.0325843	0.0162196	0.202797	0.100947	iPSCs-CECs	ADAR,ADARB1,AIDA,AKT1S1,APOE,BAK1,BAX,BGN,CASP3,CAV1,CD2BP2,CDK5RAP3,CDKN1C,CHORDC1,CHP1,CORO1C,CSK,DAG1,DCN,DLG1,DLG3,DNAJA1,DNAJA3,DNAJC10,DNAJC3,DUSP3,DYNLL1,EZR,FAM129A,FARP1,FBXO7,GBA,GBP1,GMFB,GNAI2,GNAI3,GNAQ,GPS1,GSK3A,GSK3B,GSTP1,H2AFY,HEXIM1,HSPB1,HSPH1,IGBP1,IGF1R,ILK,IMPACT,IQGAP1,KIRREL,LEMD2,LPCAT1,LRRC4B,MICAL1,MTOR,MVP,MYADM,MYO1D,NCK2,NDRG2,NIFK,NPM1,NR2F2,NUP62,OGT,PAFAH1B1,PAK2…
GO:0042326	negative regulation of phosphorylation	2.01896e-13	3.0758e-12	98	3560	451	35266	0.0275281	0.0127885	0.217295	0.100947	iPSCs-CECs	ADAR,ADARB1,AIDA,AKT1S1,APOE,BAK1,BAX,BGN,CASP3,CAV1,CDK5RAP3,CDKN1C,CHORDC1,CHP1,CORO1C,CSK,DAG1,DCN,DLG1,DNAJA1,DNAJA3,DNAJC10,DNAJC3,DUSP3,DYNLL1,EZR,FAM129A,FBXO7,GBA,GBP1,GMFB,GNAQ,GPS1,GSK3B,GSTP1,H2AFY,HEXIM1,HSPB1,HSPH1,IGBP1,IGF1R,ILK,IMPACT,KIRREL,LEMD2,LRRC4B,MICAL1,MTOR,MVP,MYADM,NCK2,NDRG2,NPM1,NR2F2,NUP62,OGT,PAFAH1B1,PAK2,PARK7,PAX6,PCP4,PHB,PIN1,PPM1F,PPP2CA,PPP2R1A,PPP5C,PRDX3,PR…
GO:2001242	regulation of intrinsic apoptotic signaling pathway	2.12016e-13	3.22486e-12	48	3560	151	35266	0.0134831	0.00428174	0.317881	0.100947	iPSCs-CECs	BAD,BAG5,BAX,BCAP31,BCLAF1,BID,CAV1,CCAR2,CD74,CLU,DDX3X,DFNA5,DNM1L,ERP29,FIS1,GPX1,HSPB1,HSPH1,HTRA2,HYOU1,INS,MIF,NCK2,NDUFS3,NOC2L,NONO,OPA1,P4HB,PARK7,PRKRA,PTPN1,RACK1,RPS3,RRM2B,SFPQ,SFRP2,SLC9A3R1,SOD1,SOD2,SRC,TMBIM6,TRAP1,TRIAP1,TXNDC12,UBQLN1,USP47,WFS1,YBX3
GO:1903900	regulation of viral life cycle	2.39434e-13	3.63615e-12	43	3560	126	35266	0.0120787	0.00357285	0.34127	0.100947	iPSCs-CECs	ADAR,ADARB1,CCNK,CHMP2A,CHMP4B,DDB1,DDX3X,DDX5,EIF2AK2,HACD3,IFITM2,ILF3,ISG15,LARP1,LGALS1,MAVS,MVB12A,NECTIN2,P4HB,PABPC1,PC,PKN2,PPIA,PPIB,PPID,PPIE,PPIH,PROX1,RAD23A,SNF8,SNX3,SRPK1,SRPK2,STOM,TARBP2,TOP2A,TRIM25,TRIM28,TSG101,VAPA,VAPB,VPS4A,VPS4B
GO:0044723	single-organism carbohydrate metabolic process	2.39915e-13	3.6377e-12	113	3560	553	35266	0.0317416	0.0156808	0.20434	0.100947	iPSCs-CECs	ABHD10,ACADM,ADPGK,AGL,AIMP1,AKR1B1,ALDH5A1,ALDOA,ALDOC,ALG1,B3GLCT,B4GAT1,BAD,BRAT1,CHST14,CPT1A,CYB5A,CYB5R3,DHTKD1,DLAT,ENO1,ENO2,FABP5,FUCA1,G6PC3,G6PD,GAA,GALE,GALK1,GALM,GALT,GAPDH,GBE1,GCLC,GLB1,GM2A,GNPDA1,GOT1,GOT2,GPD1,GPD2,GPI,GSK3A,GSK3B,GYG1,GYG2,GYS1,H6PD,HEXB,HK1,HK2,IDH1,IDH2,IDUA,IGFBP5,IMPA1,IMPAD1,INPP1,INPPL1,INS,ISYNA1,LDHA,MAN1B1,MAN2A1,MAN2B1,MANBA,MAPK14,MDH1,MDH2,MECP2,MO…
GO:0001933	negative regulation of protein phosphorylation	2.41543e-13	3.65662e-12	92	3560	413	35266	0.0258427	0.011711	0.22276	0.100947	iPSCs-CECs	ADAR,ADARB1,AIDA,AKT1S1,APOE,BAK1,BAX,BGN,CASP3,CAV1,CDK5RAP3,CDKN1C,CHORDC1,CHP1,CORO1C,CSK,DAG1,DCN,DLG1,DNAJA1,DNAJA3,DNAJC10,DNAJC3,DUSP3,EZR,FAM129A,FBXO7,GBA,GBP1,GMFB,GNAQ,GPS1,GSK3B,GSTP1,H2AFY,HEXIM1,HSPB1,HSPH1,IGBP1,IGF1R,ILK,IMPACT,KIRREL,LEMD2,LRRC4B,MICAL1,MTOR,MVP,MYADM,NCK2,NDRG2,NPM1,NR2F2,NUP62,OGT,PAFAH1B1,PAK2,PARK7,PAX6,PCP4,PHB,PIN1,PPM1F,PPP2CA,PPP2R1A,PPP5C,PRKAR1A,PRKAR2A…
GO:0060284	regulation of cell development	2.52518e-13	3.81676e-12	151	3560	822	35266	0.0424157	0.0233086	0.183698	0.100947	iPSCs-CECs	ACTN4,ADNP,AKAP13,APOE,APP,ARF1,ARF6,ARHGAP35,ARHGDIA,ARHGEF1,ARHGEF7,ARPC2,ARSB,ATP6AP1,B2M,BAD,BAG5,BAIAP2,BIN1,C1QBP,CALR,CAPRIN1,CARM1,CAV1,CDH2,CDK1,CDK5,CDK5RAP3,CERS2,CFL1,CORO1C,CPNE1,CREB1,CRMP1,CRTC1,CTNNA1,CTNNB1,CTTN,CUL7,DBN1,DGUOK,DICER1,DNM2,DOCK7,DPYSL2,DPYSL3,DYNLT1,EIF4E,EIF4ENIF1,EIF4G1,FBXO22,FKBP4,FN1,GBP1,GDI1,GOLGA4,GRN,GSK3A,GSK3B,HDAC2,HMG20A,HMGB2,HOOK3,ILK,IMPACT,INS,IS…
GO:0000460	maturation of 5.8S rRNA	3.22829e-13	4.87182e-12	20	3560	31	35266	0.00561798	0.000879034	0.645161	0.100947	iPSCs-CECs	BOP1,EIF6,ERI3,EXOSC10,EXOSC2,EXOSC3,EXOSC4,EXOSC7,EXOSC8,EXOSC9,FTSJ3,LAS1L,MAK16,NOL9,NSA2,PES1,RPSA,RRS1,SKIV2L2,WDR12
GO:0010952	positive regulation of peptidase activity	3.74496e-13	5.64267e-12	51	3560	169	35266	0.0143258	0.00479215	0.301775	0.100947	iPSCs-CECs	ADRM1,AIFM1,ANP32B,APP,ARL6IP5,ASPH,BAD,BAK1,BAX,BCAP31,BCL10,BCL2L13,BID,CASP3,CAV1,CLPX,CRADD,CTGF,CTSH,CYCS,CYFIP2,DAP,DDX3X,DIABLO,DNAJA3,FADD,FAM162A,FIS1,FN1,HIP1,HSPD1,HSPE1,HTRA2,MMP14,MTCH1,PAWR,PICALM,PPM1F,PSMD14,PSME1,PSME2,PSME3,RACK1,RIPK1,RPS27L,RPS3,SFRP2,SNCA,STAT3,TNFRSF10B,VCP
GO:0040029	regulation of gene expression, epigenetic	3.92664e-13	5.90717e-12	71	3560	284	35266	0.0199438	0.00805308	0.25	0.100947	iPSCs-CECs	ACTB,ADAR,AGO1,AGO2,ARID1A,ASF1A,BAZ1B,CELF1,CNOT1,CNOT7,CTCF,CTNNB1,DDX21,DEK,DICER1,DNMT3A,DPY30,EIF1,EIF6,EXOSC10,GLMN,GPX1,GSK3B,H2AFV,H2AFY,H2AFY2,H3F3A,HAT1,HDAC2,HDAC6,HIST1H3A,HIST1H4A,HIST2H2AB,HIST2H2AC,HIST2H3A,HMGA1,HNRNPA2B1,LIN28A,LIN28B,MBD1,MBD3,MECP2,METTL3,MORF4L1,MOV10,MRPL44,MTA1,MYBBP1A,MYO1C,PHF2,POLR1C,POLR1D,POLR2E,POLR2H,POLR2K,POLR2L,PRKRA,RAN,RBBP4,RBBP7,RBM4,SF3B1,SMAD…
GO:0045936	negative regulation of phosphate metabolic process	4.07055e-13	6.11409e-12	115	3560	571	35266	0.0323034	0.0161912	0.201401	0.100947	iPSCs-CECs	ADAR,ADARB1,AIDA,AKT1S1,APOE,BAK1,BAX,BGN,CASP3,CAV1,CD2BP2,CDK5RAP3,CDKN1C,CHORDC1,CHP1,CORO1C,CSK,DAG1,DCN,DLG1,DLG3,DNAJA1,DNAJA3,DNAJC10,DNAJC3,DUSP3,DYNLL1,EZR,FAM129A,FARP1,FBXO7,GBA,GBP1,GMFB,GNAI2,GNAI3,GNAQ,GPS1,GSK3B,GSTP1,H2AFY,HEXIM1,HSPB1,HSPH1,IGBP1,IGF1R,ILK,IMPACT,IQGAP1,KIRREL,LEMD2,LPCAT1,LRRC4B,MICAL1,MTOR,MVP,MYADM,MYO1D,NCK2,NDRG2,NIFK,NPM1,NR2F2,NUP62,OGT,PAFAH1B1,PAK2,PALM,…
GO:0019318	hexose metabolic process	4.92783e-13	7.39021e-12	61	3560	226	35266	0.0171348	0.00640844	0.269912	0.100947	iPSCs-CECs	ADPGK,AIMP1,AKR1B1,ALDH5A1,ALDOA,ALDOC,B3GLCT,BAD,BRAT1,CPT1A,DLAT,ENO1,FABP5,FUCA1,G6PC3,G6PD,GAA,GALE,GALK1,GALM,GALT,GAPDH,GLB1,GNPDA1,GOT1,GOT2,GPD1,GPD2,GPI,H6PD,HK1,HK2,IGFBP5,INPPL1,INS,MAN2A1,MAN2B1,MAPK14,MDH1,MDH2,MPI,PC,PCK2,PDHB,PFKL,PFKM,PGAM1,PGK1,PGM1,PGM2,PGM2L1,PKM,POFUT1,SLC25A1,SLC25A10,SLC25A11,SLC25A12,SLC25A13,SORD,TKFC,TPI1
GO:0050852	T cell receptor signaling pathway	4.97573e-13	7.45041e-12	53	3560	181	35266	0.0148876	0.00513242	0.292818	0.100947	iPSCs-CECs	BCAR1,BCL10,CSK,CUL1,HRAS,MALT1,MAPK1,PAK1,PAK2,PRKD2,PSMA1,PSMA2,PSMA3,PSMA4,PSMA5,PSMA6,PSMA7,PSMB1,PSMB2,PSMB3,PSMB4,PSMB5,PSMB6,PSMB7,PSMC1,PSMC2,PSMC4,PSMC5,PSMC6,PSMD1,PSMD10,PSMD11,PSMD12,PSMD13,PSMD14,PSMD2,PSMD3,PSMD6,PSMD7,PSMD9,PSME1,PSME2,PSME3,PSMF1,RFTN1,RPS27A,SKP1,STOML2,THY1,UBE2D1,UBE2D2,UBE2N,UBE2V1
GO:0030490	maturation of SSU-rRNA	5.27768e-13	7.89026e-12	24	3560	45	35266	0.00674157	0.00127602	0.533333	0.100947	iPSCs-CECs	BMS1,BYSL,DCAF13,EMG1,FCF1,HEATR1,KRR1,LSM6,MRPS11,MRPS9,NOC4L,NOL11,PWP2,RCL1,RPS14,RPS19,RPS24,RPSA,RRS1,SNU13,TBL3,TSR1,UTP3,WDR3
GO:0031347	regulation of defense response	5.5423e-13	8.273e-12	144	3560	779	35266	0.0404494	0.0220893	0.184852	0.100947	iPSCs-CECs	ABR,ADA,ADAR,ALKBH5,ANXA5,AP1G1,APOE,BCL10,BRD4,C1QBP,CAV1,CD276,CD47,CD59,CDC37,CHID1,CNPY3,COLEC12,CRNKL1,CUL1,DNAJA3,EIF2S1,ERAP1,FADD,FLOT1,FOXP1,FXR2,GBA,GJA1,GPX1,GSTP1,HIST1H3A,HMGB2,HRAS,HSP90AB1,HSPA1B,HSPD1,HTRA1,INS,IRF3,IST1,KRAS,LAMP1,LGMN,LGR4,LMCD1,LRSAM1,LSM14A,MALT1,MAP2K6,MAPK14,MAPK3,MAPKAPK2,MAVS,MDH1,MRPS10,MTA1,MVK,MYD88,NECTIN2,NRAS,NUP93,PAK1,PAK2,PARK7,PCBP2,PHB,PPM1B,PRK…
GO:0010639	negative regulation of organelle organization	5.84994e-13	8.71868e-12	88	3560	393	35266	0.0247191	0.0111439	0.223919	0.100947	iPSCs-CECs	ACAA2,ADD1,ADD2,ARFGEF1,ASF1A,ATG5,BUB3,CAPG,CAPZA1,CAPZA2,CAPZB,CHMP2A,CHMP4A,CHMP4B,CLASP1,CORO1B,CSNK2A2,CTBP1,FKBP4,FXN,GMFB,GPX1,GSN,H2AFY,HDAC6,HMGA1,HNRNPA1,HNRNPC,LIG3,LIMA1,LMOD1,MAD1L1,MAD2L1,MAD2L2,MAP4,MAPRE1,MECP2,MID1,MYADM,NAT10,NOC2L,NPM1,NUBP1,OPA1,OTUB1,PFN1,PFN2,PHF2,PIH1D1,PPFIA1,PRKAR1A,PSMD10,RAD50,RBM14,RDX,SCFD1,SET,SIN3A,SLC25A5,SMARCB1,SNCA,SPTAN1,SPTBN1,SPTBN2,SRC,STMN1…
GO:1901657	glycosyl compound metabolic process	5.91153e-13	8.79683e-12	57	3560	204	35266	0.0160112	0.00578461	0.279412	0.100947	iPSCs-CECs	ABHD10,ADA,ADK,AHCY,AHCYL1,AHCYL2,AK3,AK4,AKR1B1,AKR7A2,ATIC,CAD,CBR4,CTPS1,CTPS2,DCK,DCTD,DERA,DGUOK,DLG1,DLG3,DNMT3A,DNPH1,DUT,ENPP4,ERH,FUCA1,GAMT,GMPR2,GMPS,GNAI3,GPHN,GUK1,HPRT1,IMPDH2,MACROD1,MOCS3,MPP2,MRI1,MTAP,NAGA,NFS1,NME2,NME3,NME4,NME7,NT5C,NT5C2,PDCL3,PNP,PPAT,PUDP,QTRT1,QTRT2,TXNDC9,TYMS,UMPS
GO:1903729	regulation of plasma membrane organization	6.38591e-13	9.48806e-12	31	3560	73	35266	0.00870787	0.00206998	0.424658	0.100947	iPSCs-CECs	ACSL3,AP2M1,APPL1,ARF6,CLTC,CSK,DAB2,DLG1,DNM2,EPHA2,EZR,GBP1,GOPC,KIF5B,LYPLA1,NUMB,PPFIA1,PRKCI,RACK1,RHOG,SH3GLB1,SPTBN1,STX3,STX4,STX7,STX8,TGFB1,TGFB2,VPS4A,VTI1B,WASL
GO:0000462	maturation of SSU-rRNA from tricistronic rRNA transcript (SSU-rRNA, 5.8S rRNA, LSU-rRNA)	6.5553e-13	9.72471e-12	21	3560	35	35266	0.00589888	0.000992457	0.6	0.100947	iPSCs-CECs	BMS1,BYSL,DCAF13,EMG1,FCF1,HEATR1,KRR1,MRPS11,MRPS9,NOC4L,PWP2,RCL1,RPS14,RPS19,RPS24,RPSA,RRS1,TBL3,TSR1,UTP3,WDR3
GO:0043162	ubiquitin-dependent protein catabolic process via the multivesicular body sorting pathway	6.8014e-13	1.00743e-11	15	3560	18	35266	0.00421348	0.000510407	0.833333	0.100947	iPSCs-CECs	HDAC6,MVB12A,MVB12B,PTPN23,RNF126,SNF8,TOM1L1,TSG101,UBAP1,VPS25,VPS28,VPS36,VPS37A,VPS4A,VPS4B
GO:0007041	lysosomal transport	7.09627e-13	1.04948e-11	30	3560	69	35266	0.00842697	0.00195656	0.434783	0.100947	iPSCs-CECs	ANKFY1,AP1G1,AP3B1,AP3M1,ARSB,CHMP5,HGS,HMGXB4,HOOK3,HSPA8,LAMP1,M6PR,RAB7A,RHOB,SCARB2,SCYL2,SNAPIN,SNX27,SORT1,STX8,TSG101,USE1,VAMP7,VPS11,VPS16,VPS18,VPS33A,VPS39,VPS41,VPS4B
GO:0048002	antigen processing and presentation of peptide antigen	7.3625e-13	1.08718e-11	82	3560	356	35266	0.0230337	0.0100947	0.230337	0.100947	iPSCs-CECs	ACTR1B,AP1B1,AP1G1,AP1M1,AP1S1,AP1S2,AP2A1,AP2A2,AP2B1,AP2M1,ARF1,B2M,BCAP31,CALR,CANX,CD74,CLTC,CTSD,DCTN1,DCTN2,DCTN3,DCTN4,DCTN5,DCTN6,DNM2,DYNC1H1,DYNC1I2,DYNC1LI2,DYNLL1,DYNLL2,ERAP1,ITGAV,KIF2A,KLC1,LGMN,LNPEP,OSBPL1A,PDIA3,PSMA1,PSMA2,PSMA3,PSMA4,PSMA5,PSMA6,PSMA7,PSMB1,PSMB2,PSMB3,PSMB4,PSMB5,PSMB6,PSMB7,PSMC1,PSMC2,PSMC4,PSMC5,PSMC6,PSMD1,PSMD10,PSMD11,PSMD12,PSMD13,PSMD14,PSMD2,PSMD3,PS…
GO:0097435	supramolecular fiber organization	7.44162e-13	1.09718e-11	115	3560	576	35266	0.0323034	0.016333	0.199653	0.100947	iPSCs-CECs	ABI1,ABI2,ACTG1,ACTN1,ACTN4,ACTR2,ACTR3,ADD1,ADD2,AGFG1,ALDOA,ANXA2,APP,ARF1,ARPC1A,ARPC1B,ARPC2,ARPC3,ARPC4,ARPC5,ARPC5L,ATAD1,BAIAP2,BCAR1,BLOC1S2,BRK1,CAV1,CFL1,CFL2,CHP1,CLASP1,COL11A1,COL12A1,COL14A1,COL1A1,COL1A2,COL5A1,COL5A2,CORO1B,CORO7,CSNK1D,CTNNA1,CTTN,CUL3,DBN1,DES,DIAPH1,DLG1,DNAJB6,DPYSL3,DSP,DSTN,EZR,FSCN1,GOLGA2,GSN,HOOK3,HSP90AB1,INPPL1,KATNAL2,KPNB1,KRT19,LIMA1,LOXL2,LUM,MAD2L2…
GO:2000116	regulation of cysteine-type endopeptidase activity	7.49178e-13	1.10289e-11	61	3560	228	35266	0.0171348	0.00646515	0.267544	0.100947	iPSCs-CECs	AIFM1,ANP32B,ARL6IP5,ASPH,BAD,BAK1,BAX,BCAP31,BCL10,BCL2L13,BID,CASP3,CRADD,CRYAB,CTGF,CTSH,CYCS,CYFIP2,DAP,DDX3X,DHCR24,DIABLO,DNAJA3,DNAJB6,FADD,FAM162A,FIS1,GPI,GPX1,HIP1,HSPD1,HSPE1,HTRA2,IGBP1,LAMTOR5,MGMT,MICAL1,MTCH1,PAK2,PARK7,PAWR,PCID2,PIH1D1,POR,PPM1F,PRDX3,PRDX5,RACK1,RIPK1,RPS27L,RPS3,SERPINB9,SFRP2,SNCA,SRC,TNFAIP8,TNFRSF10B,TRIAP1,USP47,VCP,YWHAE
GO:0006626	protein targeting to mitochondrion	7.64468e-13	1.12196e-11	29	3560	65	35266	0.00814607	0.00184314	0.446154	0.100947	iPSCs-CECs	AFG3L2,AIP,BID,CHCHD4,FBXO7,FIS1,GDAP1,HSP90AA1,HSPA4,MFF,MGARP,MIPEP,MTX1,MTX2,SAMM50,SLC25A6,TIMM10,TIMM13,TIMM23,TIMM44,TIMM50,TIMM9,TOMM20,TOMM22,TOMM34,TOMM40,TOMM70,TRNT1,TSPO
GO:0030433	ubiquitin-dependent ERAD pathway	7.64468e-13	1.12196e-11	29	3560	65	35266	0.00814607	0.00184314	0.446154	0.100947	iPSCs-CECs	AUP1,CCDC47,DERL1,DERL2,DNAJC10,ECM29,ERLEC1,ERLIN1,ERLIN2,FAF2,FBXO2,HSPA5,MAN1B1,NPLOC4,OS9,PSMC1,PSMC2,PSMC4,PSMC5,PSMC6,SEL1L,STT3B,TMUB1,UBE2G2,UBQLN1,UBQLN2,UBXN4,VCP,WFS1
GO:0007265	Ras protein signal transduction	7.96767e-13	1.16758e-11	51	3560	172	35266	0.0143258	0.00487722	0.296512	0.100947	iPSCs-CECs	ABI2,ARHGAP1,ARHGAP5,ARHGEF1,BRK1,CDK2,CFL1,COL1A2,CRKL,CTNNAL1,CYFIP1,DBNL,DHCR24,EPS8L2,G3BP1,G3BP2,GDI1,GNA13,GNB1,GRB2,HACD3,HRAS,KPNB1,KRAS,MAPK14,MAPKAPK2,MYO9B,NCKAP1,NRAS,PARK7,RAB4A,RALA,RALB,RAP1A,RAP1B,RAP2B,RAP2C,RHOA,RHOB,RHOG,ROCK2,RRAS,RRAS2,SDCBP,SHTN1,SYNJ2BP,TAX1BP3,TRIM28,VANGL2,WASF1,WASF2
GO:0009895	negative regulation of catabolic process	8.04933e-13	1.17775e-11	53	3560	183	35266	0.0148876	0.00518913	0.289617	0.100947	iPSCs-CECs	ANXA2,ATP2B4,BAG5,BAG6,BSCL2,CCAR2,CDK5RAP3,CHMP4A,CHMP4B,CST3,DAP,DERL2,DFFA,ERLEC1,FHIT,GABARAPL2,GIPC1,GOLGA2,GSK3A,HSP90AB1,INS,LRPPRC,MAD2L1,MAD2L2,MET,MTOR,OS9,PABPC1,PARK7,PDCL3,PHB,PIN1,PSMF1,RRAGA,SCFD1,SDCBP,SF3B3,SLIRP,SMARCC1,SNCA,SNRNP70,SNX12,SNX3,STAT3,SUFU,TIGAR,TSPO,UBAC2,UBE2G2,UBQLN4,UBXN1,USP14,WNT1
GO:0001701	in utero embryonic development	8.36208e-13	1.22165e-11	76	3560	319	35266	0.0213483	0.00904554	0.238245	0.100947	iPSCs-CECs	ADA,ADAM10,ADAR,ADD1,BRK1,BTF3,BYSL,CAPN2,CDKN1C,CNOT2,CNOT3,COPS3,CTNNB1,CTR9,CUL3,CUL4A,DAD1,DNAJB6,EIF2S2,EIF4E2,ENDOG,ENO1,EPB41L5,EPN1,GABPA,GJA1,GNA13,GPI,GRB2,HSD17B2,KIDINS220,KRT19,MAN2A1,MAP2K1,MAPK1,MBD3,MBNL1,MED21,MYH10,MYO1E,NMT1,NR2F2,NSDHL,OCRL,PLCD1,PLCD3,PLOD3,PRPF19,PSMC4,RBPJ,RCN1,RDH10,RIC8A,RPL7L1,RTCB,SBDS,SEC24D,SF3B6,SIN3A,SLC30A1,SMAD2,SMAD4,SMARCB1,SP3,SRSF1,STK4,TAB1,T…
GO:0098813	nuclear chromosome segregation	8.41838e-13	1.22801e-11	68	3560	270	35266	0.0191011	0.0076561	0.251852	0.100947	iPSCs-CECs	ACTR2,ACTR3,AHCTF1,AKAP8,BAG6,BUB3,CDC23,CHAMP1,CHMP2A,CHMP4A,CHMP4B,CHMP5,CHMP6,CHMP7,CKAP5,CLASP1,CUL3,KIF2A,KPNB1,MAD1L1,MAD2L1,MAPRE1,MAU2,MCMBP,NAA50,NCAPD2,NCAPG,NCAPH,NDC1,NUDC,NUP107,NUP133,NUP160,NUP37,NUP43,NUP85,NUP98,P3H4,PAFAH1B1,PDS5A,PDS5B,POGZ,PPP1CC,PPP2R1A,RAD21,RANBP2,RANGAP1,RCC2,RRS1,SEC13,SEH1L,SMC1A,SMC2,SMC3,SMC4,SPC24,STAG1,STAG2,SUN1,TAOK1,TOP2A,TOP2B,TRIP13,UBE2B,VPS4A,…
GO:0032970	regulation of actin filament-based process	9.25885e-13	1.34856e-11	98	3560	462	35266	0.0275281	0.0131004	0.212121	0.100947	iPSCs-CECs	ABI2,ACTR2,ACTR3,ADD1,ADD2,AKAP13,ARF1,ARF6,ARFGEF1,ARFIP1,ARFIP2,ARHGDIA,ARHGDIB,ARPC1A,ARPC1B,ARPC2,ARPC3,ARPC4,ARPC5,ARPC5L,ATP2A2,BAIAP2,BRK1,CAMK2D,CAPG,CAPZA1,CAPZA2,CAPZB,CAV1,CD2AP,CDK5,CFL2,CLASP1,CORO1B,CRK,CTGF,CTTN,CYFIP1,DAPK3,DLG1,DSG2,DSP,DSTN,FSCN1,GMFB,GRB2,GSN,HRAS,ICAM1,ILK,JAM3,JUP,KIRREL,LIMA1,LMOD1,MLST8,MTOR,MTPN,MYADM,NCK2,NCKAP1,PAK1,PDGFRB,PDXP,PFN1,PFN2,PHPT1,PKP2,PPFIA…
GO:0000904	cell morphogenesis involved in differentiation	9.51518e-13	1.3838e-11	107	3560	523	35266	0.0300562	0.0148301	0.204589	0.100947	iPSCs-CECs	ACTN1,AFG3L2,ALCAM,ANK3,ANTXR1,APP,B4GAT1,BAIAP2,CASP3,CDK5,CLIC4,CNP,COL18A1,CREB1,CRMP1,CTNNA2,CUL3,CYFIP1,DAG1,DOCK7,DPYSL2,DPYSL5,EFNB1,EFNB2,ENAH,EPB41L5,EPHA2,ERBB2,EZR,FARP1,FERMT2,FLNB,FLOT1,FN1,GAP43,GPC1,GRB2,GSK3B,HPRT1,HRAS,ILK,ITGAV,KIDINS220,KIF5B,KIF5C,KRAS,LAMA5,LAMB1,LAMB2,LAMC1,LGI1,LLGL1,MAP1B,MAPK1,MAPK3,MATN2,MET,MYH10,NCAM1,NEO1,NRAS,NRP2,NUMB,OTX2,PAFAH1B1,PAK1,PALLD,PARD6B…
GO:0007163	establishment or maintenance of cell polarity	1.0072e-12	1.46257e-11	45	3560	141	35266	0.0126404	0.00399819	0.319149	0.100947	iPSCs-CECs	ACTR2,ACTR3,ARF6,CAP2,CDC42BPB,CKAP5,CLASP1,CLIC4,CRB2,CTNNA1,DLG1,DLG3,DOCK7,DYNLT1,FSCN1,GBF1,GOLPH3,GSK3B,ILK,JAM3,LIN7A,LIN7C,LLGL1,MAP1B,MAP4,MPP5,MYO18A,NUMA1,PAFAH1B1,PARD6B,PARVA,PAX6,PDZD11,PRKCI,PTK2,PTK7,RAB10,SCRIB,SHTN1,SLC9A3R1,SNX27,SYNE2,VANGL2,WDR43,ZW10
GO:0006368	transcription elongation from RNA polymerase II promoter	1.05227e-12	1.52572e-11	35	3560	92	35266	0.00983146	0.00260874	0.380435	0.100947	iPSCs-CECs	ADRM1,CCNK,CDC73,ELP2,ELP3,ENY2,GTF2A1,GTF2B,GTF2E1,GTF2E2,GTF2F1,GTF2F2,IKBKAP,MNAT1,NCBP2,NELFA,NELFB,NELFE,PAF1,POLR2A,POLR2B,POLR2C,POLR2D,POLR2E,POLR2G,POLR2H,POLR2I,POLR2K,POLR2L,SSRP1,SUPT16H,SUPT4H1,SUPT5H,TCEA1,THOC7
GO:2000641	regulation of early endosome to late endosome transport	1.09872e-12	1.59066e-11	14	3560	16	35266	0.00393258	0.000453695	0.875	0.100947	iPSCs-CECs	DAB2,DNAJC13,EZR,MAP2K1,MAP2K2,MAPK1,MAPK3,PTPN23,RAB21,RDX,SNX12,SNX3,SRC,VPS11
GO:0048858	cell projection morphogenesis	1.1857e-12	1.714e-11	101	3560	484	35266	0.0283708	0.0137243	0.208678	0.100947	iPSCs-CECs	ABI1,AFG3L2,ALCAM,ANK3,APP,B4GAT1,BAIAP2,CDK5,CLU,CNP,CPNE1,CREB1,CRMP1,CTNNA2,CTTN,CYFIP1,DAG1,DBNL,DICER1,DNM2,DOCK7,DPYSL2,DPYSL4,DPYSL5,DYNLT1,EFNB1,EFNB2,ENAH,EPB41L3,ERBB2,EZR,FARP1,FLOT1,GAP43,GJA1,GPC1,GPM6A,GRB2,GSK3B,HPRT1,HRAS,ILK,IMPACT,IQGAP1,ITGA1,KIDINS220,KIF5B,KIF5C,KRAS,LAMB2,LGI1,LLGL1,MAP1B,MAP1S,MAPK1,MAPK3,MATN2,MYH10,NCAM1,NEO1,NES,NRAS,NRP2,NUMB,OTX2,PACSIN2,PAFAH1B1,PAK1,…
GO:0051240	positive regulation of multicellular organismal process	1.33838e-12	1.93181e-11	234	3560	1475	35266	0.0657303	0.041825	0.158644	0.100947	iPSCs-CECs	AAMP,ABAT,ADA,ADAM17,ADK,ADNP,AGPAT1,AGRN,ANGPTL4,ANXA3,AP3B1,AP3D1,APOE,ARF1,ARHGAP35,ARHGDIA,ARSB,ATG5,ATP2A2,ATP6AP1,ATP6AP2,B2M,BAD,BAIAP2,BAX,BCAR1,BCL10,BIN1,C1QBP,CA2,CAMK2D,CAPRIN1,CAV1,CD276,CD74,CDK1,CELF1,CLASP1,CLIC1,CLU,COL1A1,CPNE1,CRB2,CREB1,CRTC1,CTGF,CTH,CTHRC1,CTNNB1,CTNNBIP1,CTSH,CTTN,CUL7,DAB2,DAG1,DDAH1,DDX3X,DDX41,DHX36,DHX9,DICER1,DPYSL3,ECE1,EFNB2,EIF2AK2,EIF4G1,ENPP4,EPB4…
GO:0045786	negative regulation of cell cycle	1.35493e-12	1.95276e-11	119	3560	609	35266	0.033427	0.0172688	0.195402	0.100947	iPSCs-CECs	BABAM1,BAX,BRCC3,BRD4,BRD7,BUB3,CAB39,CALR,CARM1,CASP3,CAST,CCNK,CDC5L,CDC73,CDK1,CDK2,CDK5,CDK5RAP3,CDK6,CDKN1C,CHMP2A,CNOT1,CNOT10,CNOT2,CNOT3,CNOT7,CRADD,CSNK2A2,CTNNB1,CUL1,CUL3,CUL4A,CUL5,DHCR24,DLG1,EIF4G2,FBXO7,GADD45GIP1,GAS1,H2AFY,HEXIM1,HRAS,HTRA2,ILK,INTS3,KHDRBS1,LAMTOR1,LAMTOR2,LAMTOR3,MACF1,MAD1L1,MAD2L1,MAD2L2,MAP2K1,MAP2K6,MAPK14,MAPKAPK2,MDC1,MIF,MLST8,MTOR,NAE1,NPM1,NR2F2,NSUN2,…
GO:0040017	positive regulation of locomotion	1.39331e-12	2.00507e-11	95	3560	445	35266	0.0266854	0.0126184	0.213483	0.100947	iPSCs-CECs	AAMP,ACTN4,ADAM10,ADAM17,ANXA3,ARHGEF7,BCAR1,C1QBP,CALR,CAMK2D,CCAR1,CD74,CFAP20,CHMP2A,CHMP4B,CLASP1,COL18A1,COL1A1,CPNE3,CTSH,DAB2,DAPK3,DDB1,DIAPH1,DOCK7,ELP3,ELP5,EPB41L5,FADD,FN1,FOXP1,GLIPR2,HDAC6,HRAS,HSPA5,HSPB1,ICAM1,IGF1R,IKBKAP,ILK,INS,ITGA5,ITGAV,LAMB1,LGALS3,MAP2K2,MAPK1,MAPRE1,MCAM,MET,MIA3,MIEN1,MMP14,MYADM,MYO1C,NUMB,PAK1,PAWR,PC,PDCD10,PDGFC,PDGFRB,PFN1,PHPT1,POSTN,PPM1F,PRKCA,PR…
GO:0006354	DNA-templated transcription, elongation	1.41106e-12	2.02455e-11	38	3560	107	35266	0.0106742	0.00303408	0.35514	0.100947	iPSCs-CECs	ADRM1,CCNK,CDC73,ELP2,ELP3,ENY2,GTF2A1,GTF2B,GTF2E1,GTF2E2,GTF2F1,GTF2F2,IKBKAP,MNAT1,NCBP2,NELFA,NELFB,NELFE,PAF1,POLR1C,POLR1D,POLR2A,POLR2B,POLR2C,POLR2D,POLR2E,POLR2G,POLR2H,POLR2I,POLR2K,POLR2L,SSRP1,SUPT16H,SUPT4H1,SUPT5H,TCEA1,THOC7,UBTF
GO:0007034	vacuolar transport	1.41106e-12	2.02455e-11	38	3560	107	35266	0.0106742	0.00303408	0.35514	0.100947	iPSCs-CECs	ANKFY1,AP1G1,AP3B1,AP3M1,ARSB,CHMP5,CHMP7,GOSR2,HGS,HMGXB4,HOOK3,HSPA8,LAMP1,M6PR,RAB7A,RHOB,SCARB2,SCYL2,SNAPIN,SNF8,SNX27,SORT1,STX8,TSG101,USE1,VAMP7,VPS11,VPS16,VPS18,VPS25,VPS28,VPS33A,VPS36,VPS39,VPS41,VPS4B,VTI1A,VTI1B
GO:0006893	Golgi to plasma membrane transport	1.48591e-12	2.12877e-11	23	3560	43	35266	0.00646067	0.0012193	0.534884	0.100947	iPSCs-CECs	ANK3,ARFRP1,C16orf62,CCDC22,CCDC93,COMMD1,DNM2,EXOC1,EXOC2,GOLGA4,GOLPH3,GOPC,KRT18,LLGL1,MACF1,NSF,RAB10,RAB34,SPTBN1,STXBP6,VAMP2,VAMP3,VAMP7
GO:1903507	negative regulation of nucleic acid-templated transcription	1.49578e-12	2.13973e-11	206	3560	1257	35266	0.0578652	0.0356434	0.163882	0.100947	iPSCs-CECs	AEBP1,AES,APEX1,ARHGAP35,ARID1A,ASF1A,ATF7IP,BCL7A,BCLAF1,BRD7,C1QBP,CALR,CAV1,CBX1,CBX5,CCAR1,CCAR2,CDC73,CDK5,CDKN1C,CGGBP1,CHCHD3,CHD4,CNOT1,CNOT2,COPS2,CREB1,CREG1,CTBP1,CTCF,CTNNB1,CTNNBIP1,CTR9,CUL3,DAB2,DAP,DDX20,DDX5,DICER1,DLG1,DNAJA3,DNAJB6,DNMT3A,DPY30,DR1,DRAP1,EHMT1,EHMT2,EIF4A2,ELP2,ENO1,EZR,FOXK1,FOXP1,FST,GABPA,GATAD2B,GCLC,H2AFV,H2AFY,H2AFY2,H3F3A,HAT1,HCFC1,HDAC2,HDAC6,HDGF,HEXI…
GO:0098781	ncRNA transcription	1.5238e-12	2.17657e-11	35	3560	93	35266	0.00983146	0.0026371	0.376344	0.100947	iPSCs-CECs	CCNK,GTF2A1,GTF2B,GTF2E1,GTF2E2,GTF2F1,GTF2F2,GTF3C1,GTF3C2,GTF3C3,GTF3C4,GTF3C5,GTF3C6,INTS1,INTS3,INTS9,NCBP2,NIFK,NPM3,POLR2A,POLR2B,POLR2C,POLR2D,POLR2E,POLR2G,POLR2H,POLR2I,POLR2K,POLR2L,POU2F1,RPRD1A,RPRD1B,RPRD2,SPIN1,SRRT
GO:1905897	regulation of response to endoplasmic reticulum stress	1.52867e-12	2.18028e-11	31	3560	75	35266	0.00870787	0.00212669	0.413333	0.100947	iPSCs-CECs	BAG6,BAK1,BAX,BCAP31,CAV1,COPS5,DERL2,DNAJC3,ERLEC1,ERP29,HSPA5,HYOU1,NCK2,OPA1,OS9,PARK7,PTPN1,RACK1,SDF2,SDF2L1,SGTA,TMBIM6,TMEM33,TXNDC12,UBAC2,UBE2G2,UBQLN1,UBQLN2,UBXN1,USP14,WFS1
GO:1902679	negative regulation of RNA biosynthetic process	1.74173e-12	2.48049e-11	206	3560	1259	35266	0.0578652	0.0357001	0.163622	0.100947	iPSCs-CECs	AEBP1,AES,APEX1,ARHGAP35,ARID1A,ASF1A,ATF7IP,BCL7A,BCLAF1,BRD7,C1QBP,CALR,CAV1,CBX1,CBX5,CCAR1,CCAR2,CDC73,CDK5,CDKN1C,CGGBP1,CHCHD3,CHD4,CNOT1,CNOT2,COPS2,CREB1,CREG1,CTBP1,CTCF,CTNNB1,CTNNBIP1,CTR9,CUL3,DAB2,DAP,DDX20,DDX5,DICER1,DLG1,DNAJA3,DNAJB6,DNMT3A,DPY30,DR1,DRAP1,EHMT1,EHMT2,EIF4A2,ELP2,ENO1,EZR,FOXK1,FOXP1,FST,GABPA,GATAD2B,GCLC,H2AFV,H2AFY,H2AFY2,H3F3A,HAT1,HCFC1,HDAC2,HDAC6,HDGF,HEXI…
GO:0006066	alcohol metabolic process	1.77563e-12	2.52502e-11	74	3560	311	35266	0.0207865	0.00881869	0.237942	0.100947	iPSCs-CECs	ACAA2,ACLY,ADH5,AKR1B1,ALDH1A3,ALDH1B1,ALDH3A2,ALG5,APOE,APP,CAT,CHKA,CLN6,CLN8,CNBP,CYB5R3,CYP51A1,DHCR24,DHCR7,DHRS3,EBP,ERLIN1,ERLIN2,FDFT1,FDPS,FDXR,G6PD,GALK1,GBA,GOT1,GPD2,HDLBP,HMGCS1,HSD17B7,IDI1,IMPA1,IMPAD1,INPP1,INPPL1,ISYNA1,LBR,LSS,MECP2,MINPP1,MSMO1,MVD,MVK,NPC2,NSDHL,NUDT11,NUDT3,NUDT4,OCRL,OSBPL1A,PARK7,PGP,PLCB3,PLCD1,PLCD3,PMVK,PNPLA4,RDH10,RDH11,RDH13,RDH14,SCP2,SNX17,SOAT1,SOR…
GO:0043489	RNA stabilization	1.78821e-12	2.53915e-11	20	3560	33	35266	0.00561798	0.000935745	0.606061	0.100947	iPSCs-CECs	CIRBP,DHX9,DKC1,ELAVL1,HNRNPA0,HNRNPC,HNRNPD,IGF2BP1,MAPK14,MAPKAPK2,MTOR,MYD88,PABPC1,PAIP1,RBM38,SYNCRIP,TARDBP,THRAP3,YBX1,YBX3
GO:1902533	positive regulation of intracellular signal transduction	1.81851e-12	2.57837e-11	160	3560	909	35266	0.0449438	0.0257755	0.176018	0.100947	iPSCs-CECs	ACTN4,ADA,AKAP12,AKAP13,AKR1B1,ARFGEF1,ARL6IP5,ASPH,ATP6AP1,BAD,BAX,BCAP31,BCL10,BCLAF1,BID,BRD4,C1QBP,CAMK2D,CAT,CAV1,CBL,CCDC22,CD74,CD81,CDH2,CDK1,CDK5RAP3,CLU,COPS8,CPNE1,CRK,CRKL,CSK,CTGF,CTH,CTNNB1,DBNL,DCN,DDRGK1,DDX5,DFNA5,DNM1L,DVL2,EEF1D,EEF1E1,EIF2AK2,ERBB2,ERP29,FADD,FIS1,GJA1,GLIPR2,GNAI2,GOLPH3,GOLT1B,GPX1,GSTM2,HACD3,HEXIM1,HINT1,HRAS,HSPA1B,ICAM1,IGFBP5,ILK,INS,IRF3,ITGA1,KIDINS22…
GO:0042177	negative regulation of protein catabolic process	1.91953e-12	2.71759e-11	34	3560	89	35266	0.00955056	0.00252368	0.382022	0.100947	iPSCs-CECs	ANXA2,BAG5,BAG6,CCAR2,CDK5RAP3,CST3,DERL2,ERLEC1,FHIT,GABARAPL2,GIPC1,HSP90AB1,INS,MAD2L1,MAD2L2,OS9,PARK7,PDCL3,PHB,PIN1,PSMF1,SDCBP,SF3B3,SMARCC1,SNCA,SNRNP70,SNX12,SNX3,SUFU,UBAC2,UBE2G2,UBXN1,USP14,WNT1
GO:0072329	monocarboxylic acid catabolic process	1.96584e-12	2.77907e-11	38	3560	108	35266	0.0106742	0.00306244	0.351852	0.100947	iPSCs-CECs	ABAT,ABCD3,ACAA1,ACAD9,ACADM,ACADSB,ACADVL,ACOX1,ACOX3,ALDH3A2,ALDH5A1,ASRGL1,BDH2,CPT1A,CPT2,CRABP1,CRAT,DECR1,ECH1,ECHS1,ECI1,ECI2,ETFA,ETFB,ETFDH,GCDH,HADH,HADHA,HADHB,HSD17B4,IDUA,IVD,MUT,PCCA,PCCB,PLA2G15,SCP2,SORD
GO:0006366	transcription from RNA polymerase II promoter	2.02077e-12	2.85252e-11	144	3560	792	35266	0.0404494	0.0224579	0.181818	0.100947	iPSCs-CECs	ADRM1,ALYREF,ASH2L,BTF3,CBFB,CCNK,CDC73,CEBPZ,COPS2,COPS5,CPSF1,CPSF2,CPSF3,CPSF7,CREB1,CSTF1,CSTF2,CSTF3,CTCF,CTGF,DDX21,DDX39A,DEK,DVL2,EIF4A3,ELP2,ELP3,ENY2,FIP1L1,FUBP1,FUBP3,GABPA,GTF2A1,GTF2B,GTF2E1,GTF2E2,GTF2F1,GTF2F2,GTF2I,HCFC1,HLTF,HMGA1,IKBKAP,INTS1,INTS3,INTS9,IRF3,LDB1,MAGOH,MBD1,MED10,MED15,MED17,MED20,MED27,MED4,MED8,MNAT1,MSX2,NCBP2,NELFA,NELFB,NELFE,NFYA,NR2F1,NRBP1,NRF1,NUCKS1,…
GO:0043648	dicarboxylic acid metabolic process	2.03469e-12	2.86796e-11	39	3560	113	35266	0.0109551	0.00320422	0.345133	0.100947	iPSCs-CECs	ACLY,ADSS,ALDH18A1,ALDH5A1,ATIC,DLD,FH,GCLC,GCLM,GLS,GLUD1,GLUL,GOT1,GOT2,GPT2,IDH1,IDH2,IDH3B,IDH3G,KMO,MDH1,MDH2,ME2,MRPS36,MTHFD1L,MTHFD2,MTHFS,NIT2,NMNAT1,OAT,OGDH,PC,QPRT,SDHA,SDHB,SHMT1,SHMT2,SUCLA2,SUCLG1
GO:0009156	ribonucleoside monophosphate biosynthetic process	2.06374e-12	2.90464e-11	40	3560	118	35266	0.011236	0.003346	0.338983	0.100947	iPSCs-CECs	ADA,ADK,ADSL,ADSS,AK1,AK2,AK3,AK4,ALDOA,APRT,ATIC,ATP5A1,ATP5B,ATP5C1,ATP5D,ATP5F1,ATP5H,ATP5I,ATP5J,ATP5J2,ATP5L,ATP5O,ATP6V0A1,CAD,GART,GMPS,HPRT1,IMPDH2,LHPP,PAICS,PFAS,PKM,PPAT,PRPS1,PRPS2,RFK,SLC25A13,STOML2,TGFB1,UMPS
GO:0006637	acyl-CoA metabolic process	2.19257e-12	3.07696e-11	35	3560	94	35266	0.00983146	0.00266546	0.37234	0.100947	iPSCs-CECs	AASS,ACLY,ACOT1,ACOT13,ACOT7,ACOT9,ACSF2,ACSL3,ACSL4,AGK,DLAT,DLD,ELOVL5,FAR1,FASN,GCDH,GPAT4,HMGCL,HSD17B12,HSD17B4,MPC1,MVD,MVK,OGDH,PDHB,PDHX,PMVK,PPT2,SCD,SCD5,SLC25A1,SUCLA2,SUCLG1,SUCLG2,TECR
GO:0035383	thioester metabolic process	2.19257e-12	3.07696e-11	35	3560	94	35266	0.00983146	0.00266546	0.37234	0.100947	iPSCs-CECs	AASS,ACLY,ACOT1,ACOT13,ACOT7,ACOT9,ACSF2,ACSL3,ACSL4,AGK,DLAT,DLD,ELOVL5,FAR1,FASN,GCDH,GPAT4,HMGCL,HSD17B12,HSD17B4,MPC1,MVD,MVK,OGDH,PDHB,PDHX,PMVK,PPT2,SCD,SCD5,SLC25A1,SUCLA2,SUCLG1,SUCLG2,TECR
GO:0051051	negative regulation of transport	2.20155e-12	3.08505e-11	100	3560	482	35266	0.0280899	0.0136676	0.207469	0.100947	iPSCs-CECs	ABAT,ABR,ACAA2,ACSL4,ADA,ANK3,ANXA2,ANXA5,APOE,ARF6,ARL6IP5,CAB39,CAMK2D,CAV1,CCDC22,CD74,CDK5,CHP1,COMMD1,COMT,CRYAA,CRYAB,CSK,CTTNBP2NL,DERL2,ENY2,ERLEC1,ERP29,EZR,FN1,G3BP2,GBP1,GDI1,GOPC,GSK3A,GSK3B,GSTM2,HADH,ICAM1,INS,ITGAV,LGALS3,LGR4,LRSAM1,LYPLA1,MAOB,MAP1B,MTOR,NDUFAF2,NUP153,OGT,OS9,OXSR1,PACSIN2,PACSIN3,PARK7,PAWR,PEA15,PFKL,PICALM,PPM1A,PPM1B,PPP3CA,PSMD10,PSMD9,PTPN11,RAB11FIP1,RAB2…
GO:0006635	fatty acid beta-oxidation	2.22089e-12	3.10763e-11	27	3560	59	35266	0.00758427	0.001673	0.457627	0.100947	iPSCs-CECs	ABCD3,ACAA1,ACAD9,ACADM,ACADSB,ACADVL,ACOX1,ACOX3,BDH2,CPT1A,CPT2,CRAT,DECR1,ECH1,ECHS1,ECI1,ECI2,ETFA,ETFB,ETFDH,GCDH,HADH,HADHA,HADHB,HSD17B4,IVD,SCP2
GO:0019827	stem cell population maintenance	2.58999e-12	3.61883e-11	43	3560	134	35266	0.0120787	0.00379969	0.320896	0.100947	iPSCs-CECs	CDC73,CDH2,CTNNB1,CTR9,CUL4A,EIF4E,EIF4ENIF1,HOOK3,IGF2BP1,LDB1,LIN28A,LSM1,MED10,MED17,MED21,MED27,MED28,METTL14,METTL3,PAF1,PBX1,PCM1,POLR2A,POLR2B,POLR2C,POLR2D,POLR2E,POLR2G,POLR2H,POLR2I,POLR2K,POLR2L,PROX1,RBPJ,SFRP1,SMAD2,SMAD4,SMC3,SRRT,SS18,STAT3,VANGL2,YAP1
GO:0051291	protein heterooligomerization	2.7863e-12	3.88748e-11	34	3560	90	35266	0.00955056	0.00255203	0.377778	0.100947	iPSCs-CECs	ANXA2,BCL10,CAB39,CDH2,CHMP2A,COL1A1,COL1A2,COL6A1,COL6A2,CTNNA1,CTNNB1,FADD,GCHFR,HIST1H3A,HIST1H4A,HRAS,ILK,JUP,NUP54,NUP58,NUP62,OGT,PCBD1,PPP5C,PRKAB1,RIPK1,RRM1,RRM2,S100A10,SCUBE3,SQSTM1,STXBP3,WIZ,XRCC6
GO:0009127	purine nucleoside monophosphate biosynthetic process	3.41891e-12	4.75629e-11	36	3560	100	35266	0.0101124	0.00283559	0.36	0.100947	iPSCs-CECs	ADA,ADK,ADSL,ADSS,AK1,AK2,AK3,AK4,ALDOA,APRT,ATIC,ATP5A1,ATP5B,ATP5C1,ATP5D,ATP5F1,ATP5H,ATP5I,ATP5J,ATP5J2,ATP5L,ATP5O,ATP6V0A1,GART,GMPS,HPRT1,IMPDH2,LHPP,PAICS,PFAS,PKM,PPAT,PRPS1,SLC25A13,STOML2,TGFB1
GO:0009168	purine ribonucleoside monophosphate biosynthetic process	3.41891e-12	4.75629e-11	36	3560	100	35266	0.0101124	0.00283559	0.36	0.100947	iPSCs-CECs	ADA,ADK,ADSL,ADSS,AK1,AK2,AK3,AK4,ALDOA,APRT,ATIC,ATP5A1,ATP5B,ATP5C1,ATP5D,ATP5F1,ATP5H,ATP5I,ATP5J,ATP5J2,ATP5L,ATP5O,ATP6V0A1,GART,GMPS,HPRT1,IMPDH2,LHPP,PAICS,PFAS,PKM,PPAT,PRPS1,SLC25A13,STOML2,TGFB1
GO:0120039	plasma membrane bounded cell projection morphogenesis	3.58073e-12	4.97422e-11	99	3560	479	35266	0.027809	0.0135825	0.206681	0.100947	iPSCs-CECs	ABI1,AFG3L2,ALCAM,ANK3,APP,B4GAT1,BAIAP2,CDK5,CLU,CNP,CPNE1,CREB1,CRMP1,CTNNA2,CTTN,CYFIP1,DAG1,DBNL,DICER1,DNM2,DOCK7,DPYSL2,DPYSL4,DPYSL5,DYNLT1,EFNB1,EFNB2,ENAH,EPB41L3,ERBB2,EZR,FARP1,FLOT1,GAP43,GJA1,GPC1,GPM6A,GRB2,GSK3B,HPRT1,HRAS,ILK,IMPACT,IQGAP1,ITGA1,KIDINS220,KIF5B,KIF5C,KRAS,LAMB2,LGI1,LLGL1,MAP1B,MAP1S,MAPK1,MAPK3,MATN2,MYH10,NCAM1,NEO1,NRAS,NRP2,NUMB,OTX2,PAFAH1B1,PAK1,PARD6B,PAX6,…
GO:0002183	cytoplasmic translational initiation	3.92861e-12	5.4496e-11	20	3560	34	35266	0.00561798	0.000964101	0.588235	0.100947	iPSCs-CECs	DENR,EIF2S3,EIF3A,EIF3B,EIF3C,EIF3D,EIF3E,EIF3F,EIF3G,EIF3H,EIF3I,EIF3J,EIF3K,EIF3L,EIF3M,EIF4B,EIF4EBP1,EIF4H,MCTS1,RBM4
GO:0000245	spliceosomal complex assembly	4.16952e-12	5.77544e-11	30	3560	73	35266	0.00842697	0.00206998	0.410959	0.100947	iPSCs-CECs	CELF1,CRNKL1,DDX1,DDX23,LUC7L,LUC7L2,LUC7L3,PRPF19,PRPF6,PSIP1,PTBP2,SART3,SF1,SF3A1,SF3A2,SF3A3,SF3B1,SMN1,SNRNP200,SNRPD1,SNRPD2,SNRPD3,SNRPE,SRPK2,SRSF1,SRSF5,SRSF6,TXNL4A,USP39,YTHDC1
GO:0070848	response to growth factor	4.26541e-12	5.89976e-11	111	3560	563	35266	0.0311798	0.0159644	0.197158	0.100947	iPSCs-CECs	AKT1S1,ANXA3,APP,BCAR1,BYSL,CAD,CASP3,CAT,CAV1,CBL,CDC5L,CLU,COL1A1,COL1A2,COL4A2,CORO1B,CPNE3,CREB1,CSNK1D,CTGF,CTNNB1,DTYMK,EEF2,EHD1,EHD4,EIF4A3,EPB41L5,EPHA2,ERBB2,FBN1,FERMT2,FIBP,FN1,FNTA,FSTL1,GAS1,GRB2,GSK3B,GSTP1,GTF2F1,GTF2F2,HDAC2,HDAC6,HNRNPA1,HNRNPF,HNRNPH1,HNRNPM,HSPB1,HTRA2,IQGAP1,KIDINS220,LIMS1,LUM,MAPK1,MAPK14,MAPK3,MAPKAPK2,MCM7,MICALL1,MSX2,MYO1C,NCBP2,NEDD8,NRP2,PDGFRB,PFN1,P…
GO:0051222	positive regulation of protein transport	4.37071e-12	6.03673e-11	97	3560	467	35266	0.0272472	0.0132422	0.207709	0.100947	iPSCs-CECs	ABAT,ACSL3,ACTL6A,ANK3,ANP32B,ARF1,ARIH2,ASPH,B3GAT3,BAD,BCAP31,CD276,CDK1,CDK5,CHERP,CHP1,CSNK2A2,CYB5R1,DAB2,DNM1L,ERBB2,EXOC1,EZR,FIS1,GJA1,GLMN,GLUD1,GLUL,GOLPH3,GSK3A,GSK3B,HNRNPM,HSP90AA1,HSP90AB1,HTRA2,HUWE1,INS,IPO5,IRF3,JUP,MAPK14,MAVS,MFF,MIF,MYO18A,MYO1C,NCL,NPEPPS,NUTF2,OXCT1,PANX1,PCM1,PFKM,PHPT1,POSTN,PPIA,PPID,PPM1A,PPP3CA,PPP3R1,PRKACA,PSMB7,PSMD9,RACK1,RANBP3,RBM22,RBPMS,RHOA,RPL…
GO:0098727	maintenance of cell number	4.52988e-12	6.24759e-11	43	3560	136	35266	0.0120787	0.00385641	0.316176	0.100947	iPSCs-CECs	CDC73,CDH2,CTNNB1,CTR9,CUL4A,EIF4E,EIF4ENIF1,HOOK3,IGF2BP1,LDB1,LIN28A,LSM1,MED10,MED17,MED21,MED27,MED28,METTL14,METTL3,PAF1,PBX1,PCM1,POLR2A,POLR2B,POLR2C,POLR2D,POLR2E,POLR2G,POLR2H,POLR2I,POLR2K,POLR2L,PROX1,RBPJ,SFRP1,SMAD2,SMAD4,SMC3,SRRT,SS18,STAT3,VANGL2,YAP1
GO:0051098	regulation of binding	4.98028e-12	6.85894e-11	69	3560	286	35266	0.019382	0.00810979	0.241259	0.100947	iPSCs-CECs	ADD1,ADD2,ADNP,AES,AIDA,ANXA2,APP,ARHGEF7,B2M,BAK1,BAX,CARM1,CAV1,CDK5,CPNE1,CRMP1,CSNK1A1,CTHRC1,CTNNB1,CTNNBIP1,DAB2,DERL1,EDF1,EIF4A3,ENO1,EPB41L5,FLOT1,GOLGA2,GSK3B,GTPBP4,HABP4,HDAC2,HMGB2,HSP90AB1,HSPA5,LRPAP1,MAD2L2,MAPK3,MAPRE1,MAPRE3,MSX2,NES,PACS1,PARK7,PCBD1,PEX14,PIN1,PPP1CA,PPP3CA,PRKACA,PTPRF,RALB,RAN,RSF1,S100A10,SIN3A,SMAD2,SMAD4,SNAPIN,SPAG9,SRC,SRI,STK4,TFIP11,TGFB1,TGFB2,TMBIM6…
GO:0045787	positive regulation of cell cycle	5.35544e-12	7.36507e-11	80	3560	356	35266	0.0224719	0.0100947	0.224719	0.100947	iPSCs-CECs	ADAM17,APEX1,APP,BAX,BRD4,CALR,CARM1,CAST,CCNK,CDK1,CDK2,CENPV,CNOT1,CNOT10,CNOT2,CNOT3,CNOT7,CRADD,CTGF,CUL3,CUL4A,CUL4B,DDX3X,DUSP3,DYNC1LI1,EIF4E,EIF4EBP1,FNTB,GIPC1,H2AFY,HCFC1,HSPA2,INS,MAD2L1,MAPRE3,MIF,MSX2,MYBBP1A,NPM1,NUDT16,PAFAH1B1,PBX1,PCBP4,PCID2,PCNA,PDGFRB,PHIP,PKN2,PLRG1,PRKACA,PRKCA,PRMT1,PROX1,PSMD10,PTPN11,RANBP1,RBM38,RCC2,RDX,RHOA,ROCK2,RPS15A,RPS27A,SFPQ,SIN3A,SRC,SRPK2,TGFB…
GO:1904375	regulation of protein localization to cell periphery	5.42467e-12	7.44963e-11	28	3560	65	35266	0.00786517	0.00184314	0.430769	0.100947	iPSCs-CECs	ACSL3,AP2M1,APPL1,ARF6,CLTC,CSK,DAB2,DLG1,EPHA2,EZR,GBP1,GOPC,KIF5B,LYPLA1,LZTFL1,NUMB,PPFIA1,PRKCI,RACK1,RHOG,SPTBN1,STX3,STX4,STX7,STX8,TGFB1,VPS4A,VTI1B
GO:1903649	regulation of cytoplasmic transport	5.64206e-12	7.73711e-11	14	3560	17	35266	0.00393258	0.000482051	0.823529	0.100947	iPSCs-CECs	DAB2,DNAJC13,EZR,MAP2K1,MAP2K2,MAPK1,MAPK3,PTPN23,RAB21,RDX,SNX12,SNX3,SRC,VPS11
GO:0007568	aging	6.10684e-12	8.36254e-11	68	3560	281	35266	0.0191011	0.00796801	0.241993	0.100947	iPSCs-CECs	ABAT,ADA,APEX1,ATP2B1,BAK1,BAX,CALR,CANX,CARM1,CAST,CAT,CAV1,CDK1,CDKN1C,CISD2,CLN8,CLU,CNP,CREB1,CRYAB,CTGF,CTNNA1,CTSC,DCN,DLD,DNAJA3,DNMT3A,EEF2,EIF2B5,EIF2S1,ENDOG,ERO1A,GSK3B,GSS,HMGA1,HRAS,HSD17B10,ICAM1,IGFBP2,ILK,LIMS1,LONP1,LOXL2,MAP2K1,MAPK14,MBD1,MBD3,MIF,MSH6,MTOR,NDUFS6,NPM1,NUP62,OPA1,POLB,ROMO1,SEC63,SERPINF1,SIN3A,SNCA,SOD1,SOD2,SRR,STAT3,TFRC,TGFB1,TSPO,TYMS
GO:0045815	positive regulation of gene expression, epigenetic	6.23197e-12	8.51178e-11	25	3560	53	35266	0.00702247	0.00150286	0.471698	0.100947	iPSCs-CECs	ACTB,ARID1A,ASF1A,BAZ1B,CTNNB1,DDX21,DEK,H2AFY,H3F3A,HIST1H3A,HIST1H4A,HIST2H3A,HMGA1,MYBBP1A,MYO1C,PHF2,POLR1C,POLR1D,POLR2E,POLR2H,POLR2K,POLR2L,SF3B1,SMARCA5,SMARCD1
GO:0043281	regulation of cysteine-type endopeptidase activity involved in apoptotic process	6.23353e-12	8.51178e-11	57	3560	215	35266	0.0160112	0.00609652	0.265116	0.100947	iPSCs-CECs	AIFM1,ANP32B,ARL6IP5,BAD,BAK1,BAX,BCAP31,BCL10,BCL2L13,BID,CASP3,CRADD,CRYAB,CTGF,CTSH,CYCS,DAP,DDX3X,DHCR24,DIABLO,DNAJA3,DNAJB6,FADD,FAM162A,FIS1,GPI,GPX1,HIP1,HSPD1,HSPE1,HTRA2,IGBP1,LAMTOR5,MGMT,MICAL1,MTCH1,PAK2,PARK7,PIH1D1,POR,PPM1F,PRDX3,PRDX5,RACK1,RIPK1,RPS27L,RPS3,SERPINB9,SFRP2,SNCA,SRC,TNFAIP8,TNFRSF10B,TRIAP1,USP47,VCP,YWHAE
GO:0034329	cell junction assembly	6.63646e-12	9.04911e-11	45	3560	148	35266	0.0126404	0.00419668	0.304054	0.100947	iPSCs-CECs	ACTB,ACTG1,ACTN1,ACTN4,ARHGEF7,ARL2,CD151,CTNNA1,CTNNB1,CTTN,DLG1,EPB41L3,FBLIM1,FERMT2,FLNC,FN1,FSCN1,GJA1,ILK,ITGA5,ITGA6,JUP,LAMA5,LAMC1,LIMS1,MPP5,MTDH,PARD6B,PKN2,PKP2,PLEC,PRKCA,PRKCI,RAB13,RCC2,RHOA,STRN,TBCD,THY1,TJP1,TLN1,TLN2,TRIP6,VASP,VMP1
GO:0033209	tumor necrosis factor-mediated signaling pathway	6.64909e-12	9.05349e-11	41	3560	127	35266	0.0115169	0.0036012	0.322835	0.100947	iPSCs-CECs	ADAM17,KRT18,PSMA1,PSMA2,PSMA3,PSMA4,PSMA5,PSMA6,PSMA7,PSMB1,PSMB2,PSMB3,PSMB4,PSMB5,PSMB6,PSMB7,PSMC1,PSMC2,PSMC4,PSMC5,PSMC6,PSMD1,PSMD10,PSMD11,PSMD12,PSMD13,PSMD14,PSMD2,PSMD3,PSMD6,PSMD7,PSMD9,PSME1,PSME2,PSME3,PSMF1,RIPK1,RPS27A,STAT1,TNFRSF10B,TXNDC17
GO:0009116	nucleoside metabolic process	6.75369e-12	9.18291e-11	51	3560	181	35266	0.0143258	0.00513242	0.281768	0.100947	iPSCs-CECs	ADA,ADK,AHCY,AHCYL1,AHCYL2,AK3,AK4,ATIC,CAD,CTPS1,CTPS2,DCK,DCTD,DERA,DGUOK,DLG1,DLG3,DNMT3A,DNPH1,DUT,ENPP4,ERH,GAMT,GMPR2,GMPS,GNAI3,GPHN,GUK1,HPRT1,IMPDH2,MACROD1,MOCS3,MPP2,MRI1,MTAP,NFS1,NME2,NME3,NME4,NME7,NT5C,NT5C2,PDCL3,PNP,PPAT,PUDP,QTRT1,QTRT2,TXNDC9,TYMS,UMPS
GO:0006259	DNA metabolic process	7.10448e-12	9.64623e-11	221	3560	1396	35266	0.0620787	0.0395849	0.158309	0.100947	iPSCs-CECs	ACTL6A,AIFM1,ALYREF,APEX1,AQR,ASCC1,ASCC2,ASCC3,ASF1A,ATF7IP,BABAM1,BANF1,BAZ1B,BCCIP,BRCC3,CASP3,CBS,CDC5L,CDK1,CDK2,CDK2AP1,CETN2,COPS2,COPS3,COPS4,COPS5,COPS6,COPS7A,COPS7B,COPS8,CSNK1D,CTCF,CTGF,CUL4A,CUL4B,DDB1,DDB2,DDX1,DFFA,DICER1,DKC1,DNAJA3,DNASE2,DNMT3A,DTD1,DUT,EHMT1,EHMT2,ENDOG,EXOSC3,EXOSC4,EXOSC5,EXOSC6,FEN1,FTO,GAR1,GATAD2B,GINS3,GPS1,H1F0,HIST1H4A,HLTF,HMGA1,HMGB2,HMGB3,HSPD1,HUWE…
GO:0016236	macroautophagy	7.64244e-12	1.0362e-10	57	3560	216	35266	0.0160112	0.00612488	0.263889	0.100947	iPSCs-CECs	ALKBH5,ANXA5,ATG3,ATG4B,ATG5,CRNKL1,DYNLL1,DYNLL2,EIF2S1,FXR2,GABARAPL2,HDAC6,HIST1H3A,IST1,LAMTOR1,LAMTOR2,LAMTOR3,LMCD1,MAP1LC3A,MAP1LC3B,MDH1,MFN1,MLST8,MRPS10,MTOR,NUP93,PRKAB1,PRKAB2,PRKAG1,RAB1A,RAB23,RAB7A,RHEB,RPS27A,RRAGA,RRAGC,SNAP29,SNAPIN,SNRPB,SNRPB2,SNRPD1,SQSTM1,STAT2,STOM,STX12,STX17,TOMM20,TOMM22,TOMM40,TOMM6,TOMM70,TSG101,UBQLN1,VDAC1,VPS16,VPS33A,WIPI2
GO:1901293	nucleoside phosphate biosynthetic process	7.76119e-12	1.05082e-10	79	3560	352	35266	0.022191	0.00998129	0.224432	0.100947	iPSCs-CECs	ACOT7,ADA,ADK,ADSL,ADSS,AK1,AK2,AK3,AK4,AK6,ALDOA,APRT,ATIC,ATP5A1,ATP5B,ATP5C1,ATP5D,ATP5F1,ATP5H,ATP5I,ATP5J,ATP5J2,ATP5L,ATP5O,ATP6V0A1,CAD,COASY,CTPS1,CTPS2,DCAKD,DCK,DCTD,DGUOK,DTYMK,DUT,ERH,FLAD1,GARS,GART,GMPS,GUK1,HPRT1,IMPDH2,KARS,KMO,LHPP,NADK2,NAMPT,NAPRT,NME2,NME3,NME4,NME7,NMNAT1,PAICS,PANK4,PAPSS1,PFAS,PKM,PNP,PPAT,PPCS,PRPS1,PRPS2,PRPSAP1,PRPSAP2,QPRT,RFK,RRM1,RRM2,RRM2B,SHMT1,SLC2…
GO:0002376	immune system process	8.43482e-12	1.14042e-10	387	3560	2768	35266	0.108708	0.0784892	0.139812	0.100947	iPSCs-CECs	ABCF3,ABI1,ACTB,ACTG1,ACTN1,ACTR1B,ACTR2,ACTR3,ADA,ADAM10,ADAM17,ADAR,ADARB1,ADD1,ADD2,ADSS,AHCY,AIMP1,AKAP8,ALCAM,ANKHD1,ANXA2,ANXA3,AP1B1,AP1G1,AP1M1,AP1S1,AP1S2,AP2A1,AP2A2,AP2B1,AP2M1,AP3B1,AP3D1,APP,ARF1,ARHGEF7,ARIH2,ARMC6,ARPC1A,ARPC1B,ARPC2,ARPC3,ARPC5,ASH2L,ATG5,ATP1B3,B2M,BAG6,BAIAP2,BAK1,BAX,BCAP31,BCAR1,BCL10,BRK1,C1QBP,CALR,CAMK2D,CANX,CAPZA1,CAPZA2,CASP3,CAV1,CBFB,CD151,CD276,CD47,C…
GO:0002682	regulation of immune system process	8.52548e-12	1.15106e-10	257	3560	1687	35266	0.072191	0.0478364	0.152341	0.100947	iPSCs-CECs	ABI1,ABR,ACTB,ACTG1,ACTR2,ACTR3,ADA,ADAM10,ADAM17,ADAR,ADK,ALKBH5,ANXA5,AP1G1,AP3B1,AP3D1,ARPC1A,ARPC1B,ARPC2,ARPC3,ARPC5,ATG5,ATP6AP1,B2M,BAD,BAIAP2,BAX,BCAR1,BCL10,BLOC1S6,BRK1,C1QBP,CA2,CALR,CASP3,CAV1,CD200,CD276,CD47,CD59,CD74,CD81,CDC37,CDC73,CDK6,CLPTM1,CLU,CNPY3,COL1A1,COL1A2,COLEC12,CREB1,CRK,CRNKL1,CSK,CTNNB1,CTNNBIP1,CTR9,CTSH,CUL1,CUL4A,CXADR,CYFIP1,CYFIP2,DLG1,DNAJA3,DUSP3,EFNB1,EFNB…
GO:0030705	cytoskeleton-dependent intracellular transport	8.58342e-12	1.15726e-10	45	3560	149	35266	0.0126404	0.00422503	0.302013	0.100947	iPSCs-CECs	ACTN4,AP3B1,AP3D1,AP3M1,AP3S1,APP,ARL3,BLOC1S1,BLOC1S2,BLOC1S4,BLOC1S6,COPG1,DCTN1,DYNLL1,IFT20,IFT27,KIF1A,KIF5B,KIF5C,LRPPRC,MAP1B,MAP1S,MGARP,MYO5A,OPA1,PAFAH1B1,PCM1,PEX14,RAB1A,RAB21,RAB6A,RHOT1,RHOT2,SNAPIN,SOD1,SUN2,SYNE2,TMEM201,TUBA1A,TUBA1B,TUBA1C,UCHL1,VAMP7,WASL,WDR43
GO:0010827	regulation of glucose transport	9.29668e-12	1.25167e-10	36	3560	103	35266	0.0101124	0.00292066	0.349515	0.100947	iPSCs-CECs	AAAS,APPL1,ARPP19,GSK3A,HK2,INS,MAPK14,MARCKS,NDC1,NUP107,NUP133,NUP153,NUP155,NUP160,NUP188,NUP210,NUP214,NUP35,NUP37,NUP43,NUP54,NUP58,NUP62,NUP85,NUP88,NUP93,NUP98,OSBPL8,PEA15,PRKCI,PTPN11,RAE1,RANBP2,RAP1A,SEH1L,TPR
GO:0040008	regulation of growth	9.54388e-12	1.28315e-10	127	3560	684	35266	0.0356742	0.0193955	0.185673	0.100947	iPSCs-CECs	ACSL4,ACTL6A,ADAM10,ADAM17,ADNP,AFG3L2,AGRN,APOE,APP,ARMC10,BCAR1,CAMK2D,CARM1,CCAR2,CD320,CD81,CDK1,CDK11A,CDK5,CELF1,CREB1,CREG1,CRYAB,CTGF,CTTN,DCBLD2,DDX3X,DERL2,DNM2,DNPH1,DPYSL2,ENO1,EPB41L3,ERBB2,EXOSC2,EXOSC4,EXOSC9,EZR,FN1,FOXK1,FTO,FXN,GAMT,GAP43,GJA1,GNG4,GOLGA4,GPAT4,GSK3A,GSK3B,H3F3A,HIST1H1B,HTRA1,HTRA2,IDH3G,IGFBP2,IGFBP5,IGFBP7,ILK,ING1,ING5,INS,IST1,LGI1,LGMN,MACF1,MAD2L2,MAP1B,M…
GO:0006999	nuclear pore organization	9.56465e-12	1.28415e-10	13	3560	15	35266	0.00365169	0.000425339	0.866667	0.100947	iPSCs-CECs	AHCTF1,NDC1,NUP107,NUP133,NUP153,NUP35,NUP54,NUP93,NUP98,RTN4,SEH1L,TMEM33,TPR
GO:0018205	peptidyl-lysine modification	9.77193e-12	1.31015e-10	87	3560	406	35266	0.0244382	0.0115125	0.214286	0.100947	iPSCs-CECs	AAAS,ACTL6A,ASH2L,BAG6,BLOC1S1,CETN2,CTH,CTR9,DOHH,DPY30,DR1,EHMT1,EHMT2,EIF5A,ELP3,GTF3C4,HAT1,HCFC1,HDAC6,HIST1H1C,HIST1H1D,HNRNPC,ING5,KAT7,LDB1,MBD3,MDC1,MEAF6,MECP2,MORF4L1,MTA1,NAA50,NDC1,NOP58,NUP107,NUP133,NUP153,NUP155,NUP160,NUP188,NUP210,NUP214,NUP35,NUP37,NUP43,NUP54,NUP58,NUP62,NUP85,NUP88,NUP93,NUP98,OGT,PCNA,PHC2,PLOD1,POLE3,POR,RAD21,RAE1,RANBP2,RANGAP1,RBBP5,RING1,RPA1,RUVBL1,SAE…
GO:0006357	regulation of transcription from RNA polymerase II promoter	9.84194e-12	1.3177e-10	307	3560	2099	35266	0.086236	0.0595191	0.14626	0.100947	iPSCs-CECs	AATF,ABHD14B,ACTL6A,AEBP1,AES,AGO1,AGO2,AGRN,APP,ARHGAP35,ARID1A,ARMCX3,ASH2L,ATF7IP,ATP2B4,BLOC1S2,BRD3,BRD4,BRD7,BUD31,C14orf166,C1QBP,CALR,CAMK2D,CAND1,CAV1,CBFB,CCNK,CD81,CDC73,CDK5RAP3,CDKN1C,CEBPZ,CGGBP1,CHCHD2,CHCHD3,CHD2,CHD4,CIAO1,CNBP,CNOT1,CNOT2,CNOT7,COPS2,COPS5,CRB2,CREB1,CREG1,CRK,CRTC1,CTBP1,CTCF,CTNNB1,CTNNBIP1,CTR9,CUL3,DCN,DDX17,DDX20,DDX3X,DDX41,DDX5,DEK,DHX36,DICER1,DLG1,DNAJA…
GO:0072358	cardiovascular system development	1.05109e-11	1.4053e-10	104	3560	522	35266	0.0292135	0.0148018	0.199234	0.100947	iPSCs-CECs	AAMP,ACTA2,AIMP1,ANGPTL4,ANP32B,ANXA2,AP2B1,APOE,ARID1A,ATP5B,BAK1,BAX,CAV1,CDH2,CLIC4,COL18A1,COL1A1,COL1A2,COL4A1,COL4A2,COL5A1,CRB2,CRKL,CTGF,CTNNB1,CUL7,DCTN5,DHCR7,DNM2,EFNB2,EGFL7,EPHA2,ERAP1,FN1,GJA1,GLMN,GNA13,GPI,GPX1,HSPG2,ITGA5,ITGAV,JAM3,LAMA5,LOXL1,LOXL2,LTBP1,MAP2K1,MAPK1,MAPK14,MCAM,MFGE8,MMP14,MYDGF,MYH10,MYO1E,NAA15,NCL,NDUFS6,NR2F2,NRP2,NSDHL,NXN,PARVA,PAX6,PDCD10,PDCL3,PDGFRB,P…
GO:0048255	mRNA stabilization	1.08233e-11	1.44506e-10	19	3560	32	35266	0.00533708	0.00090739	0.59375	0.100947	iPSCs-CECs	CIRBP,DHX9,ELAVL1,HNRNPA0,HNRNPC,HNRNPD,IGF2BP1,MAPK14,MAPKAPK2,MTOR,MYD88,PABPC1,PAIP1,RBM38,SYNCRIP,TARDBP,THRAP3,YBX1,YBX3
GO:2001234	negative regulation of apoptotic signaling pathway	1.14311e-11	1.5241e-10	57	3560	218	35266	0.0160112	0.00618159	0.261468	0.100947	iPSCs-CECs	ACAA2,BAG5,BAX,CCAR2,CD74,CLU,CTH,CTNNA1,CTNNB1,CTTN,DDX3X,FADD,FXN,GCLC,GCLM,GPX1,GSTP1,HMGB2,HSPA1B,HSPB1,HSPH1,HTRA2,HYOU1,ICAM1,IGBP1,INS,ITGA6,ITGAV,LGALS3,MIF,NDUFS3,NOC2L,NONO,OPA1,PARK7,PEA15,PHIP,PIH1D1,PSMD10,PSME3,PTPN1,RIPK1,RRM2B,SFRP2,SLC25A5,SOD2,SRC,TMBIM6,TNFRSF10B,TRAP1,TRIAP1,TXNDC12,USP47,WFS1,YAP1,YBX3,ZC3HC1
[truncated: 8,892 more rows]

## Sheet: Cellular_component
TermID	Term	P	Q	k	n	K	N	k/n	K/N	k/K	n/N	Qset	Symbols
[truncated: 1,333 more rows]

## Sheet: Molecular_function
TermID	Term	P	Q	k	n	K	N	k/n	K/N	k/K	n/N	Qset	Symbols
[truncated: 2,523 more rows]
